# Supplementary material for: ALOX5 acts as a key role in regulating the immune microenvironment in intrahepatic cholangiocarcinoma, recruiting tumor-associated macrophages through PI3K pathway
Source: J Transl Med. 2023 Dec 20;21:923. doi: 10.1186/s12967-023-04804-1 (PMC10734103; doi:10.1186/s12967-023-04804-1)
Supplement: Supplementary file 3 — Additional file 3. Top 60 degs in 7 paired ICC tissues. [file 12967_2023_4804_MOESM3_ESM.txt]

ALOX5 Acts as A Key Role in Regulating the Immune Microenvironment in Intrahepatic Cholangiocarcinoma, Recruiting Tumor-associated Macrophages through PI3K Pathway

Jialu Chen1,3, Yue Tang1,3, Delong Qin1,3, Xiaopeng Yu1,3, Huanjun Tong1,3, Chengwei Tang1, *Zhaohui Tang1,2,3

1 Department of General Surgery, Xinhua Hospital, Shanghai Jiao Tong University, School of Medicine, Shanghai 200092, China
2 Department of Blood Transfusion, Xinhua Hospital, Shanghai Jiao Tong University, School of Medicine, Shanghai 200092, China
3 Shanghai Key Laboratory of Biliary Tract Disease Research, Xinhua Hospital, Shanghai Jiao Tong University School of Medicine, Shanghai 200092, China.

Corresponding author: Zhaohui Tang  
                    tzh1236@163.com
gene_id	Normal1	Normal2	Normal3	Normal4	Normal5	Normal6	Normal7	Tumor1	Tumor2	Tumor3	Tumor4	Tumor5	Tumor6	Tumor7
ABCA12	0.00462297	0.00217733	0.00225057	0.00679995	0.00466246	0.00689431	0.0043877	0.00601392	5.65944	1.20848	6.61332	2.23287	0.0039977	0.637678
ADH1B	1736.62	1042.52	1382.25	1630.49	1886.23	1611.15	1520.09	20.2509	66.1475	4.01126	126.115	14.9392	60.3732	8.94807
ADRA1A	4.98404	3.91643	5.43366	6.92881	3.341	2.72962	5.06025	0.0211668	0.193035	0.025429	0.357384	0.0419976	0.17216	0.0316664
APOF	68.8239	213.242	137.496	67.878	114.861	120.359	67.8147	0.440965	6.23119	0.363874	8.24389	0.119006	1.97859	0.122402
ATG9B	0	0	0	0	0	0	0	0.0652178	0.182133	2.67205	0.149203	0.378817	0.0190362	0.0920075
AVPR1A	18.5005	55.2374	16.9105	55.4332	3.65608	3.09296	8.01582	0.121162	0.407274	0.194876	1.94992	0.53639	0.228807	0.113828
BHMT	460.476	337.572	383.417	350.145	316.102	345.315	265.591	30.265	17.564	0.650207	19.8076	0.661613	5.97917	1.21915
BMP10	1.97041	3.5644	1.3697	1.25761	2.06604	2.15077	1.87364	0	0.0884187	0.0065792	0.230986	0.00668027	0.0517681	0.00678392
BMP7	0	0	0.00726849	0	0.0219518	0.00748886	0.00698557	0.232693	0.554037	6.57321	0.0607431	0.668693	1.04475	3.14278
C3orf85	0.778944	0.270714	0.578558	0.9592	1.51772	0.690414	0.628207	0.0160531	0.0154592	0	0	0	0.0768979	0
C5orf46	0.0093372	0	0	0.0133153	0.00471882	0.0137175	0.00439785	0.239001	2.32956	1.39206	0.225756	3.0405	0.218201	4.11983
CA14	0.905882	0.362536	0.769215	0.690449	1.97847	1.47494	1.37809	0.0125489	0.0309318	0.0239441	0.0368318	0.0179274	0.0124581	0
CALB2	0.0156233	0	0.0156573	0.0158518	0	0.0318408	0	0.223622	5.15358	0.913564	0.263257	20.9513	0	1.80423
CCDC196	0.0693078	0.0649267	0.109369	0.111788	0.150072	0.0735394	0.0767807	0	0	0	0.0102423	0	0.00524098	0
CDH3	0.019454	0.0472142	0.0297449	0	0.0247643	0.0050435	0.0484349	0.179125	0.810755	62.1032	0.26734	1.59441	0.093387	5.88976
CEACAM5	0.00534346	0.042208	0	0	0	0.00541999	0.0528789	0.0291222	0.019058	70.3396	2.22493	0.00919898	0.00477628	6.84516
CEACAM7	0.0724191	0.0344266	0.089161	0.0529732	0.00914488	0.0991487	0.078159	0.215663	18.3743	0.579127	12.9431	0.277737	0.16616	112.8
CHST6	0	0	0.00652632	0	0	0	0	0.0296078	0.0979966	1.83632	0.032383	0.0314277	0.0477163	0.383512
CLEC1B	6.96867	6.60706	3.90639	6.27814	4.28814	5.48349	5.58099	0.010907	0.292143	0.0204852	0.189158	0.00522929	0.112983	0.0263099
CLEC4G	49.0925	69.61	26.3927	35.8352	35.0792	34.564	33.6346	0.0254339	1.5668	0.169045	1.01338	0.146078	0.561942	0.0776281
CLEC4M	20.235	32.0008	7.69553	9.76138	8.61478	10.6204	7.16073	0.0702819	0.212093	0.011025	0.129078	0	0.0232191	0.0350843
CNDP1	11.9796	19.9635	37.4978	37.5349	21.4227	17.2747	12.4898	0.0282587	0.456374	0.0804541	0.666257	0.0449239	3.49884	0.0548003
COL10A1	0.0426066	0.00928483	0.0303151	0.00910501	0.00393987	0.0533959	0.0164821	3.24274	11.3048	4.4584	4.8506	7.16965	1.5342	10.0232
COL11A1	0.00526901	0.00240945	0.00767515	0	0.00259495	0.0604008	0.00244512	1.22915	4.7406	3.08803	2.53888	0.773619	2.57623	3.9237
COL17A1	0.0163312	0.195394	0.00820235	0	0	0.0168125	0.14782	0.158123	0.204215	287.219	0.212872	0.131834	0.050847	9.03107
COMP	0.0499528	0	0.0205363	0.0209954	0.0196251	0.0732226	0.0382273	11.6238	86.1532	11.7194	10.1958	14.6989	4.88294	28.9672
CST1	0.198585	0	0.238075	0.0668118	0.0332201	0.0348433	0.066728	0.899242	29.4458	29.3406	15.5406	66.7033	3.21449	64.8913
CST2	0	0	0	0	0	0	0.0371275	0.479839	1.00615	3.49383	2.28852	1.17842	1.84254	3.35703
CST6	0	0.107888	0	0.234317	0.0536448	0	0	0	0.494959	21.5967	0.356415	41.0602	9.14804	3.71963
CTHRC1	0.162467	0.279943	0.199699	0.0620732	0.0809002	0.102701	0.111973	10.2674	36.4651	19.0849	13.4491	15.465	13.0426	41.7586
CYP1A1	3.72724	9.06288	3.13814	3.29229	9.78388	13.9176	5.57366	0.0171346	0.239024	0.00816569	0.0508611	0.0162972	0.0427803	0.0340687
CYP1A2	93.2894	65.8251	82.9765	83.5218	93.3562	125.098	109.423	0.0806451	6.18149	0.111661	4.78623	0.117941	3.90492	0.377611
CYP26A1	19.2979	5.76273	3.76949	13.8744	3.33719	2.05673	4.30018	0.0239066	0.0594685	0.0334745	0.503819	0.0228075	0.487003	0.0474436
CYP2A6	360.667	257.133	655.931	407.512	320.446	367.245	317.539	12.0919	10.6464	0.298584	11.2956	0.824361	52.5115	0.996773
CYP2A7	21.0486	2.23553	9.38984	83.9866	44.4608	26.8862	7.40759	0.612368	0.645203	0	0.0739119	0.115343	0.249021	0.183632
CYP2E1	2590.85	2178.99	2466.56	3073.7	2123.57	2683.49	2751.62	6.83315	107.7	7.04399	304.676	5.52774	187.19	7.5129
CYP3A4	1006.7	703.538	885.799	1707.89	1180.47	1005.21	631.973	3.63807	42.9222	1.02038	80.0205	2.60523	38.2779	3.35611
CYP3A43	3.09118	0.980313	2.07733	6.19993	3.20521	2.43782	1.6316	0.00612963	0.0538399	0	0.0181349	0.00586163	0.0736167	0.0355296
CYP4A22	22.6579	7.665	39.1843	31.7571	20.3454	28.6809	29.1854	0.75067	0.98757	0.0264395	1.43081	0.0639428	1.34617	0.0994983
CYP8B1	34.2429	37.8819	48.0144	69.1993	42.2365	36.2318	58.0687	0.11443	2.05608	0.386872	4.05205	0.123038	2.20547	0.211136
DBH	2.79775	2.91092	0.494986	4.35528	1.86444	3.29191	3.40428	0.00843745	0.18311	0.0161757	0.00834373	0.00795257	0.0411269	0.0335517
DKK1	0.067228	0.0315664	0.0328556	0.067528	0.0508433	0	0.0472652	0.490255	59.9092	29.8439	0.104732	3.39038	1.56408	61.6614
DMBT1	0.00571387	0.0081036	0.00287982	0.00606049	0	0.00298199	0.0111381	0.0550766	0.0879121	0.199618	10.267	0.223619	0.0289046	4.93583
FAM151A	5.86501	1.01872	37.9874	13.1743	2.75647	5.36611	3.11918	0.173735	0.128775	0.011204	2.10849	0.0553924	0.0570071	0.0354022
FCN2	26.2881	28.3747	14.4737	21.0218	21.603	12.3815	13.9811	0.117987	0.375034	0.0458863	0.962118	0.0669755	0.555036	0.0482514
FDCSP	0	0.123724	0	0	0	0.0617975	0.121773	0.113273	2.27168	96.4367	2.62994	43.0919	0	2.73587
FIBCD1	0	0	0	0	0	0	0.00983913	0.153107	0.811528	0.158078	1.63573	0.808894	0	1.66903
FOLH1B	8.51721	3.05985	7.17423	5.67711	5.68207	9.82065	5.87017	0.00752955	0.341068	0.0282322	0.543874	0.0936678	0.149704	0.0646804
FRMD5	0.0041367	0	0.00406725	0.00819211	0	0	0.00392629	0.0146017	0.821801	0.83731	0.510217	2.59752	0.00720633	0.786071
GLS2	28.2283	56.0628	76.9119	60.5248	96.3726	46.3124	45.2665	0.222877	1.63743	0.592778	1.26591	1.11028	3.07617	0.265967
GLYAT	50.2334	21.0001	58.2426	57.5579	46.3003	53.2219	39.5154	0.491778	1.69708	0.0617676	2.83036	0.110866	0.899791	0.15614
GPR87	0.0163655	0.0315717	0	0	0	0.0330682	0.0317325	0.0145761	0.168885	26.2013	0.394074	14.9237	0	1.78766
GREM2	3.34733	3.821	7.75354	5.3517	9.96045	2.59575	3.98745	0.0245236	0.134656	0.0139253	0.315543	0.0281757	0.0527749	0.0622304
GYS2	19.6456	19.3765	27.2248	26.9989	24.4417	17.6219	19.1274	0.222627	0.763936	0.0601578	1.55568	0.044257	1.37935	0.0786227
HAMP	719.659	534.203	847.79	441.942	576.198	813.84	492.085	2.32958	51.4428	2.07877	53.0007	1.66443	21.4706	2.81466
HAO2	38.2638	39.7974	44.4849	58.2082	48.8525	43.5652	35.065	0.0567315	1.64684	0.22085	2.2963	0.0726951	3.10917	0.161203
HAVCR1	0.0195	0.0308343	0.0320908	0.076527	0.0196645	0.0782298	0.0186373	0.0627594	8.38358	0.48475	4.48198	8.04137	2.59459	21.3494
HEPACAM	6.0846	3.54713	7.61818	2.55997	8.19052	17.0349	6.82748	0.0317231	0.901357	0.0121609	0.27921	0.0362964	0.332536	0.00629181
HMGA2	0.025093	0.0119306	0.00820199	0.0121908	0	0.0166055	0.0197738	0.01114	2.70556	13.5946	0.0474502	2.10185	0.0292285	6.26965
HSD11B1	231.119	302.239	278.76	223.807	217.043	290.931	212.298	4.59182	14.3021	3.45946	23.3933	5.67438	6.54825	2.38272
HSD17B13	395.355	208.277	445.27	195.71	197.019	236.341	200.186	9.2314	9.32897	0.525574	24.0051	0.562049	13.8032	0.834894
IBSP	0.00914904	0	0.00913881	0	0	0	0	0.163405	0.782596	0.0442371	0.265803	0.132444	0.0230865	8.97459
IL13RA2	5.43177	3.13501	3.26987	2.94683	3.63531	2.85199	4.2207	0.0294796	0.086171	0	0.0739566	0.0847291	0.115487	0.183029
ITGB6	0.0904953	0.069588	0.154788	0.052285	0.0319967	0.115783	0.21655	0.12959	12.9155	69.3822	3.42159	9.29795	0.872472	47.2775
ITLN1	2.62861	2.77286	2.37609	1.97236	1.42379	2.34403	3.07649	0.018111	0.0354353	0.034322	0.162801	0	0.0879578	0
KRT13	0	0.122982	0	0	0	0.0152337	0.0721145	0.0518201	0	154.02	0.0782509	0.0123309	0	0.0511974
KRT15	0	0	0	0	0	0	0.00780013	0.193015	0.450067	7.20868	2.6835	0.578274	0.0572757	1.35426
KRT17	0.1682	0.419455	0.169972	0.106078	0.0993679	0.174914	0.393706	0.341268	7.80448	455.663	0.665649	6.70773	0.472686	250.617
KRT6A	0	0.358003	0	0	0	0	0.193063	0.182442	0.0193677	409.381	0.143047	0.00921489	0.00977547	4.11971
KRT6B	0	0	0.0214068	0.0110304	0.0213715	0.010942	0.0104603	0	0.704185	7.01331	0.660906	0.506513	0.151849	19.8275
LAMC2	0.153524	0.28903	0.17189	0.157684	0.206718	0.245186	0.281101	0.229339	37.6167	103.938	67.5561	24.7772	1.51653	96.6028
MATN3	0	0.0565932	0	0	0	0	0	0.816816	3.52151	2.7511	1.95309	0.92176	0.923242	3.33902
MEP1B	0.589709	0.106482	1.98255	2.52792	0.954211	0.96951	1.76291	0.0226105	0.0350237	0	0.00891683	0.00429774	0.0800457	0.00433932
MMP10	0.026712	0.0376704	0.013091	0	0	0.0404711	0.0256261	4.41444	1.80563	0.454042	2.83417	2.35973	0.105312	16.6874
MMP12	0.0117231	0.0223728	0.0344608	0.0225181	0.0118664	0.0116094	0.0221343	1.29971	0.0695135	10.8617	2.41401	0.165617	1.32604	16.6489
MT1G	582.84	1234.81	353.192	863.16	922.853	280.91	144.912	0.445478	11.7788	22.2546	41.9546	2.33412	4.67909	3.89166
MT1H	50.0405	382.585	165.904	341.88	176.269	92.8675	12.4668	0	2.9831	8.14837	21.1029	0.28633	0.568601	1.63519
MUC16	0.00106295	0.003906	0.000360755	0.000700474	0	0.00288681	0.00215674	0.000638997	0.00157489	2.92736	0.00422425	0.00180631	0.00193323	1.31025
NECTIN4	0.0404048	0.0152437	0.121842	0.0170421	0.0161193	0.0168463	0.0622159	0.0675073	3.53825	14.2049	7.15353	14.295	0.0147078	3.95985
NPTX1	0.0106186	0.0100964	0.0160786	0	0.00539473	0.00551535	0	0.0442141	2.84551	4.98121	5.74495	2.52884	0.135574	3.90848
NTM	0.00637374	0.00397463	0.0189184	0.016748	0.0191174	0.0149563	0.018279	1.05891	3.52029	1.06581	1.79314	1.23511	1.04739	3.46061
OIT3	34.3049	50.5381	22.06	26.5512	33.6981	29.5045	31.7678	0.324017	2.01386	0.218013	3.59926	0.109438	1.69483	0.141835
PADI3	0	0.00449417	0.00482044	0	0	0	0	0.00867437	0.0216916	8.03832	0	0.0376466	0.00862804	6.34821
PI3	0.440135	0.303903	0.0622693	0.0634786	0.190162	0.0644861	0.887781	1.73105	37.9987	18.9547	525.289	0.177094	0.41954	136.107
PTHLH	0.00872722	0.0585721	0.0259579	0.0173205	0.0177982	0.0175525	0.00824929	0.0551219	2.42954	14.9889	2.98853	2.95847	1.39955	9.84268
RDH16	102.485	59.97	148.767	100.097	64.2933	85.7303	92.151	0.601686	3.72232	0.302756	6.62169	0.263124	7.27582	0.293957
REG1A	0.261575	0.140055	0.0375677	0	0	0	0	195.577	3.48781	1.66384	0.236975	2.23632	0	0.336156
RFPL1	0.104724	0.25119	0.241848	0.15799	0.0833559	0.00882103	0.0458758	0.00385966	0	0	0	0	0	0.0075888
RHOV	0.0184494	0	0.0743973	0.0585394	0.0545917	0.019156	0	0.300995	1.83129	8.1773	9.3153	3.10773	0.194667	10.0232
SCEL	0	0.0108506	0	0	0	0.0055809	0.0270514	0.0096743	2.65461	16.3572	1.79701	1.65356	0.0242158	1.71916
SDS	94.568	121.055	321.211	191.809	727.476	219.558	369.682	9.96736	12.1583	2.84652	5.74477	2.07081	11.1093	5.7735
SEC14L3	0.161798	0.231219	0.352795	0.41771	0.327893	0.232015	0.127805	0.00594106	0.0178422	0	0.0119527	0	0	0
SFN	0.291413	0.320915	0.14966	0.0221937	0.0422531	0.109801	0.334382	14.9165	0.940604	263.475	13.8519	4.26554	18.9492	33.4264
SIX2	0.0166515	0	0	0	0.033737	0	0	0.0953729	0.283172	1.49457	0.666139	0.120029	0.0904147	8.97387
SLC1A2	15.8487	24.2368	40.4603	16.4426	36.1955	9.2401	17.6134	0.219215	0.732396	0.0958863	2.22422	0.331915	0.735568	0.186065
SLC22A10	28.0912	13.9282	3.40199	15.5843	18.8058	15.7504	15.9444	0.0558817	0.656223	0.0104901	0.15994	0.0160328	1.72959	0.0542476
SLC25A47	133.282	170.519	256.979	179.254	93.8123	84.9658	164.615	1.05844	6.34615	0.709214	33.2011	0.332217	5.4846	0.404001
SLC6A14	0	0.0450826	0	0	0.00608545	0.00596884	0.0110462	0.0423626	11.1267	23.5296	4.99473	0.0966645	0.0155383	3.3596
SLC7A11	0.137058	0.0462757	0.0195888	0.0226253	0.0294108	0.0143179	0.0612156	8.95601	3.68195	4.35094	22.0563	0.65124	0.636069	3.63461
SLCO1A2	0.0342241	0.20557	0.175334	0.099139	0.82844	0.231295	0.0173218	0	0.0127928	0	0.0014474	0.00280827	0	0.00282459
SLITRK3	0.225756	1.1685	0.710264	0.481778	0.861662	0.463556	0.268864	0	0.0368703	0	0.0365962	0.0079558	0	0
SMIM32	0.0265046	0	0	0	0	0.0565123	0.025647	0.822617	0.439665	2.3475	0.351705	0.859725	18.9823	7.65778
SPDEF	0	0	0	0	0	0	0	0.160448	0.0444507	5.07902	0.572168	0.0422241	0.017499	0.54138
SPINK1	1.63448	1.28919	3.89003	0.917611	0.469302	1.28111	10.8822	8.69161	1034.09	92.3548	204.618	85.6458	724.659	65.3444
SPOCK1	0.0246786	0	0.0341678	0	0.0251525	0.0247943	0.0189427	0.29459	2.89707	1.70481	2.19713	4.76782	0.90172	7.10281
SPP1	7.90875	5.77987	12.0868	5.02732	5.20503	13.4961	8.42909	338.605	2794.17	261.333	3153.95	555.727	103.459	1249.03
SRD5A2	20.1585	5.1443	18.5865	26.2578	16.1427	8.0581	9.46738	0.280052	0.385975	0.0236231	1.21017	0.202727	0.274531	0.150577
STRA6	0.00432641	0.00409869	0	0	0	0.00451749	0	0.16277	0.366283	0.61465	0.122393	0.289337	0.106811	0.29664
TAT	364.656	582.233	777.496	595.217	1223.52	614.76	813.779	25.9672	33.6937	1.52685	24.1818	1.33511	34.3238	2.98906
THRSP	95.5184	47.0724	82.2691	69.3357	26.711	71.5818	78.2151	0.0376999	3.44504	0.125975	4.50189	0.0908211	2.12192	0.168428
TPPP2	0.931438	0.39514	0.52832	0.489704	0.496799	0.527819	0.408397	0	0.0450241	0	0.00869722	0	0.0370662	0
TTC36	14.5389	15.5178	14.3648	9.64109	15.4955	10.0884	9.51927	0.0582951	0.335881	0.217243	1.06808	0.0538868	0.390585	0
TUBB3	0.137475	0.106783	0.0707274	0.118194	0.110192	0.0581148	0.027217	4.73682	6.44473	6.54152	9.41327	27.9595	6.24676	28.8176
UGT2B10	133.135	49.2971	306.025	259.41	299.669	351.913	342.829	0.822679	12.933	0.323736	8.97251	0.555436	21.2516	2.99082
UGT2B7	180.29	100.531	260.215	247.195	204.63	278.953	235.868	4.28392	12.5431	1.3636	13.4911	0.582845	11.0625	1.07483
UROC1	18.6591	16.6081	32.1459	31.259	41.365	29.7673	37.4487	0.325392	0.608285	0.03383	0.602304	0.0203117	4.62997	0.0427401
USH2A	2.81284	0.548784	3.94877	4.25874	3.61336	2.85071	1.00139	0.226642	0.0355592	0.00527624	0.0610055	0.0124103	0.0987297	0.00724526
VGLL1	0	0	0	0	0.0194269	0.0198247	0.0194383	0	10.172	3.06862	0.068314	4.88969	0.0180057	1.32454
WNT7B	0.0148668	0.00732125	0.00767808	0	0.00768865	0	0.0150583	0.0429412	2.01349	6.23637	1.0359	0.771021	0.0210046	0.789683
ZCCHC12	0	0	0	0	0	0	0.0114457	0.0431563	0.917842	0.0403189	0.127976	0.429857	0.0314745	3.50345
