# Supplementary material for: ALOX5 acts as a key role in regulating the immune microenvironment in intrahepatic cholangiocarcinoma, recruiting tumor-associated macrophages through PI3K pathway
Source: J Transl Med. 2023 Dec 20;21:923. doi: 10.1186/s12967-023-04804-1 (PMC10734103; doi:10.1186/s12967-023-04804-1)
Supplement: Supplementary file 5 — Additional file 5. RNA-seq result of Zileuton vs NC (gene expression). [file 12967_2023_4804_MOESM5_ESM.xls]

st_gene_id	gene_id	gene_symbol	fpkm_NCA	fpkm_NCA_r1	fpkm_NCA_r2	fpkm_ZiA	fpkm_ZiA_r1	fpkm_ZiA_r2	tpm_NCA	tpm_NCA_r1	tpm_NCA_r2	tpm_ZiA	tpm_ZiA_r1	tpm_ZiA_r2	read_count_NCA	read_count_NCA_r1	read_count_NCA_r2	read_count_ZiA	read_count_ZiA_r1	read_count_ZiA_r2	average_fpkm_NC	average_fpkm_Zi	average_tpm_NC	average_tpm_Zi	average_read_count_NC	average_read_count_Zi
55066	55066	PDPR	7.80	7.75	7.89	8.44	8.35	8.65	17.91	17.75	18.06	18.09	17.95	18.92	1369.51	1379.68	1360.35	1483.68	1481.70	1530.00	7.81333333333333	8.48	17.9066666666667	18.32	1369.84666666667	1498.46
9053	9053	MAP7	2.68	1.94	2.00	1.51	1.62	2.30	6.15	4.45	4.58	3.23	3.49	5.02	205.77	150.99	154.69	116.96	129.00	182.21	2.20666666666667	1.81	5.06	3.91333333333333	170.483333333333	142.723333333333
255104	255104	TMCO4	1.91	1.76	2.23	2.33	2.30	2.23	4.38	4.02	5.10	4.99	4.93	4.87	118.00	110.00	136.00	148.00	144.00	140.00	1.96666666666667	2.28666666666667	4.5	4.93	121.333333333333	144
10962	10962	MLLT11	1.17	0.64	0.96	0.25	0.34	0.48	2.69	1.47	2.19	0.53	0.72	1.04	59.47	32.71	48.55	12.77	17.65	24.69	0.923333333333333	0.356666666666667	2.11666666666667	0.763333333333333	46.91	18.37
348938	348938	NIPAL4	0.10	0.03	0.15	0.19	0.17	0.09	0.22	0.07	0.33	0.40	0.37	0.21	6.00	2.00	9.00	12.00	11.00	6.00	0.0933333333333333	0.15	0.206666666666667	0.326666666666667	5.66666666666667	9.66666666666667
79007	79007	DBNDD1	0.24	0.29	0.45	0.74	0.56	0.49	0.55	0.67	1.04	1.58	1.20	1.08	10.00	11.00	19.11	30.00	24.00	21.18	0.326666666666667	0.596666666666667	0.753333333333333	1.28666666666667	13.37	25.06
4343	4343	MOV10	17.30	17.40	16.23	15.49	14.25	17.05	39.71	39.82	37.17	33.20	30.61	37.32	1282.63	1294.02	1192.54	1136.27	1071.53	1250.99	16.9766666666667	15.5966666666667	38.9	33.71	1256.39666666667	1152.93
8445	8445	DYRK2	17.28	16.50	16.19	21.16	18.67	17.81	39.67	37.75	37.07	45.37	40.13	38.97	3181.06	3043.62	2975.96	3946.95	3538.84	3346.18	16.6566666666667	19.2133333333333	38.1633333333333	41.49	3066.88	3610.65666666667
54812	54812	AFTPH	28.76	29.23	28.95	33.75	32.89	29.22	66.02	66.89	66.29	72.36	70.67	63.94	2385.61	2430.04	2396.76	2836.16	2806.63	2475.53	28.98	31.9533333333333	66.4	68.99	2404.13666666667	2706.10666666667
6641	6641	SNTB1	70.81	73.42	77.01	90.53	95.28	87.55	162.54	168.02	176.36	194.10	204.76	191.57	7216.60	7509.91	7842.75	9060.46	9700.23	9064.24	73.7466666666667	91.12	168.973333333333	196.81	7523.08666666667	9274.97666666667
390195	390195	OR5AN1	0	0	0.03	0.01	0	0	0	0	0.06	0.01	0	0	0	0	4.00	1.00	0	0	0.01	0.00333333333333333	0.02	0.00333333333333333	1.33333333333333	0.333333333333333
4076	4076	CAPRIN1	48.50	49.95	48.13	48.46	51.16	49.21	111.33	114.30	110.21	103.90	109.94	107.68	5160.44	5349.91	5127.29	5005.83	5389.70	5278.45	48.86	49.61	111.946666666667	107.173333333333	5212.54666666667	5224.66
51441	51441	YTHDF2	33.02	32.02	30.69	28.74	29.91	27.90	75.81	73.28	70.29	61.62	64.27	61.05	1858.83	1809.00	1724.57	1638.82	1732.95	1602.91	31.91	28.85	73.1266666666667	62.3133333333333	1797.46666666667	1658.22666666667
65992	65992	DDRGK1	22.38	21.80	21.26	18.69	16.24	18.11	51.37	49.90	48.68	40.08	34.91	39.62	586.00	573.00	556.00	495.99	438.00	484.00	21.8133333333333	17.68	49.9833333333333	38.2033333333333	571.666666666667	472.663333333333
55275	55275	VPS53	3.83	3.85	4.09	3.06	2.75	3.18	8.79	8.82	9.37	6.55	5.92	6.96	641.41	635.59	673.59	454.69	419.15	484.77	3.92333333333333	2.99666666666667	8.99333333333333	6.47666666666667	650.196666666667	452.87
55695	55695	NSUN5	16.16	16.83	15.41	16.81	15.20	13.60	37.10	38.52	35.30	36.03	32.66	29.75	592.93	618.12	562.84	621.65	567.02	512.66	16.1333333333333	15.2033333333333	36.9733333333333	32.8133333333333	591.296666666667	567.11
10238	10238	DCAF7	23.84	22.96	23.99	23.62	25.64	25.13	54.72	52.55	54.95	50.65	55.09	54.98	3123.84	3019.59	3140.24	3136.39	3458.82	3360.94	23.5966666666667	24.7966666666667	54.0733333333333	53.5733333333333	3094.55666666667	3318.71666666667
130502	130502	TTC32	3.17	3.21	3.22	1.48	1.56	2.47	7.27	7.35	7.37	3.18	3.36	5.41	59.01	60.00	59.88	28.00	30.00	47.00	3.2	1.83666666666667	7.33	3.98333333333333	59.63	35
80218	80218	NAA50	45.24	45.23	43.45	43.57	46.27	49.40	103.84	103.51	99.50	93.42	99.44	108.10	5726.57	5746.50	5493.67	5588.98	6031.58	6384.11	44.64	46.4133333333333	102.283333333333	100.32	5655.58	6001.55666666667
25920	25920	NELFB	33.38	33.44	33.64	35.13	34.63	35.35	76.62	76.53	77.02	75.32	74.42	77.35	1736.33	1745.90	1747.44	1851.65	1854.72	1877.03	33.4866666666667	35.0366666666667	76.7233333333333	75.6966666666667	1743.22333333333	1861.13333333333
64396	64396	GMCL2	0.02	0	0	0.02	0.02	0	0.04	0	0	0.04	0.04	0	1.14	0	0	1.07	1.14	0	0.00666666666666667	0.0133333333333333	0.0133333333333333	0.0266666666666667	0.38	0.736666666666667
58525	58525	WIZ	7.29	6.53	7.16	7.25	7.07	6.69	16.74	14.94	16.38	15.55	15.18	14.65	740.41	675.48	736.05	730.69	725.02	698.70	6.99333333333333	7.00333333333333	16.02	15.1266666666667	717.313333333333	718.136666666667
100533181	100533181	FXYD6-FXYD2	0.09	0	0	0	0	0	0.22	0	0	0	0	0	1.41	0	0	0	0	0	0.03	0	0.0733333333333333	0	0.47	0
7920	7920	ABHD16A	43.85	42.95	44.51	33.76	35.64	37.31	100.67	98.28	101.92	72.39	76.59	81.64	1765.99	1736.08	1789.98	1378.00	1478.09	1533.99	43.77	35.57	100.29	76.8733333333333	1764.01666666667	1463.36
7913	7913	DEK	28.14	27.55	25.87	34.08	31.51	31.73	64.61	63.05	59.24	73.08	67.73	69.44	1648.99	1602.98	1514.56	1892.26	1811.56	1855.08	27.1866666666667	32.44	62.3	70.0833333333333	1588.84333333333	1852.96666666667
11178	11178	LZTS1	0.14	0.06	0.13	0.08	0.09	0.11	0.33	0.13	0.29	0.18	0.19	0.25	16.90	6.73	15.26	9.80	10.68	13.78	0.11	0.0933333333333333	0.25	0.206666666666667	12.9633333333333	11.42
9672	9672	SDC3	44.05	43.98	43.25	79.19	77.47	83.29	101.12	100.64	99.03	169.79	166.48	182.25	4535.48	4551.08	4450.15	8260.97	8247.94	8803.75	43.76	79.9833333333333	100.263333333333	172.84	4512.23666666667	8437.55333333333
7918	7918	GPANK1	18.54	17.78	20.20	21.17	20.09	18.65	42.56	40.68	46.25	45.38	43.18	40.81	717.15	697.94	786.24	816.34	779.69	752.23	18.84	19.97	43.1633333333333	43.1233333333333	733.776666666667	782.753333333333
346528	346528	OR2A1	0.22	0	0.31	0.32	0.52	0.44	0.51	0	0.72	0.69	1.12	0.97	21.90	0	30.76	31.84	52.65	44.22	0.176666666666667	0.426666666666667	0.41	0.926666666666667	17.5533333333333	42.9033333333333
1407	1407	CRY1	8.80	8.80	8.51	6.42	6.03	5.19	20.19	20.15	19.49	13.77	12.97	11.36	540.98	538.85	515.23	400.00	377.98	326.00	8.70333333333333	5.88	19.9433333333333	12.7	531.686666666667	367.993333333333
9317	9317	PTER	20.94	20.82	22.14	13.66	14.61	18.95	48.07	47.64	50.69	29.29	31.40	41.46	1486.88	1469.60	1570.72	978.21	1066.99	1379.87	21.3	15.74	48.8	34.05	1509.06666666667	1141.69
84310	84310	C7orf50	15.10	15.72	17.09	20.54	26.85	23.13	34.66	35.98	39.14	44.04	57.70	50.61	407.57	427.42	460.32	578.25	768.52	643.60	15.97	23.5066666666667	36.5933333333333	50.7833333333333	431.77	663.456666666667
57010	57010	CABP4	0.50	0.30	0.46	0.39	0.23	0.29	1.14	0.69	1.05	0.84	0.50	0.64	49.11	36.91	49.36	38.69	21.83	31.14	0.42	0.303333333333333	0.96	0.66	45.1266666666667	30.5533333333333
1876	1876	E2F6	8.45	8.25	7.74	8.48	8.04	7.00	19.40	18.89	17.73	18.19	17.28	15.32	562.00	556.00	523.00	573.00	554.97	480.00	8.14666666666667	7.84	18.6733333333333	16.93	547	535.99
54991	54991	C1orf159	3.48	3.60	3.57	2.96	2.27	2.50	7.99	8.23	8.18	6.34	4.88	5.48	135.46	144.54	140.99	126.00	97.00	99.96	3.55	2.57666666666667	8.13333333333333	5.56666666666667	140.33	107.653333333333
5777	5777	PTPN6	70.99	72.81	73.83	89.94	86.94	91.09	162.97	166.61	169.07	192.83	186.85	199.32	3156.50	3246.51	3275.81	4055.40	3973.68	4144.87	72.5433333333333	89.3233333333333	166.216666666667	193	3226.27333333333	4057.98333333333
105376875	105376875	LOC105376875	0	0.01	0	0	0	0	0	0.03	0	0	0	0	0	1.00	0	0	0	0	0.00333333333333333	0	0.01	0	0.333333333333333	0
1856	1856	DVL2	2.86	3.11	2.99	3.67	3.68	3.16	6.57	7.11	6.86	7.87	7.91	6.91	176.04	192.00	184.23	228.91	232.95	198.00	2.98666666666667	3.50333333333333	6.84666666666667	7.56333333333333	184.09	219.953333333333
100509620	100509620	LOC100509620	0	0	0	0	0.05	0.10	0	0	0	0	0.11	0.21	0	0	0	0	2.00	3.46	0	0.05	0	0.106666666666667	0	1.82
10428	10428	CFDP1	13.34	13.85	12.69	19.57	22.59	20.23	30.63	31.68	29.06	41.95	48.54	44.27	331.00	355.98	315.54	515.00	591.41	514.79	13.2933333333333	20.7966666666667	30.4566666666667	44.92	334.173333333333	540.4
338645	338645	LUZP2	0.02	0.01	0.01	0.03	0.02	0	0.05	0.02	0.03	0.06	0.05	0	2.41	1.01	1.53	3.21	2.42	0	0.0133333333333333	0.0166666666666667	0.0333333333333333	0.0366666666666667	1.65	1.87666666666667
84100	84100	ARL6	0.68	0.73	0.48	0.26	0.26	0.47	1.57	1.68	1.10	0.55	0.56	1.02	56.28	60.42	41.49	21.99	21.88	39.14	0.63	0.33	1.45	0.71	52.73	27.67
43	43	ACHE	0.25	0.16	0.15	0.16	0.24	0.15	0.57	0.36	0.35	0.33	0.52	0.33	14.00	7.00	7.00	8.00	13.00	6.00	0.186666666666667	0.183333333333333	0.426666666666667	0.393333333333333	9.33333333333333	9
79679	79679	VTCN1	0	0.02	0.02	0	0	0	0	0.05	0.05	0	0	0	0	1.00	1.00	0	0	0	0.0133333333333333	0	0.0333333333333333	0	0.666666666666667	0
5586	5586	PKN2	4.18	4.23	4.43	4.44	4.02	4.37	9.60	9.68	10.13	9.53	8.63	9.57	495.95	505.05	518.91	539.99	498.33	520.00	4.28	4.27666666666667	9.80333333333333	9.24333333333333	506.636666666667	519.44
9445	9445	ITM2B	34.69	34.98	35.88	34.77	34.42	35.61	79.64	80.04	82.16	74.54	73.96	77.93	7273.95	7359.58	7512.37	7385.71	7429.73	7621.92	35.1833333333333	34.9333333333333	80.6133333333333	75.4766666666667	7381.96666666667	7479.12
27299	27299	ADAMDEC1	25.77	26.13	27.57	13.09	17.99	20.68	59.17	59.80	63.13	28.07	38.66	45.25	1161.92	1176.35	1230.00	589.92	806.89	944.00	26.49	17.2533333333333	60.7	37.3266666666667	1189.42333333333	780.27
203238	203238	CCDC171	0.09	0.08	0.06	0.12	0.17	0.12	0.21	0.18	0.13	0.26	0.36	0.26	8.00	8.00	6.00	12.00	18.00	12.00	0.0766666666666667	0.136666666666667	0.173333333333333	0.293333333333333	7.33333333333333	14
283848	283848	CES4A	0.67	0.36	0.72	0.33	0.40	0.24	1.54	0.82	1.64	0.70	0.85	0.52	35.32	19.44	38.86	18.21	22.39	14.13	0.583333333333333	0.323333333333333	1.33333333333333	0.69	31.2066666666667	18.2433333333333
221786	221786	FAM200A	2.25	2.58	2.69	1.33	1.51	2.17	5.16	5.91	6.16	2.85	3.25	4.74	131.04	157.60	152.49	81.92	94.45	121.21	2.50666666666667	1.67	5.74333333333333	3.61333333333333	147.043333333333	99.1933333333333
768211	768211	RELL1	6.41	5.85	6.04	10.96	10.35	7.38	14.72	13.38	13.83	23.49	22.24	16.14	449.98	405.16	426.27	712.30	718.93	518.12	6.1	9.56333333333333	13.9766666666667	20.6233333333333	427.136666666667	649.783333333333
6193	6193	RPS5	366.39	366.57	362.10	491.59	481.51	468.24	841.09	838.85	829.21	1054.00	1034.79	1024.59	5294.74	5315.92	5226.08	7197.93	7164.31	6907.19	365.02	480.446666666667	836.383333333333	1037.79333333333	5278.91333333333	7089.81
25942	25942	SIN3A	7.24	6.82	6.70	5.38	5.00	4.67	16.61	15.60	15.33	11.54	10.74	10.22	979.97	920.96	906.63	738.83	700.97	645.99	6.92	5.01666666666667	15.8466666666667	10.8333333333333	935.853333333333	695.263333333333
11037	11037	STON1	0.02	0.02	0.01	0.02	0.02	0	0.04	0.04	0.01	0.04	0.04	0	2.09	2.18	0.60	2.14	2.10	0	0.0166666666666667	0.0133333333333333	0.03	0.0266666666666667	1.62333333333333	1.41333333333333
10239	10239	AP3S2	7.05	6.97	6.87	10.55	10.13	8.44	16.18	15.94	15.73	22.62	21.77	18.46	808.58	802.05	787.27	1226.25	1196.56	988.01	6.96333333333333	9.70666666666667	15.95	20.95	799.3	1136.94
84649	84649	DGAT2	21.13	21.42	20.15	11.58	10.90	16.43	48.50	49.01	46.14	24.84	23.43	35.96	1039.75	1058.40	991.00	578.00	552.76	826.00	20.9	12.97	47.8833333333333	28.0766666666667	1029.71666666667	652.253333333333
102723555	102723555	SPDYE16	0.53	0.29	0.42	0.25	0.25	0.20	1.22	0.65	0.97	0.54	0.53	0.43	18.54	9.96	14.67	6.42	8.87	6.97	0.413333333333333	0.233333333333333	0.946666666666667	0.5	14.39	7.42
4900	4900	NRGN	26.87	24.50	25.83	14.24	11.64	16.30	61.68	56.07	59.15	30.53	25.02	35.68	652.00	597.00	626.00	350.00	291.00	404.00	25.7333333333333	14.06	58.9666666666667	30.41	625	348.333333333333
222008	222008	VSTM2A	0	0.01	0.00	0.02	0.02	0.01	0	0.02	0.01	0.04	0.05	0.03	0	1.46	0.90	3.85	4.17	2.78	0.00333333333333333	0.0166666666666667	0.01	0.04	0.786666666666667	3.6
1431	1431	CS	38.54	38.31	38.22	42.31	42.39	42.98	88.47	87.67	87.52	90.72	91.09	94.05	2306.70	2301.09	2284.56	2566.00	2612.00	2626.00	38.3566666666667	42.56	87.8866666666667	91.9533333333333	2297.45	2601.33333333333
11004	11004	KIF2C	0.13	0.07	0.02	0.02	0.03	0.05	0.29	0.16	0.04	0.04	0.07	0.12	6.98	3.97	1.00	1.00	2.00	3.00	0.0733333333333333	0.0333333333333333	0.163333333333333	0.0766666666666667	3.98333333333333	2
10221	10221	TRIB1	80.21	76.70	74.42	35.74	38.89	52.40	184.14	175.53	170.43	76.62	83.58	114.66	5362.90	5170.27	5006.95	2458.98	2709.86	3640.24	77.11	42.3433333333333	176.7	91.62	5180.04	2936.36
79624	79624	ARMT1	11.30	10.81	10.70	8.59	10.97	10.16	25.94	24.74	24.50	18.41	23.57	22.23	554.00	531.91	517.77	416.00	536.00	503.00	10.9366666666667	9.90666666666667	25.06	21.4033333333333	534.56	485
23780	23780	APOL2	18.06	16.43	17.15	20.49	17.74	17.64	41.47	37.59	39.26	43.93	38.13	38.61	1097.40	982.68	1020.22	1326.96	1178.81	1120.13	17.2133333333333	18.6233333333333	39.44	40.2233333333333	1033.43333333333	1208.63333333333
57047	57047	PLSCR2	0.22	0.14	0.23	0.09	0.05	0.17	0.52	0.32	0.53	0.19	0.10	0.38	12.70	7.40	10.93	5.03	3.12	7.55	0.196666666666667	0.103333333333333	0.456666666666667	0.223333333333333	10.3433333333333	5.23333333333333
23259	23259	DDHD2	6.24	6.04	5.85	6.57	7.07	6.12	14.33	13.82	13.40	14.08	15.19	13.38	526.03	510.54	485.51	549.10	601.50	546.31	6.04333333333333	6.58666666666667	13.85	14.2166666666667	507.36	565.636666666667
9779	9779	TBC1D5	10.72	11.84	11.52	12.11	13.66	12.59	24.61	27.10	26.37	25.97	29.35	27.54	1449.67	1510.57	1552.80	1646.80	1895.10	1704.05	11.36	12.7866666666667	26.0266666666667	27.62	1504.34666666667	1748.65
64115	64115	VSIR	12.77	11.62	11.67	20.18	20.82	16.02	29.31	26.59	26.71	43.27	44.74	35.05	1243.96	1136.00	1134.97	1991.99	2087.95	1592.90	12.02	19.0066666666667	27.5366666666667	41.02	1171.64333333333	1890.94666666667
11259	11259	FILIP1L	3.94	3.95	3.82	2.65	2.08	2.73	9.05	9.03	8.76	5.69	4.47	5.98	271.97	254.00	264.00	173.00	139.99	184.00	3.90333333333333	2.48666666666667	8.94666666666667	5.38	263.323333333333	165.663333333333
84432	84432	PROK1	0.04	0.14	0.11	0.04	0.07	0.03	0.08	0.32	0.25	0.08	0.15	0.08	1.00	4.00	3.00	1.00	2.00	1.00	0.0966666666666667	0.0466666666666667	0.216666666666667	0.103333333333333	2.66666666666667	1.33333333333333
5715	5715	PSMD9	4.98	6.55	5.93	5.66	5.88	5.67	11.44	14.98	13.59	12.13	12.63	12.41	278.51	366.21	331.22	320.27	338.20	323.57	5.82	5.73666666666667	13.3366666666667	12.39	325.313333333333	327.346666666667
5567	5567	PRKACB	1.98	2.38	2.31	1.89	2.33	2.80	4.54	5.46	5.29	4.06	5.01	6.13	174.00	203.00	199.99	158.00	194.00	240.00	2.22333333333333	2.34	5.09666666666667	5.06666666666667	192.33	197.333333333333
7874	7874	USP7	40.92	41.23	40.36	48.32	47.89	47.50	93.94	94.35	92.43	103.59	102.92	103.95	4286.41	4341.63	4246.59	5139.45	5203.57	5109.50	40.8366666666667	47.9033333333333	93.5733333333333	103.486666666667	4291.54333333333	5150.84
5594	5594	MAPK1	45.79	51.21	49.15	46.12	54.90	48.06	105.12	117.20	112.56	98.89	117.97	105.17	4624.98	4903.97	4693.89	4098.32	4622.58	4512.30	48.7166666666667	49.6933333333333	111.626666666667	107.343333333333	4740.94666666667	4411.06666666667
6758	6758	SSX5	0	0.07	0	0	0	0	0	0.17	0	0	0	0	0	2.14	0	0	0	0	0.0233333333333333	0	0.0566666666666667	0	0.713333333333333	0
9788	9788	MTSS1	185.92	180.58	176.97	123.12	130.29	134.95	426.81	413.24	405.25	263.98	280.00	295.28	18804.20	18370.71	17909.45	12704.85	13617.10	13986.24	181.156666666667	129.453333333333	415.1	279.753333333333	18361.4533333333	13436.0633333333
5352	5352	PLOD2	0.04	0.16	0.15	0.04	0.12	0.07	0.09	0.37	0.34	0.09	0.26	0.15	3.00	12.00	11.00	3.00	8.98	5.00	0.116666666666667	0.0766666666666667	0.266666666666667	0.166666666666667	8.66666666666667	5.66
5292	5292	PIM1	205.44	207.98	202.44	160.74	143.14	182.65	471.62	475.95	463.59	344.64	307.61	399.67	11386.37	11567.69	11205.77	9026.80	8168.11	10333.53	205.286666666667	162.176666666667	470.386666666667	350.64	11386.61	9176.14666666667
171568	171568	POLR3H	7.69	8.57	8.29	3.94	4.63	5.81	17.64	19.61	18.98	8.44	9.94	12.71	507.79	522.87	531.53	258.36	305.43	387.17	8.18333333333333	4.79333333333333	18.7433333333333	10.3633333333333	520.73	316.986666666667
80129	80129	CCDC170	0.05	0.04	0.03	0.06	0.10	0.09	0.12	0.09	0.07	0.13	0.21	0.19	5.36	4.22	3.39	6.44	10.63	9.55	0.04	0.0833333333333333	0.0933333333333333	0.176666666666667	4.32333333333333	8.87333333333333
4868	4868	NPHS1	0.06	0.01	0.04	0.04	0.03	0.06	0.14	0.03	0.08	0.08	0.06	0.14	7.13	1.70	4.10	4.11	3.25	7.33	0.0366666666666667	0.0433333333333333	0.0833333333333333	0.0933333333333333	4.31	4.89666666666667
57577	57577	CCDC191	0.44	0.32	0.43	0.40	0.48	0.55	1.02	0.72	0.98	0.86	1.03	1.21	36.07	25.00	32.54	35.14	37.64	43.11	0.396666666666667	0.476666666666667	0.906666666666667	1.03333333333333	31.2033333333333	38.63
55017	55017	C14orf119	37.07	35.63	34.72	23.49	22.95	26.86	85.10	81.54	79.50	50.37	49.33	58.77	1047.97	997.71	964.05	660.45	670.99	783.34	35.8066666666667	24.4333333333333	82.0466666666667	52.8233333333333	1003.24333333333	704.926666666667
11222	11222	MRPL3	42.50	42.17	41.99	35.92	41.41	40.41	97.57	96.49	96.15	77.02	88.99	88.42	1472.51	1465.99	1452.81	1261.00	1477.00	1428.99	42.22	39.2466666666667	96.7366666666667	84.81	1463.77	1388.99666666667
54499	54499	TMCO1	38.92	39.00	38.63	26.93	26.95	28.51	89.36	89.25	88.47	57.73	57.92	62.38	1560.97	1572.49	1552.47	1095.14	1107.99	1170.82	38.85	27.4633333333333	89.0266666666667	59.3433333333333	1561.97666666667	1124.65
759	759	CA1	0	0	0.03	0	0	0	0	0	0.07	0	0	0	0	0	1.00	0	0	0	0.01	0	0.0233333333333333	0	0.333333333333333	0
161753	161753	ODF3L1	0.27	0.23	0.31	0.08	0.10	0.08	0.63	0.53	0.71	0.18	0.22	0.18	13.00	11.00	10.00	4.00	5.00	4.00	0.27	0.0866666666666667	0.623333333333333	0.193333333333333	11.3333333333333	4.33333333333333
9334	9334	B4GALT5	39.86	42.19	41.83	39.47	39.07	40.96	91.50	96.55	95.80	84.62	83.95	89.63	3889.55	4131.88	4077.16	3902.32	3925.09	4080.43	41.2933333333333	39.8333333333333	94.6166666666667	86.0666666666667	4032.86333333333	3969.28
9276	9276	COPB2	86.13	84.26	88.30	85.71	82.11	82.67	197.72	192.83	202.20	183.77	176.46	180.91	5962.71	5843.04	6080.51	5924.72	5758.28	5768.19	86.23	83.4966666666667	197.583333333333	180.38	5962.08666666667	5817.06333333333
27006	27006	FGF22	0.04	0.04	0	0	0	0	0.09	0.09	0	0	0	0	1.00	1.00	0	0	0	0	0.0266666666666667	0	0.06	0	0.666666666666667	0
1889	1889	ECE1	13.13	12.24	12.88	11.77	13.21	14.03	30.13	28.02	29.48	25.24	28.39	30.70	1375.40	1284.55	1345.58	1252.46	1422.50	1497.29	12.75	13.0033333333333	29.21	28.11	1335.17666666667	1390.75
51175	51175	TUBE1	24.77	24.58	24.43	18.52	19.03	20.20	56.86	56.25	55.95	39.70	40.89	44.19	1131.48	1126.00	1117.43	857.00	893.99	939.00	24.5933333333333	19.25	56.3533333333333	41.5933333333333	1124.97	896.663333333333
8731	8731	RNMT	12.66	12.66	12.35	9.70	10.35	10.33	29.06	28.98	28.28	20.80	22.25	22.61	1330.36	1309.13	1269.52	984.90	1048.71	1066.91	12.5566666666667	10.1266666666667	28.7733333333333	21.8866666666667	1303.00333333333	1033.50666666667
1134	1134	CHRNA1	0	0	0	0	0.02	0	0	0	0	0	0.05	0	0	0	0	0	1.00	0	0	0.00666666666666667	0	0.0166666666666667	0	0.333333333333333
25907	25907	TMEM158	12.53	14.83	14.25	9.25	16.74	15.69	28.77	33.94	32.64	19.83	35.97	34.33	464.00	550.99	526.99	347.00	637.98	592.97	13.87	13.8933333333333	31.7833333333333	30.0433333333333	513.993333333333	525.983333333333
167555	167555	FAM151B	1.46	1.62	1.90	0.74	0.83	0.72	3.36	3.71	4.36	1.60	1.79	1.57	45.73	48.90	59.32	23.79	26.79	21.24	1.66	0.763333333333333	3.81	1.65333333333333	51.3166666666667	23.94
2584	2584	GALK1	9.73	9.07	10.39	9.42	10.43	11.56	22.33	20.75	23.80	20.20	22.42	25.30	277.10	257.91	295.00	271.83	303.86	333.03	9.73	10.47	22.2933333333333	22.64	276.67	302.906666666667
148170	148170	CDC42EP5	0.28	0.11	0.11	0.11	0.05	0.17	0.65	0.26	0.26	0.24	0.12	0.36	5.00	2.00	2.00	2.00	1.00	3.00	0.166666666666667	0.11	0.39	0.24	3	2
79184	79184	BRCC3	9.86	10.02	10.24	8.50	9.67	10.32	22.64	22.92	23.44	18.23	20.77	22.59	662.33	671.48	710.76	542.15	566.67	661.59	10.04	9.49666666666667	23	20.53	681.523333333333	590.136666666667
50507	50507	NOX4	0.05	0.09	0.09	0.09	0.04	0.05	0.12	0.20	0.22	0.19	0.08	0.10	4.61	8.08	8.17	7.77	3.37	4.37	0.0766666666666667	0.06	0.18	0.123333333333333	6.95333333333333	5.17
84057	84057	MND1	0.24	0.18	0.06	0.06	0	0.11	0.55	0.42	0.14	0.12	0	0.23	4.00	4.00	1.00	1.00	0	2.00	0.16	0.0566666666666667	0.37	0.116666666666667	3	1
120114	120114	FAT3	0.04	0.02	0.08	0.07	0.02	0.02	0.09	0.05	0.18	0.15	0.05	0.03	7.91	8.63	10.33	10.21	4.75	6.42	0.0466666666666667	0.0366666666666667	0.106666666666667	0.0766666666666667	8.95666666666667	7.12666666666667
79057	79057	PRRG3	0.02	0.01	0.01	0	0	0	0.05	0.03	0.02	0	0	0	2.78	1.71	1.03	0	0	0	0.0133333333333333	0	0.0333333333333333	0	1.84	0
283849	283849	EXOC3L1	0.06	0.06	0.02	0.04	0	0.08	0.14	0.14	0.05	0.09	0	0.17	3.00	3.00	1.00	2.00	0	4.00	0.0466666666666667	0.04	0.11	0.0866666666666667	2.33333333333333	2
79149	79149	ZSCAN5A	2.25	2.67	2.42	0.98	0.88	2.04	5.16	6.11	5.53	2.09	1.90	4.45	82.83	110.46	94.97	37.09	36.59	79.48	2.44666666666667	1.3	5.6	2.81333333333333	96.0866666666667	51.0533333333333
1821	1821	DRP2	0	0.01	0.01	0	0	0	0	0.02	0.02	0	0	0	0	1.00	1.00	0	0	0	0.00666666666666667	0	0.0133333333333333	0	0.666666666666667	0
55739	55739	NAXD	20.11	18.23	18.54	19.49	19.24	16.99	46.16	41.72	42.46	41.79	41.34	37.18	1025.00	950.89	958.00	999.10	1005.82	874.99	18.96	18.5733333333333	43.4466666666667	40.1033333333333	977.963333333333	959.97
51103	51103	NDUFAF1	12.48	12.50	12.98	9.83	10.69	12.06	28.64	28.59	29.72	21.07	22.98	26.39	321.31	322.00	332.80	253.00	277.97	314.00	12.6533333333333	10.86	28.9833333333333	23.48	325.37	281.656666666667
83475	83475	DOHH	4.72	5.12	4.84	3.99	3.21	3.72	10.84	11.72	11.08	8.56	6.90	8.14	169.00	184.00	173.00	138.76	115.01	136.00	4.89333333333333	3.64	11.2133333333333	7.86666666666667	175.333333333333	129.923333333333
51809	51809	GALNT7	9.83	10.12	10.58	10.36	11.45	11.96	22.57	23.16	24.23	22.21	24.61	26.17	876.06	897.25	932.65	910.00	1035.00	1071.53	10.1766666666667	11.2566666666667	23.32	24.33	901.986666666667	1005.51
655	655	BMP7	1.21	1.18	1.37	0.93	0.60	0.70	2.77	2.69	3.13	2.00	1.29	1.52	100.20	97.93	113.19	78.30	51.30	59.00	1.25333333333333	0.743333333333333	2.86333333333333	1.60333333333333	103.773333333333	62.8666666666667
50939	50939	IMPG2	0.03	0.03	0.02	0.00	0	0	0.07	0.07	0.05	0.01	0	0	4.92	5.16	4.14	0.51	0	0	0.0266666666666667	0	0.0633333333333333	0.00333333333333333	4.74	0.17
377007	377007	KLHL30	0.32	0.35	0.37	0.11	0.03	0.10	0.74	0.80	0.85	0.24	0.06	0.22	24.95	27.31	28.86	9.01	2.08	7.88	0.346666666666667	0.08	0.796666666666667	0.173333333333333	27.04	6.32333333333333
220988	220988	HNRNPA3	44.60	42.74	43.71	41.05	39.90	41.45	102.39	97.80	100.10	88.00	85.74	90.71	3968.71	3847.14	3889.13	3594.50	3619.92	3763.64	43.6833333333333	40.8	100.096666666667	88.15	3901.66	3659.35333333333
3176	3176	HNMT	24.92	24.45	21.65	36.88	35.63	24.21	57.21	55.95	49.57	79.08	76.58	52.98	514.31	533.20	526.25	813.22	765.76	588.66	23.6733333333333	32.24	54.2433333333333	69.5466666666667	524.586666666667	722.546666666667
1147	1147	CHUK	11.73	11.34	11.31	11.86	12.06	11.37	26.94	25.95	25.90	25.42	25.91	24.89	832.70	835.73	825.22	885.28	914.21	854.24	11.46	11.7633333333333	26.2633333333333	25.4066666666667	831.216666666667	884.576666666667
10044	10044	SH2D3C	2.69	2.72	2.35	1.85	2.40	1.97	6.18	6.23	5.38	3.97	5.15	4.32	163.00	166.00	142.93	116.00	143.00	121.00	2.58666666666667	2.07333333333333	5.93	4.48	157.31	126.666666666667
9617	9617	MTRF1	3.45	2.84	3.91	2.20	2.49	2.66	7.93	6.50	8.96	4.72	5.35	5.82	178.89	156.92	175.97	106.07	118.28	131.71	3.4	2.45	7.79666666666667	5.29666666666667	170.593333333333	118.686666666667
219699	219699	UNC5B	3.80	3.05	3.35	2.74	2.72	3.43	8.71	6.98	7.68	5.88	5.85	7.51	535.62	433.94	433.00	394.28	395.78	473.95	3.4	2.96333333333333	7.79	6.41333333333333	467.52	421.336666666667
23022	23022	PALLD	33.46	33.51	35.78	19.86	24.66	26.34	76.81	76.68	81.93	42.58	53.00	57.65	3855.01	4044.46	4218.54	2369.20	3041.54	3121.67	34.25	23.62	78.4733333333333	51.0766666666667	4039.33666666667	2844.13666666667
1108	1108	CHD4	83.78	81.22	79.52	47.89	42.28	52.19	192.32	185.87	182.10	102.69	90.86	114.20	11208.49	10896.05	10634.81	6498.33	5830.87	7128.57	81.5066666666667	47.4533333333333	186.763333333333	102.583333333333	10913.1166666667	6485.92333333333
53407	53407	STX18	12.66	12.85	14.08	8.25	8.39	9.43	29.07	29.41	32.24	17.69	18.04	20.64	557.00	566.98	610.00	368.00	380.00	424.00	13.1966666666667	8.69	30.24	18.79	577.993333333333	390.666666666667
9812	9812	DELE1	9.48	8.15	8.12	5.84	6.67	6.15	21.76	18.66	18.59	12.51	14.33	13.46	579.18	547.05	489.00	395.00	414.97	401.99	8.58333333333333	6.22	19.67	13.4333333333333	538.41	403.986666666667
150962	150962	PUS10	3.09	3.04	3.23	3.20	3.30	2.76	7.09	6.97	7.40	6.86	7.10	6.04	258.65	246.01	259.22	263.99	275.90	228.00	3.12	3.08666666666667	7.15333333333333	6.66666666666667	254.626666666667	255.963333333333
9039	9039	UBA3	17.29	17.05	15.03	15.24	13.83	15.84	39.68	39.02	34.41	32.67	29.73	34.65	740.90	733.96	641.92	660.00	607.96	693.00	16.4566666666667	14.97	37.7033333333333	32.35	705.593333333333	653.653333333333
6202	6202	RPS8	901.96	922.49	939.21	1197.63	1121.43	1059.71	2070.56	2111.04	2150.76	2567.78	2410.00	2318.81	13731.29	14093.26	14279.88	18473.39	17577.58	16467.94	921.22	1126.25666666667	2110.78666666667	2432.19666666667	14034.81	17506.3033333333
1805	1805	DPT	0	0	0	0.03	0	0	0	0	0	0.06	0	0	0	0	0	1.00	0	0	0	0.01	0	0.02	0	0.333333333333333
57602	57602	USP36	10.79	12.18	11.61	15.86	15.53	11.45	24.77	27.87	26.60	34.00	33.38	25.04	1277.96	1386.35	1341.11	1908.81	1820.37	1395.52	11.5266666666667	14.28	26.4133333333333	30.8066666666667	1335.14	1708.23333333333
643707	643707	GOLGA6L4	0.31	0.34	0.40	0.71	0.24	0.27	0.70	0.78	0.93	1.52	0.51	0.60	28.85	32.17	34.50	54.22	20.42	26.34	0.35	0.406666666666667	0.803333333333333	0.876666666666667	31.84	33.66
6241	6241	RRM2	0.59	0.62	0.50	0.50	0.41	0.40	1.36	1.43	1.15	1.07	0.89	0.87	39.71	42.89	33.57	34.62	28.55	27.78	0.57	0.436666666666667	1.31333333333333	0.943333333333333	38.7233333333333	30.3166666666667
6296	6296	ACSM3	0.06	0.07	0.04	0.03	0.09	0.03	0.15	0.17	0.10	0.07	0.20	0.07	2.00	4.93	2.00	1.00	3.00	1.00	0.0566666666666667	0.05	0.14	0.113333333333333	2.97666666666667	1.66666666666667
340277	340277	FAM221A	1.96	1.46	1.70	1.97	2.10	1.78	4.50	3.35	3.89	4.22	4.51	3.89	51.49	42.03	48.06	56.96	59.07	50.97	1.70666666666667	1.95	3.91333333333333	4.20666666666667	47.1933333333333	55.6666666666667
284716	284716	RIMKLA	0.02	0.02	0.01	0.04	0.04	0.02	0.05	0.04	0.03	0.09	0.09	0.04	4.84	4.90	3.06	10.70	10.33	3.83	0.0166666666666667	0.0333333333333333	0.04	0.0733333333333333	4.26666666666667	8.28666666666667
1846	1846	DUSP4	14.25	14.33	14.35	6.67	6.57	8.86	32.71	32.79	32.86	14.30	14.11	19.39	1639.90	1652.98	1648.30	777.07	777.97	1039.96	14.31	7.36666666666667	32.7866666666667	15.9333333333333	1647.06	865
3886	3886	KRT35	0	0	0	0	0	0.03	0	0	0	0	0	0.06	0	0	0	0	0	1.00	0	0.01	0	0.02	0	0.333333333333333
83941	83941	TM2D1	19.57	20.22	21.37	13.86	14.61	18.86	44.92	46.28	48.93	29.72	31.40	41.28	375.94	389.93	410.00	269.79	288.98	369.94	20.3866666666667	15.7766666666667	46.71	34.1333333333333	391.956666666667	309.57
2245	2245	FGD1	2.11	2.20	2.21	2.24	1.88	1.88	4.85	5.04	5.07	4.80	4.04	4.11	189.57	198.32	198.31	203.56	173.50	172.08	2.17333333333333	2	4.98666666666667	4.31666666666667	195.4	183.046666666667
2958	2958	GTF2A2	23.72	22.18	22.28	16.70	18.82	17.55	54.45	50.77	51.02	35.80	40.45	38.41	749.00	702.00	702.61	537.00	611.04	566.00	22.7266666666667	17.69	52.08	38.22	717.87	571.346666666667
136853	136853	SSC4D	0.22	0.30	0.26	0.16	0.12	0.12	0.51	0.69	0.61	0.34	0.25	0.26	11.81	17.06	14.00	8.42	6.44	6.44	0.26	0.133333333333333	0.603333333333333	0.283333333333333	14.29	7.1
3687	3687	ITGAX	238.25	229.89	240.61	162.76	168.98	173.58	546.93	526.08	551.00	348.97	363.15	379.83	20572.81	20517.51	21565.18	14220.49	15181.03	15624.91	236.25	168.44	541.336666666667	363.983333333333	20885.1666666667	15008.81
112441434	112441434	SHLD3	1.01	1.30	1.04	0.89	0.73	1.15	2.32	2.98	2.37	1.92	1.56	2.51	31.47	40.78	32.23	28.22	23.27	36.49	1.11666666666667	0.923333333333333	2.55666666666667	1.99666666666667	34.8266666666667	29.3266666666667
80173	80173	IFT74	1.56	1.65	1.71	1.60	1.27	1.13	3.57	3.77	3.91	3.44	2.73	2.47	90.18	80.32	83.45	74.55	59.50	68.34	1.64	1.33333333333333	3.75	2.88	84.65	67.4633333333333
8440	8440	NCK2	43.99	44.01	45.76	59.30	66.03	55.65	100.98	100.72	104.78	127.15	141.91	121.78	2198.38	2294.58	2323.72	3048.13	3537.09	2984.48	44.5866666666667	60.3266666666667	102.16	130.28	2272.22666666667	3189.9
23310	23310	NCAPD3	3.99	3.79	3.90	1.46	1.41	1.75	9.17	8.68	8.93	3.14	3.04	3.82	471.25	443.14	447.30	174.60	169.27	206.66	3.89333333333333	1.54	8.92666666666667	3.33333333333333	453.896666666667	183.51
57413	57413	TMIGD3	4.81	4.84	3.27	4.01	3.33	3.11	11.04	11.07	7.48	8.60	7.16	6.81	107.00	99.85	75.00	87.00	73.00	74.25	4.30666666666667	3.48333333333333	9.86333333333333	7.52333333333333	93.95	78.0833333333333
431707	431707	LHX8	0.04	0.08	0	0	0	0.03	0.10	0.19	0	0	0	0.06	1.00	3.00	0	0	0	1.00	0.04	0.01	0.0966666666666667	0.02	1.33333333333333	0.333333333333333
57154	57154	SMURF1	9.96	10.56	9.76	8.37	8.57	8.76	22.87	24.17	22.36	17.95	18.42	19.16	1168.01	1243.03	1143.00	994.99	1034.00	1048.00	10.0933333333333	8.56666666666666	23.1333333333333	18.51	1184.68	1025.66333333333
221806	221806	VWDE	0.03	0.02	0	0.01	0.01	0.01	0.07	0.04	0	0.02	0.02	0.02	3.00	2.00	0	1.00	1.00	1.00	0.0166666666666667	0.01	0.0366666666666667	0.02	1.66666666666667	1
85320	85320	ABCC11	0.09	0.04	0.08	0.09	0.06	0.04	0.21	0.08	0.18	0.19	0.13	0.09	10.36	5.37	9.23	13.59	9.24	4.50	0.07	0.0633333333333333	0.156666666666667	0.136666666666667	8.32	9.11
64978	64978	MRPL38	30.87	30.83	31.13	25.96	26.90	25.91	70.87	70.56	71.30	55.66	57.80	56.70	843.89	845.78	849.99	719.00	757.00	723.00	30.9433333333333	26.2566666666667	70.91	56.72	846.553333333333	733
5794	5794	PTPRH	7.39	6.88	6.85	5.57	6.71	5.31	16.97	15.75	15.69	11.93	14.41	11.62	538.19	527.40	518.01	434.81	503.16	406.84	7.04	5.86333333333333	16.1366666666667	12.6533333333333	527.866666666667	448.27
5607	5607	MAP2K5	10.02	10.52	10.14	12.68	11.47	11.93	22.99	24.07	23.21	27.19	24.64	26.10	463.94	457.29	463.09	575.82	552.83	541.95	10.2266666666667	12.0266666666667	23.4233333333333	25.9766666666667	461.44	556.866666666667
23020	23020	SNRNP200	39.48	39.29	38.96	37.33	38.08	40.38	90.64	89.91	89.22	80.03	81.83	88.37	5891.37	5882.95	5805.84	5643.16	5849.99	6150.78	39.2433333333333	38.5966666666667	89.9233333333333	83.41	5860.05333333333	5881.31
79174	79174	CRELD2	11.51	12.55	12.77	16.67	16.27	15.90	26.42	28.71	29.25	35.75	34.96	34.79	331.00	365.00	367.99	484.00	494.00	471.00	12.2766666666667	16.28	28.1266666666667	35.1666666666667	354.663333333333	483
475	475	ATOX1	34.95	39.58	37.04	30.26	32.29	32.35	80.23	90.57	84.82	64.89	69.40	70.78	307.99	350.00	326.00	270.23	293.00	291.00	37.19	31.6333333333333	85.2066666666667	68.3566666666667	327.996666666667	284.743333333333
4329	4329	ALDH6A1	1.33	1.15	1.43	3.23	3.25	2.09	3.06	2.62	3.28	6.93	6.98	4.57	151.61	130.86	162.35	287.18	296.21	238.89	1.30333333333333	2.85666666666667	2.98666666666667	6.16	148.273333333333	274.093333333333
23316	23316	CUX2	0.84	0.96	1.02	0.39	0.38	0.47	1.92	2.19	2.33	0.85	0.81	1.02	138.71	152.39	162.92	68.41	67.58	70.68	0.94	0.413333333333333	2.14666666666667	0.893333333333333	151.34	68.89
56920	56920	SEMA3G	0.06	0.02	0.05	0.05	0.03	0.05	0.14	0.05	0.12	0.11	0.06	0.11	6.00	2.00	5.00	5.00	3.00	5.00	0.0433333333333333	0.0433333333333333	0.103333333333333	0.0933333333333333	4.33333333333333	4.33333333333333
7358	7358	UGDH	37.89	34.89	35.69	22.21	24.21	25.21	86.99	79.85	81.72	47.62	52.03	55.16	2359.14	2184.18	2219.87	1400.73	1553.45	1604.19	36.1566666666667	23.8766666666667	82.8533333333333	51.6033333333333	2254.39666666667	1519.45666666667
9493	9493	KIF23	3.33	2.62	2.85	0.85	0.56	1.03	7.65	5.98	6.53	1.83	1.21	2.26	233.99	191.00	198.99	63.43	43.00	77.00	2.93333333333333	0.813333333333333	6.72	1.76666666666667	207.993333333333	61.1433333333333
5858	5858	PZP	0.11	0.12	0.03	0.01	0.02	0.05	0.24	0.27	0.07	0.03	0.05	0.11	11.27	11.63	3.72	1.11	3.09	3.26	0.0866666666666667	0.0266666666666667	0.193333333333333	0.0633333333333333	8.87333333333333	2.48666666666667
55063	55063	ZCWPW1	1.79	1.79	1.86	1.70	1.47	2.11	4.12	4.09	4.27	3.64	3.16	4.61	108.43	107.30	106.62	87.44	93.38	111.45	1.81333333333333	1.76	4.16	3.80333333333333	107.45	97.4233333333333
94234	94234	FOXQ1	0.04	0.09	0.09	0.14	0.36	0.31	0.08	0.21	0.21	0.31	0.78	0.67	2.00	5.00	5.00	8.00	20.44	17.00	0.0733333333333333	0.27	0.166666666666667	0.586666666666667	4	15.1466666666667
344658	344658	SAMD7	0.02	0.06	0.02	0.03	0.03	0.04	0.05	0.14	0.05	0.07	0.06	0.09	1.01	2.98	1.10	1.55	1.40	2.12	0.0333333333333333	0.0333333333333333	0.08	0.0733333333333333	1.69666666666667	1.69
137682	137682	NDUFAF6	4.45	3.95	4.09	2.98	3.61	2.36	10.21	9.03	9.36	6.40	7.76	5.15	173.40	152.44	155.63	122.18	148.09	96.13	4.16333333333333	2.98333333333333	9.53333333333333	6.43666666666667	160.49	122.133333333333
55328	55328	RNLS	0.26	0.51	0.45	0.23	0.23	0.13	0.60	1.18	1.04	0.50	0.49	0.28	22.32	36.99	36.15	23.23	21.21	12.13	0.406666666666667	0.196666666666667	0.94	0.423333333333333	31.82	18.8566666666667
374378	374378	GALNT18	4.23	4.07	4.29	2.51	2.90	3.34	9.71	9.31	9.82	5.38	6.23	7.30	245.76	233.84	242.19	145.77	157.50	194.05	4.19666666666667	2.91666666666667	9.61333333333334	6.30333333333333	240.596666666667	165.773333333333
5791	5791	PTPRE	95.61	88.57	81.95	39.10	36.75	53.34	219.47	202.68	187.66	83.83	78.99	116.71	7734.44	7469.09	6973.20	2671.80	2610.49	3868.34	88.71	43.0633333333333	203.27	93.1766666666667	7392.24333333333	3050.21
29883	29883	CNOT7	44.18	48.86	44.83	54.73	53.57	51.45	101.43	111.81	102.65	117.35	115.12	112.58	2592.44	2793.52	2537.35	2934.16	2952.26	2872.42	45.9566666666667	53.25	105.296666666667	115.016666666667	2641.10333333333	2919.61333333333
90576	90576	ZNF799	0.51	0.66	0.32	0.52	0.36	0.59	1.18	1.51	0.73	1.11	0.78	1.30	27.84	36.62	17.68	28.94	20.67	33.19	0.496666666666667	0.49	1.14	1.06333333333333	27.38	27.6
7348	7348	UPK1B	0.08	0.09	0.05	0.11	0.17	0.06	0.17	0.21	0.12	0.23	0.37	0.14	3.11	3.85	2.20	4.55	7.31	2.73	0.0733333333333333	0.113333333333333	0.166666666666667	0.246666666666667	3.05333333333333	4.86333333333333
201501	201501	ZBTB7C	12.57	12.05	13.53	7.04	6.62	7.19	28.86	27.58	30.99	15.09	14.24	15.72	1226.73	1177.33	1305.68	682.95	668.95	710.81	12.7166666666667	6.95	29.1433333333333	15.0166666666667	1236.58	687.57
11247	11247	NXPH4	16.99	18.72	16.95	10.17	9.27	10.82	39.00	42.85	38.82	21.81	19.92	23.67	623.04	689.03	605.08	378.00	349.88	404.95	17.5533333333333	10.0866666666667	40.2233333333333	21.8	639.05	377.61
285016	285016	ALKAL2	0.14	0.11	0.04	0	0.12	0.04	0.32	0.25	0.08	0	0.26	0.09	4.00	3.00	0.95	0	3.00	1.00	0.0966666666666667	0.0533333333333333	0.216666666666667	0.116666666666667	2.65	1.33333333333333
285193	285193	DUSP28	3.04	2.58	2.96	4.19	3.68	3.23	6.98	5.91	6.77	8.98	7.91	7.06	197.29	158.44	175.77	211.36	188.35	172.33	2.86	3.7	6.55333333333333	7.98333333333333	177.166666666667	190.68
353514	353514	LILRA5	0.30	0.34	0.42	0.13	0.31	0.15	0.68	0.77	0.97	0.28	0.67	0.33	7.93	8.55	11.15	3.71	8.84	4.17	0.353333333333333	0.196666666666667	0.806666666666667	0.426666666666667	9.21	5.57333333333333
402160	402160	CFAP99	0.05	0.07	0.12	0	0.02	0.04	0.10	0.15	0.27	0	0.05	0.10	2.00	3.00	5.60	0	1.00	2.00	0.08	0.02	0.173333333333333	0.05	3.53333333333333	1
57680	57680	CHD8	7.99	8.22	8.05	7.24	7.38	7.35	18.34	18.80	18.44	15.51	15.87	16.08	1329.98	1376.10	1342.94	1220.84	1269.03	1256.15	8.08666666666667	7.32333333333333	18.5266666666667	15.82	1349.67333333333	1248.67333333333
9223	9223	MAGI1	0.01	0.02	0.05	0	0	0.01	0.02	0.04	0.12	0	0	0.02	1.08	3.00	1.00	0	0	1.00	0.0266666666666667	0.00333333333333333	0.06	0.00666666666666667	1.69333333333333	0.333333333333333
5209	5209	PFKFB3	16.93	16.88	16.17	8.29	8.54	8.97	38.86	38.63	37.04	17.77	18.35	19.62	1464.69	1448.00	1353.00	671.98	735.98	762.38	16.66	8.6	38.1766666666667	18.58	1421.89666666667	723.446666666667
27246	27246	RNF115	10.94	10.63	9.78	11.08	10.85	10.34	25.12	24.33	22.39	23.76	23.32	22.62	1029.62	1014.44	957.02	1083.47	1017.74	1017.08	10.45	10.7566666666667	23.9466666666667	23.2333333333333	1000.36	1039.43
671	671	BPI	1.50	1.54	1.42	1.19	1.22	1.13	3.44	3.53	3.25	2.54	2.62	2.46	56.00	58.00	53.00	45.00	47.00	43.00	1.48666666666667	1.18	3.40666666666667	2.54	55.6666666666667	45
79169	79169	C1orf35	14.47	14.35	16.30	19.46	14.43	13.26	33.22	32.83	37.34	41.72	31.01	29.01	374.98	373.14	422.00	511.00	385.00	350.74	15.04	15.7166666666667	34.4633333333333	33.9133333333333	390.04	415.58
9732	9732	DOCK4	2.30	2.30	2.25	1.99	2.51	2.38	5.29	5.27	5.15	4.27	5.40	5.21	379.06	391.87	377.69	337.97	431.99	417.00	2.28333333333333	2.29333333333333	5.23666666666667	4.96	382.873333333333	395.653333333333
771	771	CA12	0.26	0.22	0.23	0.27	0.35	0.24	0.60	0.50	0.52	0.59	0.76	0.53	32.66	27.51	28.75	34.22	45.91	30.21	0.236666666666667	0.286666666666667	0.54	0.626666666666667	29.64	36.78
8501	8501	SLC43A1	7.87	7.87	9.19	9.19	12.25	10.39	18.08	18.02	21.05	19.70	26.33	22.73	403.14	412.57	467.01	479.31	648.00	542.19	8.31	10.61	19.05	22.92	427.573333333333	556.5
55847	55847	CISD1	2.04	2.00	1.77	1.99	2.16	1.82	4.68	4.58	4.06	4.27	4.64	3.97	98.99	97.55	86.00	98.00	107.93	90.00	1.93666666666667	1.99	4.44	4.29333333333333	94.18	98.6433333333333
6550	6550	SLC9A3	5.49	4.87	4.69	5.47	5.38	4.99	12.60	11.15	10.74	11.74	11.56	10.91	627.77	559.37	535.92	634.53	633.73	582.27	5.01666666666667	5.28	11.4966666666667	11.4033333333333	574.353333333333	616.843333333333
153830	153830	RNF145	49.86	49.84	47.30	38.75	36.79	44.83	114.47	114.05	108.31	83.09	79.05	98.10	3581.98	3601.62	3393.88	2823.80	2753.91	3300.41	49	40.1233333333333	112.276666666667	86.7466666666667	3525.82666666667	2959.37333333333
79820	79820	CATSPERB	0.08	0.09	0.11	0.03	0.03	0.05	0.18	0.21	0.24	0.06	0.05	0.11	6.00	7.00	8.00	2.00	2.00	4.00	0.0933333333333333	0.0366666666666667	0.21	0.0733333333333333	7	2.66666666666667
7482	7482	WNT2B	1.57	1.32	1.25	0.59	0.28	0.51	3.60	3.01	2.86	1.26	0.60	1.11	217.18	183.07	183.61	76.70	45.67	67.44	1.38	0.46	3.15666666666667	0.99	194.62	63.27
169693	169693	TMEM252	0	0.04	0	0	0.04	0.04	0	0.09	0	0	0.08	0.08	0	1.00	0	0	1.00	1.00	0.0133333333333333	0.0266666666666667	0.03	0.0533333333333333	0.333333333333333	0.666666666666667
100101467	100101467	ZSCAN30	4.06	4.04	4.09	3.48	2.56	3.28	9.32	9.24	9.37	7.47	5.50	7.18	342.49	339.79	347.91	301.39	226.29	280.08	4.06333333333333	3.10666666666667	9.31	6.71666666666667	343.396666666667	269.253333333333
57038	57038	RARS2	17.44	17.78	16.68	22.44	21.54	22.78	40.04	40.68	38.19	48.12	46.30	49.85	800.57	819.25	750.92	1048.42	997.64	1053.29	17.3	22.2533333333333	39.6366666666667	48.09	790.246666666667	1033.11666666667
399967	399967	PATE2	0.04	0	0	0	0	0	0.09	0	0	0	0	0	1.35	0	0	0	0	0	0.0133333333333333	0	0.03	0	0.45	0
4621	4621	MYH3	0.02	0.02	0.03	0.03	0	0.02	0.04	0.05	0.07	0.07	0	0.03	2.00	3.00	4.00	4.00	0	2.00	0.0233333333333333	0.0166666666666667	0.0533333333333333	0.0333333333333333	3	2
201625	201625	DNAH12	0.06	0.11	0.12	0.04	0.08	0.04	0.14	0.24	0.27	0.08	0.17	0.08	8.03	12.00	8.18	5.81	5.07	2.04	0.0966666666666667	0.0533333333333333	0.216666666666667	0.11	9.40333333333333	4.30666666666667
5357	5357	PLS1	4.74	5.30	4.08	2.58	2.39	4.04	10.88	12.12	9.34	5.52	5.15	8.84	363.00	405.99	312.04	198.98	188.00	316.00	4.70666666666667	3.00333333333333	10.78	6.50333333333333	360.343333333333	234.326666666667
1739	1739	DLG1	6.18	6.01	6.62	4.90	4.67	4.73	14.19	13.75	15.16	10.50	10.04	10.34	607.97	604.75	596.99	469.65	457.73	490.76	6.27	4.76666666666667	14.3666666666667	10.2933333333333	603.236666666667	472.713333333333
6820	6820	SULT2B1	0.04	0	0.04	0	0	0	0.10	0	0.10	0	0	0	1.00	0	1.00	0	0	0	0.0266666666666667	0	0.0666666666666667	0	0.666666666666667	0
7257	7257	TSNAX	37.85	36.05	37.68	26.38	26.57	29.70	86.88	82.50	86.29	56.55	57.09	65.00	2043.07	1952.96	2031.57	1442.75	1476.53	1636.80	37.1933333333333	27.55	85.2233333333333	59.5466666666667	2009.2	1518.69333333333
145482	145482	PTGR2	5.85	5.83	6.38	7.63	7.86	6.67	13.44	13.34	14.62	16.35	16.89	14.59	310.02	314.76	331.43	373.46	398.95	368.89	6.02	7.38666666666667	13.8	15.9433333333333	318.736666666667	380.433333333333
255374	255374	MBLAC1	0.28	0.32	0.57	0.38	0.44	0.44	0.65	0.74	1.31	0.82	0.94	0.96	7.00	9.00	16.00	11.00	14.00	11.00	0.39	0.42	0.9	0.906666666666667	10.6666666666667	12
7039	7039	TGFA	0.64	0.42	0.58	0.33	0.45	0.63	1.46	0.97	1.32	0.70	0.96	1.39	54.00	36.00	48.99	28.00	39.00	54.99	0.546666666666667	0.47	1.25	1.01666666666667	46.33	40.6633333333333
3692	3692	EIF6	66.36	62.21	63.38	61.90	59.70	64.95	152.35	142.36	145.14	132.72	128.29	142.12	1447.00	1373.99	1379.00	1372.19	1346.00	1453.00	63.9833333333333	62.1833333333333	146.616666666667	134.376666666667	1399.99666666667	1390.39666666667
80231	80231	TASL	1.86	1.98	2.22	2.80	2.26	2.25	4.28	4.52	5.09	6.00	4.85	4.92	67.81	72.22	80.80	103.14	84.51	83.59	2.02	2.43666666666667	4.63	5.25666666666667	73.61	90.4133333333333
10081	10081	PDCD7	22.75	23.16	24.11	16.47	16.03	19.74	52.24	53.00	55.21	35.30	34.46	43.20	1318.17	1346.36	1394.82	966.42	956.32	1167.35	23.34	17.4133333333333	53.4833333333333	37.6533333333333	1353.11666666667	1030.03
58506	58506	SCAF1	15.70	15.71	16.37	19.80	18.20	17.73	36.05	35.95	37.49	42.45	39.11	38.80	1374.27	1381.93	1434.45	1756.99	1640.43	1586.05	15.9266666666667	18.5766666666667	36.4966666666667	40.12	1396.88333333333	1661.15666666667
256356	256356	GK5	1.95	1.74	1.82	2.11	2.32	2.20	4.47	3.98	4.16	4.52	4.98	4.80	345.37	330.94	369.93	335.80	346.99	374.38	1.83666666666667	2.21	4.20333333333333	4.76666666666667	348.746666666667	352.39
9766	9766	SUSD6	42.08	40.31	40.77	43.96	40.46	39.97	96.61	92.25	93.35	94.25	86.96	87.45	4693.92	4512.07	4540.99	4967.88	4646.58	4550.32	41.0533333333333	41.4633333333333	94.07	89.5533333333333	4582.32666666667	4721.59333333333
10618	10618	TGOLN2	104.83	103.97	106.90	83.01	84.35	90.10	240.64	237.92	244.80	177.98	181.28	197.16	13053.51	13014.16	13291.53	10448.37	10768.40	11428.29	105.233333333333	85.82	241.12	185.473333333333	13119.7333333333	10881.6866666667
90627	90627	STARD13	7.89	8.45	8.12	7.74	7.55	6.89	18.10	19.34	18.59	16.59	16.22	15.07	977.00	1050.96	997.98	863.86	812.97	847.44	8.15333333333333	7.39333333333333	18.6766666666667	15.96	1008.64666666667	841.423333333333
9136	9136	RRP9	8.39	7.55	7.90	6.55	7.29	6.66	19.26	17.27	18.08	14.05	15.66	14.58	261.57	236.18	245.90	207.00	233.99	212.00	7.94666666666667	6.83333333333333	18.2033333333333	14.7633333333333	247.883333333333	217.663333333333
53371	53371	NUP54	11.06	11.27	11.67	9.34	9.48	9.64	25.39	25.80	26.72	20.03	20.37	21.09	509.70	520.03	540.00	439.57	450.00	454.00	11.3333333333333	9.48666666666667	25.97	20.4966666666667	523.243333333333	447.856666666667
23534	23534	TNPO3	22.39	20.57	21.66	21.61	19.17	21.11	51.39	47.08	49.61	46.33	41.20	46.20	2005.47	1852.22	1939.97	1961.21	1770.98	1934.71	21.54	20.63	49.36	44.5766666666667	1932.55333333333	1888.96666666667
23347	23347	SMCHD1	13.63	12.99	13.65	15.66	14.62	15.07	31.29	29.73	31.25	33.58	31.41	32.98	2465.19	2359.75	2466.07	2864.59	2739.57	2798.72	13.4233333333333	15.1166666666667	30.7566666666667	32.6566666666667	2430.33666666667	2800.96
9144	9144	SYNGR2	96.36	94.33	99.49	83.20	81.27	82.40	221.20	215.88	227.83	178.38	174.66	180.31	2925.82	2870.00	3014.35	2553.00	2535.64	2549.00	96.7266666666667	82.29	221.636666666667	177.783333333333	2936.72333333333	2545.88
11151	11151	CORO1A	30.61	29.33	29.17	9.34	11.24	15.19	70.27	67.13	66.80	20.03	24.16	33.24	1009.00	969.00	962.27	313.00	382.00	511.34	29.7033333333333	11.9233333333333	68.0666666666667	25.81	980.09	402.113333333333
83759	83759	RBM4B	1.81	2.14	1.67	1.02	0.98	1.34	4.14	4.91	3.82	2.18	2.10	2.94	73.20	89.91	62.62	46.48	36.90	52.01	1.87333333333333	1.11333333333333	4.29	2.40666666666667	75.2433333333333	45.13
342527	342527	SMTNL2	0.38	0.23	0.33	0.33	0.22	0.23	0.86	0.53	0.77	0.71	0.48	0.50	17.00	10.00	15.00	13.00	10.00	9.00	0.313333333333333	0.26	0.72	0.563333333333333	14	10.6666666666667
440073	440073	IQSEC3	0.01	0.04	0.01	0.02	0.02	0.02	0.02	0.08	0.02	0.05	0.05	0.04	1.00	4.00	1.00	3.00	3.00	1.00	0.02	0.02	0.04	0.0466666666666667	2	2.33333333333333
100129520	100129520	TEX13C	0	0	0.01	0.01	0.02	0	0	0	0.03	0.02	0.04	0	0	0	1.27	1.00	2.10	0	0.00333333333333333	0.01	0.01	0.02	0.423333333333333	1.03333333333333
947	947	CD34	0.02	0.05	0.03	0.06	0.02	0.04	0.05	0.12	0.07	0.13	0.04	0.08	3.92	8.60	4.81	10.49	3.45	6.16	0.0333333333333333	0.04	0.08	0.0833333333333333	5.77666666666667	6.7
79728	79728	PALB2	3.62	3.87	3.46	4.67	5.16	3.82	8.31	8.86	7.93	10.01	11.09	8.35	301.08	324.05	288.19	392.01	437.95	324.00	3.65	4.55	8.36666666666667	9.81666666666667	304.44	384.653333333333
208	208	AKT2	26.65	25.47	26.27	27.75	30.14	30.54	61.18	58.29	60.16	59.50	64.78	66.82	1605.88	1502.37	1584.57	1764.59	1834.58	1797.99	26.13	29.4766666666667	59.8766666666667	63.7	1564.27333333333	1799.05333333333
51186	51186	TCEAL9	6.69	6.68	7.58	9.65	8.41	9.50	15.36	15.28	17.36	20.70	18.06	20.79	131.00	135.00	150.00	196.99	171.00	189.00	6.98333333333333	9.18666666666667	16	19.85	138.666666666667	185.663333333333
121643	121643	FOXN4	0	0	0	0	0	0.04	0	0	0	0	0	0.08	0	0	0	0	0	1.00	0	0.0133333333333333	0	0.0266666666666667	0	0.333333333333333
84231	84231	TRAF7	25.75	23.86	24.43	33.42	32.73	30.93	59.11	54.59	55.93	71.65	70.33	67.69	1954.74	1815.99	1850.34	2568.88	2556.91	2396.35	24.68	32.36	56.5433333333333	69.89	1873.69	2507.38
10661	10661	KLF1	0	0	0.03	0	0	0	0	0	0.07	0	0	0	0	0	1.00	0	0	0	0.01	0	0.0233333333333333	0	0.333333333333333	0
134492	134492	NUDCD2	1.17	1.22	1.27	1.37	1.57	1.45	2.69	2.79	2.91	2.94	3.38	3.17	200.52	205.39	213.54	239.66	274.62	251.84	1.22	1.46333333333333	2.79666666666667	3.16333333333333	206.483333333333	255.373333333333
1350	1350	COX7C	122.27	121.35	115.57	131.33	133.27	124.23	280.69	277.69	264.65	281.58	286.40	271.84	1481.00	1474.95	1398.00	1611.75	1661.95	1535.99	119.73	129.61	274.343333333333	279.94	1451.31666666667	1603.23
10067	10067	SCAMP3	46.85	48.41	47.42	48.95	46.84	47.06	107.54	110.79	108.59	104.94	100.66	102.98	1445.82	1498.65	1460.04	1526.00	1490.01	1486.01	47.56	47.6166666666667	108.973333333333	102.86	1468.17	1500.67333333333
613209	613209	DEFB135	0.19	0	0	0	0	0	0.44	0	0	0	0	0	1.00	0	0	0	0	0	0.0633333333333333	0	0.146666666666667	0	0.333333333333333	0
85439	85439	STON2	0.28	0.43	0.40	0.12	0.12	0.10	0.64	0.98	0.92	0.27	0.26	0.21	42.69	59.98	48.99	19.14	22.70	20.93	0.37	0.113333333333333	0.846666666666667	0.246666666666667	50.5533333333333	20.9233333333333
57690	57690	TNRC6C	0.95	0.95	0.92	0.94	0.74	0.94	2.18	2.18	2.10	2.02	1.58	2.07	178.97	176.61	151.14	164.82	141.42	173.93	0.94	0.873333333333333	2.15333333333333	1.89	168.906666666667	160.056666666667
80777	80777	CYB5B	7.34	8.45	7.48	6.85	7.30	7.02	16.84	19.34	17.12	14.68	15.68	15.35	645.43	746.21	656.99	610.25	661.04	630.17	7.75666666666667	7.05666666666667	17.7666666666667	15.2366666666667	682.876666666667	633.82
3996	3996	LLGL1	3.49	3.59	3.89	2.90	2.71	2.56	8.02	8.22	8.90	6.22	5.83	5.60	244.97	252.02	274.51	196.80	208.89	210.51	3.65666666666667	2.72333333333333	8.38	5.88333333333333	257.166666666667	205.4
343578	343578	ARHGAP40	0.02	0	0	0	0.03	0	0.04	0	0	0	0.07	0	1.00	0	0	0	2.00	0	0.00666666666666667	0.01	0.0133333333333333	0.0233333333333333	0.333333333333333	0.666666666666667
10929	10929	SRSF8	5.08	4.83	4.80	3.55	3.98	4.44	11.65	11.06	11.00	7.60	8.56	9.72	451.33	431.10	426.50	319.50	364.72	403.39	4.90333333333333	3.99	11.2366666666667	8.62666666666667	436.31	362.536666666667
147699	147699	PPM1N	0.68	1.09	0.99	1.33	1.06	1.41	1.55	2.50	2.26	2.86	2.28	3.08	24.00	39.00	34.99	48.00	38.84	51.00	0.92	1.26666666666667	2.10333333333333	2.74	32.6633333333333	45.9466666666667
9731	9731	CEP104	5.16	4.71	4.72	3.12	3.32	3.65	11.84	10.79	10.80	6.70	7.14	7.99	504.10	468.04	439.50	288.38	310.03	356.64	4.86333333333333	3.36333333333333	11.1433333333333	7.27666666666667	470.546666666667	318.35
221981	221981	THSD7A	1.67	1.94	1.95	2.17	2.04	2.24	3.83	4.45	4.46	4.66	4.38	4.89	360.06	420.00	420.99	472.94	454.99	493.00	1.85333333333333	2.15	4.24666666666667	4.64333333333333	400.35	473.643333333333
79723	79723	SUV39H2	2.09	1.88	1.90	1.50	1.56	1.21	4.80	4.31	4.36	3.21	3.34	2.64	129.13	111.02	118.68	92.07	102.40	77.05	1.95666666666667	1.42333333333333	4.49	3.06333333333333	119.61	90.5066666666667
55824	55824	PAG1	15.13	14.51	16.43	23.66	25.76	20.73	34.73	33.21	37.62	50.73	55.36	45.36	3251.60	3149.60	3541.55	5150.37	5665.40	4530.24	15.3566666666667	23.3833333333333	35.1866666666667	50.4833333333333	3314.25	5115.33666666667
26609	26609	VCX	0	0.07	0	0	0	0	0	0.15	0	0	0	0	0	1.00	0	0	0	0	0.0233333333333333	0	0.05	0	0.333333333333333	0
55219	55219	MACO1	16.80	15.55	14.86	14.36	12.57	13.33	38.57	35.57	34.03	30.78	27.02	29.16	971.42	954.90	884.89	852.99	798.88	832.86	15.7366666666667	13.42	36.0566666666667	28.9866666666667	937.07	828.243333333333
201232	201232	SLC16A13	0.57	0.84	0.55	0.59	0.45	0.61	1.32	1.93	1.25	1.27	0.97	1.35	21.00	31.00	20.00	22.00	17.00	23.00	0.653333333333333	0.55	1.5	1.19666666666667	24	20.6666666666667
51029	51029	DESI2	24.61	24.00	23.07	32.47	30.34	26.54	56.51	54.92	52.84	69.63	65.20	58.07	2046.80	2005.10	1918.15	2749.98	2592.78	2254.59	23.8933333333333	29.7833333333333	54.7566666666667	64.3	1990.01666666667	2532.45
57479	57479	PRR12	4.31	4.15	4.13	4.82	4.73	3.94	9.89	9.49	9.46	10.34	10.18	8.61	662.82	639.99	634.80	752.00	750.00	618.00	4.19666666666667	4.49666666666667	9.61333333333334	9.71	645.87	706.666666666667
4864	4864	NPC1	127.50	128.75	130.79	75.16	74.51	83.55	292.70	294.64	299.50	161.14	160.13	182.83	12588.62	12773.86	12913.51	7490.33	7562.31	8402.65	129.013333333333	77.74	295.613333333333	168.033333333333	12758.6633333333	7818.43
29941	29941	PKN3	1.00	1.22	1.17	0.69	0.93	0.99	2.30	2.79	2.67	1.49	1.99	2.16	75.00	90.00	85.00	50.00	69.00	72.00	1.13	0.87	2.58666666666667	1.88	83.3333333333333	63.6666666666667
9388	9388	LIPG	4.95	4.76	4.50	3.04	3.68	4.25	11.37	10.89	10.30	6.52	7.91	9.30	564.78	532.52	485.62	334.93	406.49	469.69	4.73666666666667	3.65666666666667	10.8533333333333	7.91	527.64	403.703333333333
8729	8729	GBF1	14.67	14.29	15.92	15.95	14.53	13.23	33.68	32.70	36.46	34.19	31.23	28.95	1886.78	1836.23	2018.97	2071.30	1905.26	1748.80	14.96	14.57	34.28	31.4566666666667	1913.99333333333	1908.45333333333
56311	56311	ANKRD7	0.15	0.11	0.04	0.11	0.15	0.04	0.35	0.26	0.09	0.24	0.32	0.08	4.00	3.00	1.00	3.00	4.00	1.00	0.1	0.1	0.233333333333333	0.213333333333333	2.66666666666667	2.66666666666667
10681	10681	GNB5	3.89	3.91	3.63	6.66	6.84	6.23	8.93	8.94	8.31	14.29	14.69	13.64	324.12	319.01	324.52	556.21	568.14	523.03	3.81	6.57666666666667	8.72666666666667	14.2066666666667	322.55	549.126666666667
6715	6715	SRD5A1	3.12	3.04	3.34	2.28	2.23	2.25	7.17	6.95	7.65	4.89	4.79	4.93	455.71	444.01	490.14	341.38	335.56	337.72	3.16666666666667	2.25333333333333	7.25666666666667	4.87	463.286666666667	338.22
2119	2119	ETV5	15.59	15.25	16.53	14.32	13.91	13.63	35.79	34.91	37.84	30.69	29.89	29.82	1312.91	1289.18	1390.02	1221.57	1206.04	1171.42	15.79	13.9533333333333	36.18	30.1333333333333	1330.70333333333	1199.67666666667
373509	373509	USP50	0.05	0	0	0	0	0	0.11	0	0	0	0	0	1.30	0	0	0	0	0	0.0166666666666667	0	0.0366666666666667	0	0.433333333333333	0
167691	167691	LCA5	0.12	0.10	0.07	0.14	0.27	0.18	0.27	0.24	0.17	0.29	0.58	0.39	11.00	9.99	7.00	13.00	26.00	17.00	0.0966666666666667	0.196666666666667	0.226666666666667	0.42	9.33	18.6666666666667
80114	80114	BICC1	0.11	0.12	0.09	0.13	0.10	0.19	0.26	0.28	0.21	0.28	0.21	0.42	21.58	16.77	10.60	15.27	12.44	24.41	0.106666666666667	0.14	0.25	0.303333333333333	16.3166666666667	17.3733333333333
59342	59342	SCPEP1	36.22	36.55	41.36	20.15	21.39	19.74	83.16	83.64	94.71	43.20	45.96	43.19	1413.00	1431.97	1610.99	798.00	860.86	786.00	38.0433333333333	20.4266666666667	87.17	44.1166666666667	1485.32	814.953333333333
146206	146206	CARMIL2	0.04	0.08	0.05	0.04	0.01	0.06	0.10	0.18	0.10	0.10	0.02	0.12	3.98	7.00	4.00	4.00	1.00	5.00	0.0566666666666667	0.0366666666666667	0.126666666666667	0.08	4.99333333333333	3.33333333333333
11238	11238	CA5B	1.56	1.30	1.46	3.61	3.25	2.12	3.57	2.97	3.34	7.73	6.99	4.65	220.61	184.32	206.74	518.05	474.66	307.25	1.44	2.99333333333333	3.29333333333333	6.45666666666667	203.89	433.32
107984014	107984014	LOC107984014	0.42	0.95	0.32	0.39	0.38	0.76	0.97	2.17	0.73	0.84	0.81	1.67	4.82	10.86	3.63	4.53	4.42	8.90	0.563333333333333	0.51	1.29	1.10666666666667	6.43666666666667	5.95
219333	219333	USP12	106.69	109.09	103.69	95.44	101.42	105.52	244.92	249.64	237.44	204.64	217.96	230.90	9698.82	9966.62	9418.79	8792.61	9498.18	9797.82	106.49	100.793333333333	244	217.833333333333	9694.74333333333	9362.87
100303755	100303755	PET117	1.36	1.63	1.21	3.49	2.87	2.96	3.13	3.72	2.78	7.48	6.18	6.47	31.40	37.55	27.91	81.33	68.09	69.43	1.4	3.10666666666667	3.21	6.71	32.2866666666667	72.95
8899	8899	PRPF4B	6.86	7.21	6.63	7.16	6.08	5.67	15.74	16.51	15.18	15.34	13.07	12.41	765.25	786.94	756.99	793.00	637.00	606.92	6.9	6.30333333333333	15.81	13.6066666666667	769.726666666667	678.973333333333
1743	1743	DLST	49.56	50.12	48.56	44.62	42.68	45.87	113.77	114.70	111.20	95.67	91.73	100.38	2794.98	2863.17	2750.00	2527.00	2482.97	2659.93	49.4133333333333	44.39	113.223333333333	95.9266666666667	2802.71666666667	2556.63333333333
54874	54874	FNBP1L	3.91	3.52	3.92	4.09	4.82	4.11	8.98	8.04	8.97	8.77	10.36	9.00	407.66	362.85	397.00	435.00	505.13	447.00	3.78333333333333	4.34	8.66333333333333	9.37666666666667	389.17	462.376666666667
23105	23105	FSTL4	0.03	0.01	0	0	0.01	0.01	0.07	0.02	0	0	0.02	0.03	4.00	1.00	0	0	1.00	2.00	0.0133333333333333	0.00666666666666667	0.03	0.0166666666666667	1.66666666666667	1
5450	5450	POU2AF1	0.13	0.24	0.30	0.11	0.19	0.10	0.30	0.54	0.68	0.24	0.41	0.22	8.65	14.45	18.14	7.01	11.89	6.17	0.223333333333333	0.133333333333333	0.506666666666667	0.29	13.7466666666667	8.35666666666667
25906	25906	ANAPC15	5.83	5.37	4.93	2.57	2.90	3.56	13.39	12.29	11.28	5.50	6.24	7.78	133.56	114.19	105.94	75.70	64.83	83.46	5.37666666666667	3.01	12.32	6.50666666666667	117.896666666667	74.6633333333333
7179	7179	TPTE	0.04	0	0	0	0	0	0.08	0	0	0	0	0	1.35	0	0	0	0	0	0.0133333333333333	0	0.0266666666666667	0	0.45	0
5371	5371	PML	6.34	6.37	7.64	11.95	10.09	8.84	14.56	14.58	17.50	25.61	21.68	19.35	515.00	497.93	572.95	837.95	728.00	671.80	6.78333333333333	10.2933333333333	15.5466666666667	22.2133333333333	528.626666666667	745.916666666667
92912	92912	UBE2Q2	7.81	7.36	7.38	7.60	8.88	8.14	17.93	16.85	16.91	16.30	19.07	17.81	475.80	450.36	450.41	468.51	531.70	501.52	7.51666666666667	8.20666666666667	17.23	17.7266666666667	458.856666666667	500.576666666667
145407	145407	ARMH4	0.04	0.11	0.11	0.04	0.04	0.13	0.10	0.25	0.26	0.09	0.09	0.29	10.65	11.18	13.24	6.87	5.04	12.97	0.0866666666666667	0.07	0.203333333333333	0.156666666666667	11.69	8.29333333333333
8346	8346	H2BC10	0	0	0	0	0	0.03	0	0	0	0	0	0.07	0	0	0	0	0	0.31	0	0.01	0	0.0233333333333333	0	0.103333333333333
154796	154796	AMOT	0.14	0.17	0.11	0.06	0.14	0.15	0.32	0.39	0.26	0.13	0.31	0.33	18.73	26.00	16.98	8.00	20.00	20.00	0.14	0.116666666666667	0.323333333333333	0.256666666666667	20.57	16
253980	253980	KCTD13	15.15	16.26	16.65	19.14	19.39	18.46	34.77	37.21	38.12	41.03	41.68	40.40	542.91	585.94	590.32	687.97	717.22	667.21	16.02	18.9966666666667	36.7	41.0366666666667	573.056666666667	690.8
55423	55423	SIRPG	0	0	0	0	0	0.04	0	0	0	0	0	0.08	0	0	0	0	0	0.73	0	0.0133333333333333	0	0.0266666666666667	0	0.243333333333333
84700	84700	MYO18B	0.02	0.02	0.04	0.03	0.02	0.03	0.04	0.04	0.10	0.06	0.04	0.06	3.00	3.00	5.00	5.00	2.00	4.00	0.0266666666666667	0.0266666666666667	0.06	0.0533333333333333	3.66666666666667	3.66666666666667
26287	26287	ANKRD2	0	0	0.05	0	0	0	0	0	0.11	0	0	0	0	0	1.00	0	0	0	0.0166666666666667	0	0.0366666666666667	0	0.333333333333333	0
4688	4688	NCF2	141.68	142.39	132.91	69.66	81.03	87.36	325.24	325.85	304.36	149.35	174.13	191.15	6532.57	6592.78	6123.62	3250.14	3848.81	4111.29	138.993333333333	79.35	318.483333333333	171.543333333333	6416.32333333333	3736.74666666667
23087	23087	TRIM35	32.93	30.03	28.68	39.69	37.79	47.08	75.59	68.73	65.68	85.11	81.21	103.02	2840.56	2601.81	2470.01	3470.90	3354.39	4150.14	30.5466666666667	41.52	70	89.78	2637.46	3658.47666666667
27022	27022	FOXD3	0.23	0.20	0.17	0.04	0.15	0.31	0.54	0.45	0.40	0.08	0.32	0.67	12.24	10.44	9.06	2.00	8.07	16.46	0.2	0.166666666666667	0.463333333333333	0.356666666666667	10.58	8.84333333333333
2946	2946	GSTM2	0.09	0.11	0.21	0.09	0.10	0.14	0.21	0.26	0.48	0.19	0.22	0.30	2.68	3.35	5.16	2.56	3.05	4.14	0.136666666666667	0.11	0.316666666666667	0.236666666666667	3.73	3.25
977	977	CD151	97.16	89.22	86.65	74.63	73.01	76.54	223.05	204.17	198.43	160.01	156.90	167.49	2976.85	2739.22	2648.72	2301.34	2288.16	2389.64	91.01	74.7266666666667	208.55	161.466666666667	2788.26333333333	2326.38
10156	10156	RASA4	5.75	5.66	5.05	4.95	3.88	4.02	13.19	12.95	11.56	10.62	8.35	8.80	533.49	501.51	470.13	446.81	349.97	418.15	5.48666666666667	4.28333333333333	12.5666666666667	9.25666666666667	501.71	404.976666666667
2743	2743	GLRB	1.30	1.56	1.69	0.89	1.42	1.18	2.99	3.58	3.88	1.90	3.04	2.58	62.99	68.00	68.99	42.00	66.00	49.00	1.51666666666667	1.16333333333333	3.48333333333333	2.50666666666667	66.66	52.3333333333333
23371	23371	TNS2	0.85	1.00	0.95	1.08	0.80	1.13	1.95	2.28	2.18	2.33	1.71	2.46	84.00	101.00	95.04	107.14	81.00	112.05	0.933333333333333	1.00333333333333	2.13666666666667	2.16666666666667	93.3466666666667	100.063333333333
9892	9892	SNAP91	0.23	0.22	0.21	0.21	0.20	0.18	0.52	0.51	0.47	0.44	0.43	0.39	19.89	18.41	16.92	17.99	17.23	15.96	0.22	0.196666666666667	0.5	0.42	18.4066666666667	17.06
10056	10056	FARSB	13.58	14.38	13.71	9.94	12.23	12.61	31.17	32.92	31.40	21.31	26.28	27.60	609.38	641.88	620.59	432.64	531.51	560.53	13.89	11.5933333333333	31.83	25.0633333333333	623.95	508.226666666667
10057	10057	ABCC5	1.02	1.00	0.87	0.34	0.27	0.50	2.34	2.29	2.00	0.73	0.59	1.09	98.00	109.00	98.00	30.10	35.00	42.00	0.963333333333333	0.37	2.21	0.803333333333333	101.666666666667	35.7
8559	8559	PRPF18	12.54	10.70	11.81	14.60	15.95	11.51	28.79	24.49	27.05	31.29	34.28	25.19	611.94	545.26	623.62	654.54	708.17	580.41	11.6833333333333	14.02	26.7766666666667	30.2533333333333	593.606666666667	647.706666666667
647166	647166	C13orf42	0.02	0.02	0	0	0	0	0.04	0.04	0	0	0	0	1.00	1.00	0	0	0	0	0.0133333333333333	0	0.0266666666666667	0	0.666666666666667	0
6916	6916	TBXAS1	4.87	5.54	5.25	2.27	2.07	2.16	11.17	12.67	12.02	4.86	4.44	4.73	193.40	210.11	203.16	91.43	81.79	98.05	5.22	2.16666666666667	11.9533333333333	4.67666666666667	202.223333333333	90.4233333333333
8636	8636	SSNA1	50.74	50.38	48.33	50.11	45.36	49.95	116.48	115.28	110.67	107.43	97.48	109.30	862.55	859.38	820.49	863.00	793.86	866.78	49.8166666666667	48.4733333333333	114.143333333333	104.736666666667	847.473333333333	841.213333333333
124995	124995	MRPL10	15.75	15.44	15.68	15.93	15.98	16.33	36.15	35.33	35.91	34.14	34.35	35.74	566.04	552.50	561.40	578.52	587.18	597.90	15.6233333333333	16.08	35.7966666666667	34.7433333333333	559.98	587.866666666667
9913	9913	SUPT7L	7.74	7.10	7.12	6.25	6.04	6.52	17.76	16.26	16.31	13.41	12.98	14.26	705.89	651.86	646.13	573.90	564.23	607.65	7.32	6.27	16.7766666666667	13.55	667.96	581.926666666667
152687	152687	ZNF595	0.14	0.06	0.06	0.15	0.09	0.12	0.31	0.14	0.15	0.33	0.18	0.26	8.27	3.31	3.79	8.39	6.36	6.60	0.0866666666666667	0.12	0.2	0.256666666666667	5.12333333333333	7.11666666666667
8128	8128	ST8SIA2	0	0	0	0.01	0	0	0	0	0	0.02	0	0	0	0	0	1.00	0	0	0	0.00333333333333333	0	0.00666666666666667	0	0.333333333333333
3633	3633	INPP5B	4.45	4.21	3.87	4.42	4.18	4.18	10.22	9.62	8.86	9.47	8.98	9.16	358.59	350.14	324.82	358.49	353.05	343.50	4.17666666666667	4.26	9.56666666666667	9.20333333333333	344.516666666667	351.68
81458	81458	OR2T7	0.18	0.17	0.11	0.04	0.02	0.03	0.41	0.39	0.25	0.09	0.05	0.07	12.58	11.97	7.78	2.93	1.75	2.26	0.153333333333333	0.03	0.35	0.07	10.7766666666667	2.31333333333333
7094	7094	TLN1	155.99	155.70	161.74	131.56	138.18	138.94	358.09	356.29	370.38	282.08	296.95	304.03	27929.65	27975.59	28922.24	23867.88	25472.81	25394.85	157.81	136.226666666667	361.586666666667	294.353333333333	28275.8266666667	24911.8466666667
79862	79862	ZNF669	9.10	9.19	9.48	9.39	9.56	8.19	20.88	21.04	21.70	20.13	20.54	17.91	326.20	329.15	337.74	343.78	359.23	299.00	9.25666666666667	9.04666666666667	21.2066666666667	19.5266666666667	331.03	334.003333333333
8761	8761	PABPC4	337.81	349.50	351.88	513.35	531.78	477.40	775.48	799.80	805.81	1100.65	1142.81	1044.63	21631.99	22471.36	22488.62	33345.88	35104.23	31256.33	346.396666666667	507.51	793.696666666667	1096.03	22197.3233333333	33235.48
79140	79140	CCDC28B	1.07	1.06	1.17	0.82	0.40	0.90	2.46	2.41	2.67	1.75	0.87	1.98	31.12	28.88	28.40	25.08	12.00	21.59	1.1	0.706666666666667	2.51333333333333	1.53333333333333	29.4666666666667	19.5566666666667
341350	341350	OVCH1	0.75	0.74	0.70	0.25	0.32	0.35	1.73	1.69	1.60	0.54	0.68	0.76	112.99	109.23	98.11	37.95	51.00	52.11	0.73	0.306666666666667	1.67333333333333	0.66	106.776666666667	47.02
5593	5593	PRKG2	0.09	0.06	0.02	0.10	0.11	0.08	0.21	0.14	0.05	0.22	0.25	0.17	7.03	4.75	1.99	7.74	8.71	5.95	0.0566666666666667	0.0966666666666667	0.133333333333333	0.213333333333333	4.59	7.46666666666667
7297	7297	TYK2	31.45	30.33	31.82	28.94	26.11	29.23	72.19	69.41	72.86	62.04	56.11	63.97	2683.79	2563.65	2756.80	2526.73	2334.22	2587.08	31.2	28.0933333333333	71.4866666666667	60.7066666666667	2668.08	2482.67666666667
26168	26168	SENP3	9.48	8.76	8.95	10.38	9.69	9.48	21.77	20.04	20.50	22.25	20.81	20.74	498.58	462.00	470.04	553.00	524.38	508.86	9.06333333333333	9.85	20.77	21.2666666666667	476.873333333333	528.746666666667
116064	116064	LRRC58	15.07	14.73	14.67	16.14	16.83	14.62	34.59	33.72	33.60	34.60	36.17	31.99	2476.31	2429.88	2407.89	2686.59	2847.93	2452.57	14.8233333333333	15.8633333333333	33.97	34.2533333333333	2438.02666666667	2662.36333333333
389668	389668	XKR9	0.36	0.44	0.51	0.24	0.17	0.33	0.83	1.00	1.17	0.51	0.37	0.73	22.37	26.73	30.69	14.01	10.91	16.59	0.436666666666667	0.246666666666667	1	0.536666666666667	26.5966666666667	13.8366666666667
56097	56097	PCDHGC5	0.55	0.75	0.51	0.34	0.27	0.22	1.26	1.71	1.16	0.72	0.58	0.47	49.77	74.31	50.05	27.79	27.71	21.94	0.603333333333333	0.276666666666667	1.37666666666667	0.59	58.0433333333333	25.8133333333333
59350	59350	RXFP1	0.26	0.43	0.19	0.19	0.09	0.27	0.61	0.99	0.44	0.41	0.18	0.59	21.00	29.00	14.00	12.00	6.00	21.00	0.293333333333333	0.183333333333333	0.68	0.393333333333333	21.3333333333333	13
442179	442179	OR1F12	0	0.11	0	0	0	0	0	0.25	0	0	0	0	0	2.21	0	0	0	0	0.0366666666666667	0	0.0833333333333333	0	0.736666666666667	0
55790	55790	CSGALNACT1	0.67	0.40	0.54	0.57	0.61	0.69	1.54	0.91	1.23	1.22	1.32	1.50	52.24	32.05	40.95	45.67	51.11	53.00	0.536666666666667	0.623333333333333	1.22666666666667	1.34666666666667	41.7466666666667	49.9266666666667
11024	11024	LILRA1	0.83	1.27	0.68	0.33	0.38	0.65	1.90	2.92	1.55	0.71	0.81	1.43	45.27	60.78	33.57	16.43	16.77	33.05	0.926666666666667	0.453333333333333	2.12333333333333	0.983333333333333	46.54	22.0833333333333
83607	83607	AMMECR1L	9.01	8.16	8.71	11.29	11.20	9.89	20.68	18.67	19.94	24.20	24.07	21.64	895.85	828.53	776.66	1171.80	1163.22	959.56	8.62666666666667	10.7933333333333	19.7633333333333	23.3033333333333	833.68	1098.19333333333
55486	55486	PARL	12.10	13.51	11.39	17.26	15.71	13.80	27.77	30.91	26.09	37.02	33.76	30.20	345.32	378.16	328.24	482.32	466.76	398.50	12.3333333333333	15.59	28.2566666666667	33.66	350.573333333333	449.193333333333
129831	129831	RBM45	1.64	1.68	1.66	1.78	1.57	1.82	3.76	3.84	3.81	3.82	3.37	3.99	60.00	63.00	61.00	67.99	62.00	70.00	1.66	1.72333333333333	3.80333333333333	3.72666666666667	61.3333333333333	66.6633333333333
3995	3995	FADS3	26.51	25.71	25.93	22.31	17.98	24.36	60.85	58.83	59.38	47.84	38.64	53.30	963.76	937.99	941.88	821.88	672.99	904.07	26.05	21.55	59.6866666666667	46.5933333333333	947.876666666667	799.646666666667
283129	283129	MAJIN	0	0.02	0	0	0	0	0	0.05	0	0	0	0	0	1.00	0	0	0	0	0.00666666666666667	0	0.0166666666666667	0	0.333333333333333	0
10163	10163	WASF2	51.61	50.90	54.93	63.30	59.22	61.45	118.48	116.47	125.79	135.72	127.26	134.45	5960.15	5928.90	6332.69	7426.80	7029.32	7222.33	52.48	61.3233333333333	120.246666666667	132.476666666667	6073.91333333333	7226.15
286380	286380	FOXD4L3	0.34	0.42	0.38	0.34	0.19	0.20	0.78	0.95	0.88	0.72	0.41	0.43	15.46	18.93	17.41	15.45	8.92	9.07	0.38	0.243333333333333	0.87	0.52	17.2666666666667	11.1466666666667
57594	57594	HOMEZ	2.12	2.08	2.37	1.99	2.17	2.55	4.87	4.75	5.44	4.26	4.67	5.58	218.61	214.81	244.51	207.77	230.87	268.60	2.19	2.23666666666667	5.02	4.83666666666667	225.976666666667	235.746666666667
84658	84658	ADGRE3	0	0.05	0.03	0	0.03	0	0	0.10	0.07	0	0.07	0	0	2.04	1.03	0	1.03	0	0.0266666666666667	0.01	0.0566666666666667	0.0233333333333333	1.02333333333333	0.343333333333333
10252	10252	SPRY1	0.46	0.64	0.71	1.68	1.72	1.32	1.05	1.47	1.62	3.61	3.70	2.90	26.00	31.00	36.00	92.00	96.00	73.00	0.603333333333333	1.57333333333333	1.38	3.40333333333333	31	87
10112	10112	KIF20A	0	0.08	0.05	0	0.02	0.02	0	0.18	0.11	0	0.03	0.03	0	5.00	3.01	0	1.00	1.00	0.0433333333333333	0.0133333333333333	0.0966666666666667	0.02	2.67	0.666666666666667
23507	23507	LRRC8B	9.79	8.76	6.44	4.96	5.52	5.82	22.48	20.05	14.74	10.62	11.86	12.72	1319.83	1194.10	877.64	695.88	774.96	811.20	8.33	5.43333333333333	19.09	11.7333333333333	1130.52333333333	760.68
6769	6769	STAC	1.16	1.31	1.19	0.72	0.31	0.41	2.66	3.01	2.73	1.53	0.66	0.91	70.00	81.00	72.00	45.00	20.00	25.00	1.22	0.48	2.8	1.03333333333333	74.3333333333333	30
644524	644524	NKX2-4	2.13	2.40	2.87	5.34	6.20	3.94	4.88	5.50	6.56	11.46	13.31	8.63	74.99	85.00	100.98	191.00	224.98	142.00	2.46666666666667	5.16	5.64666666666667	11.1333333333333	86.99	185.993333333333
401565	401565	FAM166A	0	0.05	0	0	0.05	0	0	0.12	0	0	0.11	0	0	1.03	0	0	1.03	0	0.0166666666666667	0.0166666666666667	0.04	0.0366666666666667	0.343333333333333	0.343333333333333
151742	151742	PPM1L	3.60	3.88	4.12	3.69	3.80	3.51	8.26	8.88	9.43	7.90	8.17	7.67	736.14	777.37	853.16	719.23	795.66	718.97	3.86666666666667	3.66666666666667	8.85666666666667	7.91333333333333	788.89	744.62
89884	89884	LHX4	0.11	0.11	0.09	0.08	0.06	0.07	0.24	0.24	0.20	0.17	0.13	0.16	13.00	13.00	10.00	9.00	8.00	9.00	0.103333333333333	0.07	0.226666666666667	0.153333333333333	12	8.66666666666667
23603	23603	CORO1C	77.94	77.55	77.97	65.49	69.61	79.09	178.93	177.47	178.55	140.42	149.59	173.07	6127.86	6115.07	6127.54	5209.10	5645.48	6347.80	77.82	71.3966666666667	178.316666666667	154.36	6123.49	5734.12666666667
2949	2949	GSTM5	0.05	0.10	0.08	0	0.25	0	0.11	0.23	0.18	0	0.53	0	1.15	2.35	2.05	0	5.92	0	0.0766666666666667	0.0833333333333333	0.173333333333333	0.176666666666667	1.85	1.97333333333333
728116	728116	ZBTB8B	0.17	0.11	0.16	0.14	0.09	0.07	0.38	0.26	0.36	0.29	0.19	0.15	44.15	30.27	41.77	36.89	23.83	18.63	0.146666666666667	0.1	0.333333333333333	0.21	38.73	26.45
92335	92335	STRADA	7.04	7.21	8.04	6.81	6.77	6.76	16.17	16.50	18.42	14.61	14.55	14.79	311.00	316.98	359.00	306.88	308.92	301.00	7.43	6.78	17.03	14.65	328.993333333333	305.6
90529	90529	STPG1	1.05	0.89	1.11	0.88	1.09	1.13	2.42	2.03	2.53	1.89	2.35	2.48	58.96	49.88	62.00	50.00	63.00	64.58	1.01666666666667	1.03333333333333	2.32666666666667	2.24	56.9466666666667	59.1933333333333
6461	6461	SHB	10.50	11.26	10.30	18.00	18.06	15.87	24.11	25.77	23.59	38.59	38.81	34.72	1312.80	1412.73	1286.05	2279.80	2324.49	2024.98	10.6866666666667	17.31	24.49	37.3733333333333	1337.19333333333	2209.75666666667
8689	8689	KRT36	0.03	0	0	0.03	0.09	0.06	0.07	0	0	0.06	0.18	0.13	1.00	0	0	1.00	3.00	2.00	0.01	0.06	0.0233333333333333	0.123333333333333	0.333333333333333	2
92558	92558	BICDL1	5.23	5.33	4.48	2.79	2.10	2.51	12.01	12.19	10.25	5.98	4.52	5.49	355.00	352.97	295.95	185.01	144.99	151.00	5.01333333333333	2.46666666666667	11.4833333333333	5.33	334.64	160.333333333333
342357	342357	ZKSCAN2	1.13	0.98	0.88	0.53	0.60	0.58	2.59	2.23	2.02	1.13	1.29	1.26	174.00	151.00	136.24	82.94	95.00	92.00	0.996666666666667	0.57	2.28	1.22666666666667	153.746666666667	89.98
54584	54584	GNB1L	1.06	1.04	1.18	0.59	0.59	0.65	2.44	2.38	2.70	1.26	1.26	1.42	146.60	143.90	162.25	81.77	83.32	91.21	1.09333333333333	0.61	2.50666666666667	1.31333333333333	150.916666666667	85.4333333333333
51380	51380	CSAD	1.58	1.86	1.43	1.62	1.08	1.28	3.62	4.26	3.29	3.47	2.32	2.81	79.08	92.83	77.76	83.87	58.43	64.93	1.62333333333333	1.32666666666667	3.72333333333333	2.86666666666667	83.2233333333333	69.0766666666667
7709	7709	ZBTB17	5.95	5.56	5.41	4.55	4.67	5.69	13.67	12.72	12.39	9.76	10.04	12.45	339.48	310.99	307.92	259.33	270.27	326.59	5.64	4.97	12.9266666666667	10.75	319.463333333333	285.396666666667
5217	5217	PFN2	0.14	0.23	0.14	0.08	0.28	0.21	0.33	0.52	0.33	0.18	0.60	0.46	5.00	8.00	5.00	3.00	10.00	9.00	0.17	0.19	0.393333333333333	0.413333333333333	6	7.33333333333333
1290	1290	COL5A2	0.26	0.35	0.25	0.27	0.21	0.30	0.61	0.80	0.57	0.57	0.46	0.65	33.00	45.00	31.00	34.00	28.42	40.00	0.286666666666667	0.26	0.66	0.56	36.3333333333333	34.14
2538	2538	G6PC1	0.14	0.13	0.10	0.11	0.04	0.10	0.32	0.30	0.22	0.24	0.08	0.23	11.98	11.34	8.26	9.70	3.28	8.94	0.123333333333333	0.0833333333333333	0.28	0.183333333333333	10.5266666666667	7.30666666666667
85442	85442	KNDC1	0.12	0.02	0.05	0.12	0.14	0.07	0.26	0.04	0.11	0.27	0.29	0.15	6.56	1.02	2.91	7.87	8.37	4.72	0.0633333333333333	0.11	0.136666666666667	0.236666666666667	3.49666666666667	6.98666666666667
23596	23596	OPN3	17.60	16.83	19.45	18.41	15.75	24.91	40.41	38.52	44.54	39.47	33.86	54.50	1063.17	909.83	1311.53	1130.88	873.57	1736.14	17.96	19.69	41.1566666666667	42.61	1094.84333333333	1246.86333333333
9473	9473	THEMIS2	8.25	9.06	9.19	6.19	6.34	8.35	18.94	20.73	21.04	13.26	13.63	18.27	438.00	465.94	481.00	302.00	308.01	439.00	8.83333333333333	6.96	20.2366666666667	15.0533333333333	461.646666666667	349.67
207063	207063	DHRSX	4.94	5.35	5.49	3.58	3.90	4.66	11.35	12.24	12.58	7.68	8.37	10.19	261.11	283.69	289.91	191.84	211.90	251.21	5.26	4.04666666666667	12.0566666666667	8.74666666666666	278.236666666667	218.316666666667
169200	169200	TMEM64	7.99	7.39	7.61	8.19	8.25	9.05	18.34	16.91	17.43	17.57	17.72	19.80	824.87	763.52	784.65	856.98	874.96	953.54	7.66333333333333	8.49666666666667	17.56	18.3633333333333	791.013333333333	895.16
80723	80723	SLC35G2	9.07	8.04	7.60	5.14	3.91	5.60	20.81	18.39	17.41	11.02	8.41	12.25	333.70	318.61	279.35	212.71	159.03	206.79	8.23666666666667	4.88333333333333	18.87	10.56	310.553333333333	192.843333333333
130888	130888	FBXO36	1.57	1.26	1.13	1.51	1.13	1.53	3.59	2.88	2.58	3.24	2.43	3.36	91.93	73.63	65.00	93.37	71.86	92.79	1.32	1.39	3.01666666666667	3.01	76.8533333333333	86.0066666666667
147686	147686	ZNF418	0.01	0.02	0.03	0.02	0	0.05	0.03	0.04	0.06	0.04	0	0.11	1.01	1.73	1.97	2.01	0	4.97	0.02	0.0233333333333333	0.0433333333333333	0.05	1.57	2.32666666666667
55783	55783	CMTR2	2.15	2.43	2.53	3.03	3.54	2.93	4.93	5.57	5.79	6.50	7.62	6.42	198.00	220.00	233.00	279.00	332.51	272.00	2.37	3.16666666666667	5.43	6.84666666666667	217	294.503333333333
84206	84206	MEX3B	0.45	0.64	0.40	0.28	0.30	0.39	1.04	1.47	0.92	0.60	0.66	0.86	31.78	45.11	28.00	20.00	22.00	28.00	0.496666666666667	0.323333333333333	1.14333333333333	0.706666666666667	34.9633333333333	23.3333333333333
11329	11329	STK38	17.33	17.12	17.09	13.19	11.83	14.68	39.78	39.17	39.14	28.29	25.42	32.13	1261.06	1246.88	1230.01	963.99	882.20	1103.00	17.18	13.2333333333333	39.3633333333333	28.6133333333333	1245.98333333333	983.063333333333
162966	162966	ZNF600	2.66	2.55	2.18	2.75	2.80	2.89	6.10	5.83	5.00	5.90	6.02	6.32	175.24	172.03	146.56	180.73	193.15	190.07	2.46333333333333	2.81333333333333	5.64333333333333	6.08	164.61	187.983333333333
63908	63908	NAPB	3.34	3.31	3.21	7.49	5.70	4.88	7.66	7.58	7.34	16.07	12.24	10.68	262.14	264.27	254.02	566.98	459.67	386.87	3.28666666666667	6.02333333333333	7.52666666666667	12.9966666666667	260.143333333333	471.173333333333
170961	170961	ANKRD24	0.70	0.71	0.84	0.55	0.52	0.70	1.60	1.62	1.93	1.18	1.11	1.53	55.00	55.99	62.64	46.00	42.00	54.00	0.75	0.59	1.71666666666667	1.27333333333333	57.8766666666667	47.3333333333333
124401	124401	ANKS3	1.34	1.10	1.42	0.92	0.81	0.84	3.08	2.53	3.25	1.98	1.74	1.85	65.00	55.01	68.99	47.00	37.00	41.00	1.28666666666667	0.856666666666667	2.95333333333333	1.85666666666667	63	41.6666666666667
645142	645142	PPIAL4D	0	0	0.00	0	0	0	0	0	0.00	0	0	0	0	0	0.02	0	0	0	0	0	0	0	0.00666666666666667	0
143678	143678	C11orf94	0.46	0.31	0	0.15	0.15	0.15	1.07	0.71	0	0.33	0.32	0.33	3.00	2.00	0	1.00	1.00	1.00	0.256666666666667	0.15	0.593333333333333	0.326666666666667	1.66666666666667	1
201181	201181	ZNF385C	0.11	0.09	0.04	0.25	0.16	0.11	0.26	0.21	0.09	0.54	0.35	0.24	6.02	5.03	2.00	13.85	9.03	6.00	0.08	0.173333333333333	0.186666666666667	0.376666666666667	4.35	9.62666666666667
5437	5437	POLR2H	17.30	17.46	16.55	15.46	14.10	14.55	39.70	39.96	37.91	33.15	30.29	31.83	412.98	402.00	384.00	347.00	326.00	338.00	17.1033333333333	14.7033333333333	39.19	31.7566666666667	399.66	337
129685	129685	TAF8	8.29	7.91	8.23	4.92	4.56	5.46	19.03	18.10	18.84	10.54	9.81	11.94	728.24	734.35	670.76	396.80	363.59	483.89	8.14333333333333	4.98	18.6566666666667	10.7633333333333	711.116666666667	414.76
112268052	112268052	LOC112268052	1.39	1.08	1.45	2.78	2.47	1.93	3.19	2.47	3.32	5.97	5.31	4.22	35.32	27.51	36.80	71.75	64.69	50.10	1.30666666666667	2.39333333333333	2.99333333333333	5.16666666666667	33.21	62.18
5305	5305	PIP4K2A	25.24	25.43	23.00	36.43	33.39	34.21	57.95	58.18	52.67	78.10	71.77	74.85	1965.98	2006.96	1809.04	2853.94	2707.68	2744.65	24.5566666666667	34.6766666666667	56.2666666666667	74.9066666666667	1927.32666666667	2768.75666666667
26146	26146	TRAF3IP1	3.58	3.87	3.41	3.36	2.53	3.13	8.23	8.86	7.82	7.21	5.44	6.86	297.05	321.59	282.01	282.57	216.16	264.79	3.62	3.00666666666667	8.30333333333333	6.50333333333333	300.216666666667	254.506666666667
54900	54900	LAX1	0.12	0.24	0.29	0.23	0.10	0.24	0.28	0.54	0.67	0.50	0.22	0.52	12.67	23.58	21.35	24.20	9.28	24.33	0.216666666666667	0.19	0.496666666666667	0.413333333333333	19.2	19.27
255403	255403	ZNF718	0.59	0.59	0.52	0.73	0.62	0.50	1.35	1.35	1.19	1.57	1.34	1.09	58.36	62.82	56.91	77.20	66.47	51.97	0.566666666666667	0.616666666666667	1.29666666666667	1.33333333333333	59.3633333333333	65.2133333333333
284114	284114	TMEM102	2.15	2.21	1.91	0.98	0.70	1.47	4.94	5.07	4.38	2.11	1.51	3.22	91.00	94.00	81.00	42.00	29.79	62.00	2.09	1.05	4.79666666666667	2.28	88.6666666666667	44.5966666666667
6506	6506	SLC1A2	12.32	11.49	9.05	4.91	5.12	8.81	28.29	26.28	20.73	10.53	11.01	19.28	2944.30	2755.67	2160.68	1189.22	1261.96	2150.64	10.9533333333333	6.28	25.1	13.6066666666667	2620.21666666667	1533.94
51312	51312	SLC25A37	14.65	14.96	15.63	12.63	11.80	11.87	33.63	34.25	35.79	27.08	25.37	25.98	1231.67	1271.40	1302.08	1055.68	1014.43	1042.22	15.08	12.1	34.5566666666667	26.1433333333333	1268.38333333333	1037.44333333333
421	421	ARVCF	0.28	0.18	0.15	0.06	0.22	0.14	0.65	0.42	0.34	0.13	0.46	0.31	16.00	11.03	10.84	5.03	11.01	6.72	0.203333333333333	0.14	0.47	0.3	12.6233333333333	7.58666666666667
55705	55705	IPO9	8.82	8.50	8.28	5.31	5.25	5.89	20.24	19.46	18.95	11.37	11.29	12.89	2093.22	2025.39	1961.92	1275.95	1283.53	1426.93	8.53333333333333	5.48333333333333	19.55	11.85	2026.84333333333	1328.80333333333
4004	4004	LMO1	0.12	0.12	0.18	0.28	0.58	0.18	0.28	0.28	0.42	0.61	1.24	0.39	2.00	2.00	3.00	6.00	12.00	4.00	0.14	0.346666666666667	0.326666666666667	0.746666666666667	2.33333333333333	7.33333333333333
54801	54801	HAUS6	5.06	4.93	5.03	5.80	5.76	5.53	11.60	11.28	11.52	12.44	12.37	12.11	657.96	647.02	656.91	768.83	776.62	739.96	5.00666666666667	5.69666666666667	11.4666666666667	12.3066666666667	653.963333333333	761.803333333333
2746	2746	GLUD1	52.56	55.04	56.02	53.90	55.27	53.51	120.66	125.96	128.27	115.55	118.79	117.09	3568.42	3752.37	3799.67	3706.33	3866.46	3713.00	54.54	54.2266666666667	124.963333333333	117.143333333333	3706.82	3761.93
346007	346007	EYS	0.05	0.03	0.06	0.05	0.02	0.01	0.11	0.08	0.15	0.10	0.03	0.02	10.54	7.35	13.93	10.45	3.57	2.39	0.0466666666666667	0.0266666666666667	0.113333333333333	0.05	10.6066666666667	5.47
48	48	ACO1	15.79	16.71	16.68	11.66	11.91	15.29	36.24	38.24	38.20	24.99	25.59	33.46	1196.08	1260.55	1259.80	880.42	910.47	1164.22	16.3933333333333	12.9533333333333	37.56	28.0133333333333	1238.81	985.036666666667
3169	3169	FOXA1	0.15	0.17	0.14	0.10	0.16	0.20	0.35	0.38	0.32	0.21	0.35	0.43	11.00	12.00	10.00	7.00	12.00	15.00	0.153333333333333	0.153333333333333	0.35	0.33	11	11.3333333333333
54995	54995	OXSM	4.81	4.45	3.98	3.80	4.05	4.17	11.05	10.18	9.10	8.15	8.71	9.13	166.01	163.77	143.00	124.34	134.47	129.56	4.41333333333333	4.00666666666667	10.11	8.66333333333333	157.593333333333	129.456666666667
79809	79809	TTC21B	1.72	1.84	1.58	1.38	1.46	1.80	3.95	4.21	3.61	2.96	3.14	3.94	203.77	214.91	183.84	170.19	170.39	213.72	1.71333333333333	1.54666666666667	3.92333333333333	3.34666666666667	200.84	184.766666666667
79019	79019	CENPM	0.06	0	0.05	0	0.07	0	0.14	0	0.12	0	0.16	0	1.00	0	1.00	0	1.03	0	0.0366666666666667	0.0233333333333333	0.0866666666666667	0.0533333333333333	0.666666666666667	0.343333333333333
23064	23064	SETX	15.19	14.53	14.29	16.01	15.75	15.70	34.86	33.25	32.73	34.32	33.84	34.35	2578.89	2537.54	2537.53	2827.04	2946.40	2773.95	14.67	15.82	33.6133333333333	34.17	2551.32	2849.13
150465	150465	TTL	21.89	23.30	21.73	21.47	21.03	20.97	50.25	53.32	49.76	46.02	45.19	45.89	2397.66	2524.98	2405.92	2350.62	2301.20	2264.57	22.3066666666667	21.1566666666667	51.11	45.7	2442.85333333333	2305.46333333333
7586	7586	ZKSCAN1	16.54	16.27	16.96	18.46	19.39	20.29	37.96	37.24	38.83	39.58	41.67	44.39	3176.13	3130.90	3242.96	3565.90	3826.01	3937.84	16.59	19.38	38.01	41.88	3183.33	3776.58333333333
101059938	101059938	NPIPA7	19.97	20.02	25.42	12.33	8.70	12.00	45.84	45.82	58.21	26.43	18.69	26.25	451.28	467.60	561.55	271.54	200.08	272.63	21.8033333333333	11.01	49.9566666666667	23.79	493.476666666667	248.083333333333
64422	64422	ATG3	40.02	38.65	36.99	44.10	42.33	39.33	91.87	88.44	84.71	94.54	90.96	86.05	1169.00	1138.83	1109.70	1359.88	1336.00	1218.94	38.5533333333333	41.92	88.34	90.5166666666667	1139.17666666667	1304.94
107987289	107987289	LOC107987289	0.03	0.01	0.01	0	0	0	0.07	0.02	0.02	0	0	0	3.00	1.00	0.99	0	0	0	0.0166666666666667	0	0.0366666666666667	0	1.66333333333333	0
5954	5954	RCN1	89.78	88.34	81.32	87.51	84.66	85.53	206.10	202.16	186.23	187.63	181.93	187.16	4349.76	4295.16	3934.98	4295.83	4222.86	4230.08	86.48	85.9	198.163333333333	185.573333333333	4193.3	4249.59
142678	142678	MIB2	6.52	5.97	6.56	5.51	4.71	4.14	14.97	13.67	15.03	11.82	10.13	9.06	533.84	510.36	522.77	451.53	382.48	348.48	6.35	4.78666666666667	14.5566666666667	10.3366666666667	522.323333333333	394.163333333333
8542	8542	APOL1	4.92	5.13	5.48	4.38	4.99	5.39	11.29	11.75	12.55	9.39	10.73	11.80	290.27	302.70	325.75	259.16	301.16	320.24	5.17666666666667	4.92	11.8633333333333	10.64	306.24	293.52
5270	5270	SERPINE2	253.56	247.86	238.81	441.32	383.94	410.02	582.08	567.20	546.87	946.21	825.11	897.19	10886.54	10528.72	10181.37	19153.32	16963.01	17936.48	246.743333333333	411.76	565.383333333333	889.503333333333	10532.21	18017.6033333333
6092	6092	ROBO2	0.01	0	0	0.01	0	0.01	0.01	0	0	0.01	0	0.01	1.00	0	0	0.87	0	1.00	0.00333333333333333	0.00666666666666667	0.00333333333333333	0.00666666666666667	0.333333333333333	0.623333333333333
29116	29116	MYLIP	6.06	5.62	6.16	7.93	8.17	8.22	13.92	12.86	14.10	16.99	17.55	17.98	377.99	349.00	374.00	504.82	530.94	512.16	5.94666666666667	8.10666666666667	13.6266666666667	17.5066666666667	366.996666666667	515.973333333333
653140	653140	FAM228A	0.13	0.08	0.14	0	0.03	0.13	0.31	0.18	0.31	0	0.06	0.29	5.00	3.00	5.00	0	1.00	5.00	0.116666666666667	0.0533333333333333	0.266666666666667	0.116666666666667	4.33333333333333	2
161502	161502	CFAP161	0.06	0.12	0.03	0	0.03	0.03	0.14	0.28	0.07	0	0.06	0.07	1.00	2.00	1.00	0	1.00	1.00	0.07	0.02	0.163333333333333	0.0433333333333333	1.33333333333333	0.666666666666667
5289	5289	PIK3C3	13.20	12.07	12.00	5.62	5.57	8.04	30.29	27.63	27.48	12.05	11.97	17.59	1569.02	1454.16	1450.04	680.07	661.96	966.86	12.4233333333333	6.41	28.4666666666667	13.87	1491.07333333333	769.63
56133	56133	PCDHB2	1.68	2.03	1.82	0.93	1.02	1.10	3.85	4.65	4.17	1.99	2.19	2.40	141.58	172.21	153.42	79.20	88.64	94.40	1.84333333333333	1.01666666666667	4.22333333333333	2.19333333333333	155.736666666667	87.4133333333333
119392	119392	SFR1	1.63	1.55	1.89	2.27	1.84	2.07	3.74	3.55	4.32	4.86	3.96	4.53	47.75	48.21	54.96	67.08	55.96	61.72	1.69	2.06	3.87	4.45	50.3066666666667	61.5866666666667
345274	345274	SLC10A6	0.09	0.06	0.09	0.12	0.06	0.06	0.21	0.14	0.21	0.26	0.13	0.13	3.00	2.00	3.00	4.00	2.00	2.00	0.08	0.08	0.186666666666667	0.173333333333333	2.66666666666667	2.66666666666667
57461	57461	ISY1	4.81	4.52	4.28	3.70	3.57	3.42	11.03	10.35	9.79	7.93	7.68	7.48	359.27	338.67	319.51	281.10	276.39	259.58	4.53666666666667	3.56333333333333	10.39	7.69666666666667	339.15	272.356666666667
404785	404785	POTEG	0	0	0	0	0.02	0	0	0	0	0	0.04	0	0	0	0	0	0.91	0	0	0.00666666666666667	0	0.0133333333333333	0	0.303333333333333
11102	11102	RPP14	3.21	3.39	2.25	1.82	3.00	2.90	7.37	7.76	5.16	3.90	6.45	6.34	214.23	226.74	149.37	122.40	205.32	197.04	2.95	2.57333333333333	6.76333333333333	5.56333333333333	196.78	174.92
22905	22905	EPN2	4.25	4.49	4.29	4.01	3.89	3.91	9.77	10.26	9.83	8.60	8.37	8.56	411.00	425.35	415.22	392.39	381.03	385.59	4.34333333333333	3.93666666666667	9.95333333333333	8.51	417.19	386.336666666667
81031	81031	SLC2A10	0.13	0.10	0.12	0.09	0.08	0.11	0.29	0.24	0.27	0.19	0.16	0.24	11.39	9.06	9.94	8.69	6.83	11.24	0.116666666666667	0.0933333333333333	0.266666666666667	0.196666666666667	10.13	8.92
80263	80263	TRIM45	0.24	0.24	0.18	0.24	0.15	0.14	0.54	0.56	0.41	0.51	0.33	0.31	24.39	21.90	16.30	26.08	12.98	13.63	0.22	0.176666666666667	0.503333333333333	0.383333333333333	20.8633333333333	17.5633333333333
784	784	CACNB3	0.61	0.83	0.77	0.63	0.46	0.53	1.40	1.91	1.76	1.36	0.98	1.17	38.00	47.99	43.00	35.00	26.93	35.00	0.736666666666667	0.54	1.69	1.17	42.9966666666667	32.31
148223	148223	C19orf25	5.60	4.85	5.08	8.48	7.71	7.18	12.86	11.10	11.64	18.19	16.56	15.71	257.00	223.00	232.98	394.00	364.99	336.00	5.17666666666667	7.79	11.8666666666667	16.82	237.66	364.996666666667
65117	65117	RSRC2	18.59	18.99	17.64	17.83	15.43	16.41	42.68	43.45	40.38	38.23	33.16	35.91	883.11	904.05	827.54	838.69	740.79	785.72	18.4066666666667	16.5566666666667	42.17	35.7666666666667	871.566666666667	788.4
79047	79047	KCTD15	1.80	1.87	1.52	0.89	1.24	1.49	4.12	4.28	3.48	1.91	2.66	3.25	138.00	146.00	127.00	70.98	101.83	127.00	1.73	1.20666666666667	3.96	2.60666666666667	137	99.9366666666667
79959	79959	CEP76	2.60	2.82	2.62	1.84	1.88	1.68	5.97	6.45	6.01	3.93	4.04	3.68	137.52	150.46	140.67	99.03	103.28	90.84	2.68	1.8	6.14333333333333	3.88333333333333	142.883333333333	97.7166666666667
9725	9725	TMEM63A	27.65	25.93	28.23	19.87	15.78	20.84	63.47	59.34	64.65	42.60	33.91	45.60	2349.26	2209.97	2393.92	1704.59	1370.94	1807.81	27.27	18.83	62.4866666666667	40.7033333333333	2317.71666666667	1627.78
9391	9391	CIAO1	57.60	58.16	59.75	36.87	39.54	42.67	132.22	133.08	136.82	79.05	84.98	93.36	4719.09	4781.85	4889.15	3061.39	3337.56	3571.88	58.5033333333333	39.6933333333333	134.04	85.7966666666667	4796.69666666667	3323.61
374860	374860	ANKRD30B	0.28	0.72	0.71	0.10	0.10	0.29	0.65	1.65	1.62	0.22	0.22	0.64	13.00	25.40	23.96	4.00	8.00	8.46	0.57	0.163333333333333	1.30666666666667	0.36	20.7866666666667	6.82
84305	84305	PYM1	18.35	18.09	17.50	21.90	19.75	17.74	42.12	41.40	40.07	46.96	42.45	38.81	438.00	434.53	417.00	531.00	487.85	433.86	17.98	19.7966666666667	41.1966666666667	42.74	429.843333333333	484.236666666667
56953	56953	NT5M	1.27	1.43	1.49	0.90	1.28	0.95	2.92	3.28	3.41	1.93	2.75	2.08	39.96	40.00	49.02	28.00	38.00	31.00	1.39666666666667	1.04333333333333	3.20333333333333	2.25333333333333	42.9933333333333	32.3333333333333
26292	26292	MYCBP	9.59	9.63	9.19	10.35	9.83	10.94	22.01	22.03	21.05	22.20	21.13	23.93	497.08	501.00	476.00	544.00	525.00	578.80	9.47	10.3733333333333	21.6966666666667	22.42	491.36	549.266666666667
182	182	JAG1	4.08	4.19	4.31	2.84	2.91	2.69	9.37	9.58	9.86	6.09	6.25	5.89	501.95	516.97	529.00	354.00	368.31	338.00	4.19333333333333	2.81333333333333	9.60333333333333	6.07666666666667	515.973333333333	353.436666666667
831	831	CAST	24.03	24.33	23.58	28.18	26.21	27.03	55.17	55.68	53.99	60.41	56.32	59.14	2167.51	2187.20	2122.02	2569.31	2432.58	2477.57	23.98	27.14	54.9466666666667	58.6233333333333	2158.91	2493.15333333333
54967	54967	CT55	0.17	0.24	0.24	0.14	0.10	0.09	0.40	0.55	0.55	0.29	0.22	0.19	7.00	9.00	8.00	4.00	3.51	4.01	0.216666666666667	0.11	0.5	0.233333333333333	8	3.84
83640	83640	RAMAC	16.44	15.90	15.45	14.47	17.49	15.98	37.73	36.37	35.37	31.02	37.60	34.97	520.32	504.99	488.42	464.08	570.23	516.54	15.93	15.98	36.49	34.53	504.576666666667	516.95
9068	9068	ANGPTL1	0.03	0	0.03	0.01	0	0	0.06	0	0.06	0.03	0	0	2.00	0	2.00	1.00	0	0	0.02	0.00333333333333333	0.04	0.01	1.33333333333333	0.333333333333333
3145	3145	HMBS	5.66	4.00	5.46	4.17	5.89	4.39	12.98	9.15	12.50	8.94	12.66	9.60	143.23	111.00	142.00	114.00	132.00	115.00	5.04	4.81666666666667	11.5433333333333	10.4	132.076666666667	120.333333333333
51166	51166	AADAT	0.24	0.46	0.46	0.23	0.19	0.15	0.55	1.04	1.05	0.49	0.42	0.33	11.06	21.02	19.76	10.74	9.04	7.05	0.386666666666667	0.19	0.88	0.413333333333333	17.28	8.94333333333333
56996	56996	SLC12A9	4.22	4.13	3.82	2.01	1.69	1.92	9.68	9.44	8.76	4.31	3.63	4.19	249.00	258.00	248.62	115.00	112.00	113.00	4.05666666666667	1.87333333333333	9.29333333333333	4.04333333333333	251.873333333333	113.333333333333
260429	260429	PRSS33	0	0.03	0	0.03	0	0.03	0	0.07	0	0.06	0	0.07	0	1.00	0	1.00	0	1.00	0.01	0.02	0.0233333333333333	0.0433333333333333	0.333333333333333	0.666666666666667
341346	341346	SMCO2	0.19	0.16	0.14	0.11	0.05	0.17	0.43	0.37	0.32	0.23	0.11	0.37	12.03	15.43	14.19	11.45	5.58	17.50	0.163333333333333	0.11	0.373333333333333	0.236666666666667	13.8833333333333	11.51
4217	4217	MAP3K5	14.45	14.44	15.09	19.72	18.62	17.38	33.17	33.04	34.57	42.27	40.01	38.03	1520.96	1526.69	1594.77	2108.54	2062.78	1870.42	14.66	18.5733333333333	33.5933333333333	40.1033333333333	1547.47333333333	2013.91333333333
83857	83857	TMTC1	40.58	40.59	41.25	35.44	37.52	39.02	93.16	92.88	94.45	75.99	80.64	85.38	7345.71	7456.75	7515.71	6549.34	7157.69	7334.10	40.8066666666667	37.3266666666667	93.4966666666667	80.67	7439.39	7013.71
255349	255349	TMEM211	0	0.03	0	0	0	0.02	0	0.06	0	0	0	0.05	0	1.05	0	0	0	0.92	0.01	0.00666666666666667	0.02	0.0166666666666667	0.35	0.306666666666667
6469	6469	SHH	0.09	0.10	0.03	0	0.02	0.01	0.22	0.24	0.07	0	0.04	0.03	9.00	10.00	3.00	0	2.00	1.00	0.0733333333333333	0.01	0.176666666666667	0.0233333333333333	7.33333333333333	1
114879	114879	OSBPL5	3.64	3.19	3.20	2.17	1.87	2.29	8.35	7.30	7.32	4.66	4.02	5.02	288.00	251.74	251.25	171.97	151.99	186.00	3.34333333333333	2.11	7.65666666666667	4.56666666666667	263.663333333333	169.986666666667
106707243	106707243	PRH1-TAS2R14	0.37	0	0.07	0.30	0.24	0.10	0.85	0	0.17	0.64	0.52	0.21	12.70	0	2.53	10.49	8.54	3.37	0.146666666666667	0.213333333333333	0.34	0.456666666666667	5.07666666666667	7.46666666666667
51447	51447	IP6K2	21.81	21.35	23.50	22.64	18.42	20.32	50.06	48.87	53.80	48.55	39.58	44.46	698.01	689.06	644.98	691.95	527.13	622.99	22.22	20.46	50.91	44.1966666666667	677.35	614.023333333333
9705	9705	ST18	0.19	0.10	0.06	0.02	0.02	0.10	0.44	0.24	0.14	0.04	0.04	0.21	14.10	6.91	6.04	1.00	2.39	11.29	0.116666666666667	0.0466666666666667	0.273333333333333	0.0966666666666667	9.01666666666667	4.89333333333333
23262	23262	PPIP5K2	7.92	7.66	7.78	6.88	7.93	7.72	18.19	17.54	17.82	14.75	17.04	16.89	1067.48	1043.19	1092.39	855.03	983.73	998.85	7.78666666666667	7.51	17.85	16.2266666666667	1067.68666666667	945.87
7458	7458	EIF4H	227.05	213.51	214.58	193.99	186.98	199.26	521.21	488.60	491.37	415.93	401.83	436.02	11722.22	11062.66	11052.65	10104.57	9883.26	10470.95	218.38	193.41	500.393333333333	417.926666666667	11279.1766666667	10152.9266666667
55773	55773	TBC1D23	21.42	21.19	21.63	21.30	20.17	20.10	49.16	48.49	49.52	45.66	43.34	43.97	1622.82	1613.00	1638.99	1640.76	1574.16	1557.92	21.4133333333333	20.5233333333333	49.0566666666667	44.3233333333333	1624.93666666667	1590.94666666667
26025	26025	PCDHGA12	0.99	1.12	1.49	0.67	0.60	0.84	2.27	2.56	3.42	1.43	1.30	1.84	99.41	112.67	149.46	67.62	62.43	86.22	1.2	0.703333333333333	2.75	1.52333333333333	120.513333333333	72.09
127018	127018	LYPLAL1	7.77	8.15	8.21	5.52	6.14	7.11	17.84	18.66	18.79	11.83	13.19	15.57	327.91	341.11	357.01	236.98	266.00	306.99	8.04333333333333	6.25666666666667	18.43	13.53	342.01	269.99
57348	57348	TTYH1	0.10	0.10	0.05	0.02	0	0	0.22	0.23	0.11	0.05	0	0	4.00	4.20	2.00	1.00	0	0	0.0833333333333333	0.00666666666666667	0.186666666666667	0.0166666666666667	3.4	0.333333333333333
79905	79905	TMC7	0.42	0.44	0.28	0.31	0.18	0.19	0.97	1.01	0.64	0.67	0.39	0.42	35.35	35.79	24.66	25.98	14.06	16.33	0.38	0.226666666666667	0.873333333333333	0.493333333333333	31.9333333333333	18.79
2026	2026	ENO2	16.27	15.16	16.04	10.55	12.04	12.64	37.35	34.68	36.72	22.63	25.87	27.66	762.69	713.02	750.81	501.31	581.08	604.91	15.8233333333333	11.7433333333333	36.25	25.3866666666667	742.173333333333	562.433333333333
26539	26539	OR10H1	4.38	5.05	4.14	1.62	1.46	1.95	10.05	11.55	9.48	3.48	3.14	4.28	395.45	457.53	373.41	148.59	135.95	180.24	4.52333333333333	1.67666666666667	10.36	3.63333333333333	408.796666666667	154.926666666667
51531	51531	TRMO	5.64	5.20	5.19	3.00	3.31	3.87	12.95	11.89	11.88	6.44	7.11	8.48	180.63	162.48	165.00	100.82	111.39	122.00	5.34333333333333	3.39333333333333	12.24	7.34333333333333	169.37	111.403333333333
2801	2801	GOLGA2	38.51	37.91	39.25	38.34	36.95	36.83	88.41	86.75	89.89	82.20	79.41	80.58	3367.80	3333.05	3423.29	3412.76	3329.87	3296.24	38.5566666666667	37.3733333333333	88.35	80.73	3374.71333333333	3346.29
54531	54531	MIER2	17.61	18.25	19.05	17.26	13.89	15.62	40.43	41.76	43.63	37.00	29.85	34.17	1118.46	1146.44	1191.93	1106.92	907.76	1024.98	18.3033333333333	15.59	41.94	33.6733333333333	1152.27666666667	1013.22
146225	146225	CMTM2	0.40	0.33	0.17	0.09	0.11	0.22	0.92	0.77	0.39	0.20	0.24	0.49	8.00	7.00	3.00	2.00	2.00	4.00	0.3	0.14	0.693333333333333	0.31	6	2.66666666666667
123283	123283	TARS3	2.55	2.81	2.66	1.79	1.83	2.23	5.85	6.42	6.09	3.83	3.94	4.88	162.99	181.00	167.59	118.00	119.92	145.00	2.67333333333333	1.95	6.12	4.21666666666667	170.526666666667	127.64
5939	5939	RBMS2	1.03	1.00	1.24	1.38	1.28	1.97	2.35	2.29	2.83	2.95	2.76	4.32	174.76	172.08	210.22	222.83	208.50	246.27	1.09	1.54333333333333	2.49	3.34333333333333	185.686666666667	225.866666666667
92579	92579	G6PC3	15.62	16.56	15.58	18.46	19.85	16.83	35.85	37.91	35.69	39.58	42.66	36.82	490.27	516.70	498.00	591.00	652.98	554.00	15.92	18.38	36.4833333333333	39.6866666666667	501.656666666667	599.326666666667
7323	7323	UBE2D3	162.82	164.98	159.80	136.42	136.45	141.12	373.77	377.54	365.94	292.49	293.25	308.78	9380.22	9503.94	9133.96	7954.36	8127.10	8368.56	162.533333333333	137.996666666667	372.416666666667	298.173333333333	9339.37333333333	8150.00666666667
2986	2986	GUCY2F	0.47	0.45	0.59	0.26	0.38	0.45	1.08	1.04	1.34	0.55	0.81	0.98	36.00	35.00	45.00	20.00	29.97	35.00	0.503333333333333	0.363333333333333	1.15333333333333	0.78	38.6666666666667	28.3233333333333
7003	7003	TEAD1	3.72	3.71	3.72	3.40	3.13	3.17	8.53	8.48	8.53	7.29	6.73	6.94	727.04	727.59	727.51	673.73	630.93	633.63	3.71666666666667	3.23333333333333	8.51333333333333	6.98666666666667	727.38	646.096666666667
134187	134187	POU5F2	0.07	0.08	0.06	0.05	0.04	0.02	0.15	0.18	0.14	0.11	0.09	0.04	11.56	14.08	10.82	9.02	7.74	3.12	0.07	0.0366666666666667	0.156666666666667	0.08	12.1533333333333	6.62666666666667
10299	10299	MARCHF6	46.63	44.94	44.91	50.38	45.69	47.48	107.03	102.83	102.84	108.01	98.18	103.90	4262.43	4166.48	4156.59	4471.20	4271.10	4533.26	45.4933333333333	47.85	104.233333333333	103.363333333333	4195.16666666667	4425.18666666667
54921	54921	CHTF8	11.32	11.04	8.96	8.96	8.95	8.28	25.99	25.27	20.53	19.22	19.23	18.11	678.53	664.34	536.98	544.76	552.25	506.57	10.44	8.73	23.93	18.8533333333333	626.616666666667	534.526666666667
51013	51013	EXOSC1	13.28	15.35	14.00	15.54	14.50	13.63	30.48	35.12	32.06	33.32	31.16	29.82	297.26	335.60	319.45	343.22	336.35	307.45	14.21	14.5566666666667	32.5533333333333	31.4333333333333	317.436666666667	329.006666666667
84331	84331	MCRIP2	28.57	25.61	26.04	24.57	25.89	25.88	65.58	58.61	59.62	52.68	55.64	56.64	526.00	467.96	473.00	453.07	491.00	484.00	26.74	25.4466666666667	61.27	54.9866666666667	488.986666666667	476.023333333333
59340	59340	HRH4	0.13	0.19	0.14	0.14	0.18	0.01	0.30	0.44	0.32	0.30	0.39	0.01	9.11	13.89	10.40	10.60	13.59	0.42	0.153333333333333	0.11	0.353333333333333	0.233333333333333	11.1333333333333	8.20333333333333
56265	56265	CPXM1	0.20	0.07	0.14	0.16	0.07	0.13	0.47	0.16	0.33	0.35	0.14	0.29	9.00	3.00	7.00	8.00	3.00	6.00	0.136666666666667	0.12	0.32	0.26	6.33333333333333	5.66666666666667
9180	9180	OSMR	0.55	0.76	0.43	0.41	0.40	0.40	1.26	1.74	0.98	0.89	0.86	0.87	50.37	52.92	25.86	28.95	25.88	24.96	0.58	0.403333333333333	1.32666666666667	0.873333333333333	43.05	26.5966666666667
728464	728464	METTL24	1.34	1.29	1.39	1.02	1.03	1.34	3.07	2.95	3.19	2.20	2.21	2.93	79.03	76.45	78.11	63.01	62.87	78.50	1.34	1.13	3.07	2.44666666666667	77.8633333333333	68.1266666666667
8912	8912	CACNA1H	0	0.01	0	0.01	0.02	0.01	0	0.01	0	0.02	0.04	0.03	0	1.00	0	1.00	2.00	2.00	0.00333333333333333	0.0133333333333333	0.00333333333333333	0.03	0.333333333333333	1.66666666666667
340152	340152	ZC3H12D	0.35	0.37	0.40	0.18	0.09	0.18	0.80	0.86	0.93	0.38	0.19	0.40	41.65	44.70	48.01	21.42	10.61	22.45	0.373333333333333	0.15	0.863333333333333	0.323333333333333	44.7866666666667	18.16
4729	4729	NDUFV2	78.27	80.87	78.94	51.73	60.58	63.01	179.67	185.06	180.78	110.90	130.18	137.88	1321.88	1369.84	1332.30	886.72	1053.00	1087.40	79.36	58.44	181.836666666667	126.32	1341.34	1009.04
91012	91012	CERS5	7.92	8.95	8.01	5.93	5.41	6.55	18.19	20.49	18.35	12.72	11.63	14.34	365.10	397.20	362.18	277.95	248.90	300.56	8.29333333333333	5.96333333333333	19.01	12.8966666666667	374.826666666667	275.803333333333
93492	93492	TPTE2	0.21	0.26	0.31	0.17	0.13	0.05	0.47	0.59	0.71	0.37	0.28	0.12	8.06	7.24	8.72	6.44	5.00	2.05	0.26	0.116666666666667	0.59	0.256666666666667	8.00666666666667	4.49666666666667
140690	140690	CTCFL	0.10	0.26	0.23	0.10	0.08	0.03	0.22	0.60	0.53	0.22	0.18	0.06	5.58	11.89	10.17	4.44	3.43	1.43	0.196666666666667	0.07	0.45	0.153333333333333	9.21333333333333	3.1
26091	26091	HERC4	25.98	25.30	23.96	16.12	16.51	20.37	59.64	57.91	54.86	34.57	35.48	44.58	2367.97	2305.12	2180.85	1484.70	1542.22	1895.57	25.08	17.6666666666667	57.47	38.21	2284.64666666667	1640.83
284656	284656	EPHA10	0.11	0.26	0.13	0.01	0.05	0.06	0.25	0.60	0.31	0.02	0.12	0.13	5.10	12.76	6.17	0.40	2.96	2.48	0.166666666666667	0.04	0.386666666666667	0.09	8.01	1.94666666666667
148398	148398	SAMD11	0.39	0.39	0.37	0.31	0.24	0.22	0.90	0.89	0.85	0.66	0.52	0.49	23.46	22.56	21.46	17.24	13.05	12.86	0.383333333333333	0.256666666666667	0.88	0.556666666666667	22.4933333333333	14.3833333333333
56978	56978	PRDM8	0.39	0.43	0.56	0.18	0.33	0.21	0.89	0.99	1.28	0.39	0.71	0.47	27.00	28.00	36.99	13.00	25.90	16.00	0.46	0.24	1.05333333333333	0.523333333333333	30.6633333333333	18.3
399668	399668	SMIM10L2A	0.14	0.08	0.18	0.05	0.05	0.03	0.33	0.19	0.41	0.10	0.10	0.06	15.40	9.21	19.25	5.00	5.41	3.22	0.133333333333333	0.0433333333333333	0.31	0.0866666666666667	14.62	4.54333333333333
51246	51246	SHISA5	53.60	57.01	57.90	76.38	74.85	67.18	123.05	130.46	132.59	163.77	160.86	147.00	1981.99	2122.00	2129.00	2851.57	2836.02	2530.99	56.17	72.8033333333333	128.7	157.21	2077.66333333333	2739.52666666667
2717	2717	GLA	97.55	97.77	94.46	51.92	49.26	65.65	223.93	223.73	216.31	111.31	105.86	143.66	2585.03	2600.00	2500.00	1393.99	1343.99	1775.97	96.5933333333333	55.61	221.323333333333	120.276666666667	2561.67666666667	1504.65
8530	8530	CST7	1.42	1.30	2.56	1.35	1.16	1.06	3.26	2.98	5.86	2.89	2.49	2.32	25.00	23.00	44.98	23.99	21.00	19.00	1.76	1.19	4.03333333333333	2.56666666666667	30.9933333333333	21.33
4863	4863	NPAT	3.16	3.60	3.56	3.39	3.13	3.27	7.24	8.25	8.16	7.27	6.72	7.15	415.36	476.42	464.59	444.35	422.04	434.45	3.44	3.26333333333333	7.88333333333333	7.04666666666667	452.123333333333	433.613333333333
64388	64388	GREM2	0	0.02	0	0	0.04	0	0	0.05	0	0	0.08	0	0	2.00	0	0	3.00	0	0.00666666666666667	0.0133333333333333	0.0166666666666667	0.0266666666666667	0.666666666666667	1
54877	54877	ZCCHC2	19.05	18.22	16.11	18.00	16.94	18.96	43.73	41.70	36.89	38.59	36.41	41.48	2137.23	2071.27	1810.76	2092.52	2001.43	2204.51	17.7933333333333	17.9666666666667	40.7733333333333	38.8266666666667	2006.42	2099.48666666667
80336	80336	PABPC1L	0.57	0.46	0.71	0.38	0.22	0.29	1.31	1.04	1.63	0.80	0.48	0.64	25.00	20.00	30.98	16.61	10.00	13.00	0.58	0.296666666666667	1.32666666666667	0.64	25.3266666666667	13.2033333333333
58517	58517	RBM25	18.35	17.96	17.26	13.32	11.66	13.51	42.13	41.11	39.52	28.56	25.06	29.57	1700.64	1668.17	1609.78	1246.67	1097.42	1266.65	17.8566666666667	12.83	40.92	27.73	1659.53	1203.58
23002	23002	DAAM1	5.38	5.20	5.05	4.20	3.99	4.24	12.36	11.90	11.56	9.01	8.57	9.28	659.01	638.80	616.31	520.11	500.98	529.66	5.21	4.14333333333333	11.94	8.95333333333333	638.04	516.916666666667
116444	116444	GRIN3B	0.28	0.38	0.38	0.56	0.43	0.33	0.63	0.87	0.86	1.19	0.92	0.73	17.03	24.07	24.05	38.06	28.04	23.05	0.346666666666667	0.44	0.786666666666667	0.946666666666667	21.7166666666667	29.7166666666667
5296	5296	PIK3R2	19.29	19.32	19.75	21.55	22.04	21.30	44.29	44.21	45.22	46.20	47.37	46.61	1583.90	1591.66	1618.90	1792.20	1863.03	1784.97	19.4533333333333	21.63	44.5733333333333	46.7266666666667	1598.15333333333	1813.4
137994	137994	LETM2	1.23	1.25	1.39	0.97	0.88	1.20	2.81	2.86	3.18	2.07	1.89	2.62	79.31	74.47	85.52	56.65	55.34	65.49	1.29	1.01666666666667	2.95	2.19333333333333	79.7666666666667	59.16
51496	51496	CTDSPL2	9.92	9.92	9.34	11.94	12.45	11.62	22.77	22.70	21.40	25.60	26.76	25.43	928.48	909.84	854.95	1043.60	1097.97	1032.00	9.72666666666667	12.0033333333333	22.29	25.93	897.756666666667	1057.85666666667
23625	23625	FAM89B	36.86	39.60	41.98	27.50	36.18	38.42	84.62	90.62	96.14	58.97	77.75	84.06	925.46	999.00	1051.00	700.92	936.93	982.46	39.48	34.0333333333333	90.46	73.5933333333333	991.82	873.436666666667
219402	219402	MTIF3	13.88	14.00	14.25	12.94	14.07	12.10	31.87	32.04	32.63	27.75	30.24	26.47	334.73	353.69	356.51	353.25	364.94	322.61	14.0433333333333	13.0366666666667	32.18	28.1533333333333	348.31	346.933333333333
10272	10272	FSTL3	0.66	0.56	0.47	0.75	0.38	0.59	1.52	1.29	1.07	1.61	0.82	1.30	34.00	29.00	23.96	39.00	20.00	30.98	0.563333333333333	0.573333333333333	1.29333333333333	1.24333333333333	28.9866666666667	29.9933333333333
7411	7411	VBP1	24.36	23.63	20.90	17.43	20.58	19.86	55.92	54.09	47.86	37.38	44.22	43.46	798.00	778.46	684.00	578.99	697.10	664.00	22.9633333333333	19.29	52.6233333333333	41.6866666666667	753.486666666667	646.696666666667
85015	85015	USP45	4.03	4.64	4.49	5.38	5.42	4.86	9.26	10.62	10.27	11.54	11.64	10.63	342.91	339.74	338.36	325.59	312.28	330.84	4.38666666666667	5.22	10.05	11.27	340.336666666667	322.903333333333
6373	6373	CXCL11	0	0.03	0	0	0	0.03	0	0.08	0	0	0	0.07	0	1.00	0	0	0	1.00	0.01	0.01	0.0266666666666667	0.0233333333333333	0.333333333333333	0.333333333333333
57758	57758	SCUBE2	0.04	0.01	0	0	0	0.02	0.10	0.03	0	0	0	0.05	4.00	1.00	0	0	0	2.00	0.0166666666666667	0.00666666666666667	0.0433333333333333	0.0166666666666667	1.66666666666667	0.666666666666667
340371	340371	NRBP2	2.04	1.68	2.21	2.20	2.20	2.75	4.68	3.84	5.06	4.72	4.74	6.01	145.00	123.00	159.00	163.00	161.00	205.00	1.97666666666667	2.38333333333333	4.52666666666667	5.15666666666667	142.333333333333	176.333333333333
9885	9885	OSBPL2	12.69	11.57	12.54	9.53	9.46	9.65	29.14	26.47	28.72	20.44	20.33	21.12	1033.19	943.90	1020.52	788.87	791.79	805.82	12.2666666666667	9.54666666666667	28.11	20.63	999.203333333333	795.493333333333
5440	5440	POLR2K	62.97	62.17	58.62	44.16	45.45	54.69	144.55	142.27	134.24	94.67	97.68	119.68	1180.87	1170.00	1097.88	839.00	877.63	1047.00	61.2533333333333	48.1	140.353333333333	104.01	1149.58333333333	921.21
375035	375035	SFT2D2	9.33	9.51	9.51	9.48	9.74	9.22	21.41	21.77	21.77	20.32	20.93	20.18	2140.71	2191.09	2179.37	2204.21	2301.28	2161.26	9.45	9.48	21.65	20.4766666666667	2170.39	2222.25
282679	282679	AQP11	0.06	0.14	0.11	0.06	0.08	0.14	0.13	0.33	0.26	0.12	0.16	0.31	2.00	5.00	4.00	2.00	2.93	5.00	0.103333333333333	0.0933333333333333	0.24	0.196666666666667	3.66666666666667	3.31
2626	2626	GATA4	0	0	0	0	0	0.02	0	0	0	0	0	0.04	0	0	0	0	0	1.00	0	0.00666666666666667	0	0.0133333333333333	0	0.333333333333333
654483	654483	BOLA2B	5.27	1.79	4.07	5.54	1.40	3.42	12.11	4.09	9.31	11.87	3.01	7.49	35.90	12.21	27.65	35.58	9.37	22.45	3.71	3.45333333333333	8.50333333333333	7.45666666666667	25.2533333333333	22.4666666666667
8480	8480	RAE1	15.64	15.86	15.01	11.85	12.44	12.89	35.91	36.29	34.38	25.42	26.72	28.21	520.00	533.00	495.30	391.00	423.00	441.00	15.5033333333333	12.3933333333333	35.5266666666667	26.7833333333333	516.1	418.333333333333
5119	5119	CHMP1A	22.52	22.39	22.17	17.54	17.63	20.17	51.71	51.25	50.77	37.61	37.90	44.14	1076.86	1072.84	1053.96	848.00	867.00	981.71	22.36	18.4466666666667	51.2433333333333	39.8833333333333	1067.88666666667	898.903333333333
54785	54785	BORCS6	2.36	2.51	2.50	2.72	2.45	1.94	5.41	5.74	5.71	5.84	5.26	4.25	88.00	94.00	93.00	103.00	94.00	74.00	2.45666666666667	2.37	5.62	5.11666666666667	91.6666666666667	90.3333333333333
7066	7066	THPO	0	0	0	0.03	0.03	0	0	0	0	0.06	0.06	0	0	0	0	1.00	1.00	0	0	0.02	0	0.04	0	0.666666666666667
10204	10204	NUTF2	24.04	24.69	25.16	20.69	18.29	23.10	55.18	56.51	57.62	44.37	39.30	50.55	1052.44	1092.80	1111.81	920.81	823.79	1031.60	24.63	20.6933333333333	56.4366666666667	44.74	1085.68333333333	925.4
81928	81928	CABLES2	5.89	5.19	5.92	7.16	7.87	7.11	13.51	11.87	13.56	15.36	16.92	15.56	458.99	406.00	461.00	565.99	632.15	565.99	5.66666666666667	7.38	12.98	15.9466666666667	441.996666666667	588.043333333333
3082	3082	HGF	0.02	0	0.04	0.02	0.01	0	0.04	0	0.10	0.04	0.02	0	2.00	0	3.00	2.00	1.00	0	0.02	0.01	0.0466666666666667	0.02	1.66666666666667	1
2747	2747	GLUD2	1.52	1.86	2.05	1.33	1.54	1.20	3.50	4.25	4.70	2.86	3.31	2.63	77.53	94.79	104.38	68.80	80.59	62.46	1.81	1.35666666666667	4.15	2.93333333333333	92.2333333333333	70.6166666666667
10097	10097	ACTR2	116.89	119.35	109.86	84.47	100.51	104.69	268.33	273.13	251.58	181.12	216.01	229.07	9114.48	9339.85	8555.58	6674.17	8069.64	8332.87	115.366666666667	96.5566666666667	264.346666666667	208.733333333333	9003.30333333334	7692.22666666667
54830	54830	NUP62CL	0	0	0.03	0	0.03	0.03	0	0	0.07	0	0.06	0.06	0	0	1.00	0	1.00	1.00	0.01	0.02	0.0233333333333333	0.04	0.333333333333333	0.666666666666667
57016	57016	AKR1B10	0	0.17	0.12	0.03	0.06	0.09	0	0.38	0.27	0.07	0.14	0.21	0	5.51	3.80	1.06	2.16	3.16	0.0966666666666667	0.06	0.216666666666667	0.14	3.10333333333333	2.12666666666667
27300	27300	ZNF544	2.52	2.06	2.42	2.31	1.41	2.12	5.79	4.70	5.54	4.96	3.03	4.64	130.45	122.49	141.20	114.73	59.46	103.88	2.33333333333333	1.94666666666667	5.34333333333333	4.21	131.38	92.69
388585	388585	HES5	0	0	0	0	0.04	0	0	0	0	0	0.08	0	0	0	0	0	1.00	0	0	0.0133333333333333	0	0.0266666666666667	0	0.333333333333333
64744	64744	SMAP2	430.58	423.43	445.57	223.72	207.63	235.28	988.45	968.98	1020.34	479.67	446.21	514.83	25357.71	24875.76	26038.88	13247.37	12542.32	14055.28	433.193333333333	222.21	992.59	480.236666666667	25424.1166666667	13281.6566666667
284274	284274	SMIM21	0	0	0	0.03	0	0.01	0	0	0	0.06	0	0.02	0	0	0	2.00	0	2.00	0	0.0133333333333333	0	0.0266666666666667	0	1.33333333333333
785	785	CACNB4	0.30	0.23	0.20	0.24	0.14	0.21	0.68	0.52	0.46	0.52	0.30	0.46	49.47	35.98	31.00	37.31	22.26	32.81	0.243333333333333	0.196666666666667	0.553333333333333	0.426666666666667	38.8166666666667	30.7933333333333
3064	3064	HTT	26.53	27.34	27.97	17.61	19.19	21.53	60.90	62.57	64.06	37.75	41.24	47.11	7436.99	7691.73	7831.92	5000.48	5538.35	6161.09	27.28	19.4433333333333	62.51	42.0333333333333	7653.54666666667	5566.64
114548	114548	NLRP3	35.99	36.65	40.55	20.51	22.56	26.73	82.62	83.87	92.86	43.98	48.49	58.50	2847.70	2858.98	3161.82	1629.59	1809.93	2138.33	37.73	23.2666666666667	86.45	50.3233333333333	2956.16666666667	1859.28333333333
118460	118460	EXOSC6	5.33	5.17	4.97	2.37	2.35	3.23	12.23	11.84	11.37	5.09	5.06	7.07	568.75	554.52	529.78	256.67	258.78	352.19	5.15666666666667	2.65	11.8133333333333	5.74	551.016666666667	289.213333333333
153527	153527	ZMAT2	49.95	50.97	49.91	57.82	57.44	54.76	114.66	116.65	114.30	123.97	123.44	119.83	1559.41	1596.99	1556.31	1828.97	1846.37	1745.18	50.2766666666667	56.6733333333333	115.203333333333	122.413333333333	1570.90333333333	1806.84
991	991	CDC20	1.41	1.55	0.81	1.15	0.52	1.17	3.23	3.55	1.85	2.47	1.12	2.57	47.00	52.00	27.00	39.00	18.00	40.00	1.25666666666667	0.946666666666667	2.87666666666667	2.05333333333333	42	32.3333333333333
4957	4957	ODF2	7.22	6.60	6.34	4.99	4.15	5.21	16.59	15.09	14.53	10.71	8.93	11.39	469.82	446.58	437.00	340.08	282.73	319.22	6.72	4.78333333333333	15.4033333333333	10.3433333333333	451.133333333333	314.01
9737	9737	GPRASP1	0.03	0.06	0.05	0.03	0.05	0.05	0.08	0.14	0.12	0.07	0.11	0.11	4.00	7.07	6.08	4.11	6.22	6.08	0.0466666666666667	0.0433333333333333	0.113333333333333	0.0966666666666667	5.71666666666667	5.47
100506013	100506013	APELA	0	0.06	0	0	0.02	0.02	0	0.14	0	0	0.04	0.05	0	2.96	0	0	1.04	1.10	0.02	0.0133333333333333	0.0466666666666667	0.03	0.986666666666667	0.713333333333333
100506564	100506564	THEGL	0.08	0.08	0.03	0.04	0	0	0.18	0.18	0.06	0.08	0	0	3.05	3.04	1.00	1.00	0	0	0.0633333333333333	0.0133333333333333	0.14	0.0266666666666667	2.36333333333333	0.333333333333333
8974	8974	P4HA2	12.43	12.01	12.17	20.19	18.71	18.70	28.53	27.49	27.87	43.28	40.20	40.92	1191.09	1156.75	1168.86	1971.92	1854.93	1842.40	12.2033333333333	19.2	27.9633333333333	41.4666666666667	1172.23333333333	1889.75
53632	53632	PRKAG3	0.12	0.13	0.21	0.04	0.06	0.02	0.28	0.29	0.48	0.09	0.12	0.05	13.59	13.94	22.97	3.02	6.34	2.53	0.153333333333333	0.04	0.35	0.0866666666666667	16.8333333333333	3.96333333333333
10745	10745	PHTF1	12.09	12.16	10.56	8.24	7.74	8.02	27.75	27.82	24.18	17.67	16.62	17.55	731.61	741.95	622.05	476.45	457.09	522.00	11.6033333333333	8	26.5833333333333	17.28	698.536666666667	485.18
2318	2318	FLNC	0.11	0.10	0.11	0.08	0.09	0.08	0.26	0.23	0.24	0.18	0.20	0.17	21.01	19.01	19.98	16.00	18.00	15.00	0.106666666666667	0.0833333333333333	0.243333333333333	0.183333333333333	20	16.3333333333333
118491	118491	CFAP70	0.15	0.28	0.14	0.14	0.03	0.13	0.35	0.63	0.32	0.31	0.07	0.28	13.35	20.30	12.70	13.55	3.00	9.01	0.19	0.1	0.433333333333333	0.22	15.45	8.52
441381	441381	LRRC24	1.25	1.05	0.81	0.88	0	0.51	2.87	2.40	1.86	1.88	0	1.12	44.79	37.68	28.94	31.79	0	18.73	1.03666666666667	0.463333333333333	2.37666666666667	1	37.1366666666667	16.84
9048	9048	ARTN	0.07	0.10	0.04	0.10	0.10	0	0.16	0.24	0.09	0.21	0.22	0	2.00	3.00	1.00	2.89	3.00	0	0.07	0.0666666666666667	0.163333333333333	0.143333333333333	2	1.96333333333333
148137	148137	PROSER3	5.00	4.77	4.69	5.46	4.93	4.81	11.48	10.92	10.75	11.70	10.60	10.52	400.63	384.83	378.30	423.58	385.79	393.95	4.82	5.06666666666667	11.05	10.94	387.92	401.106666666667
147837	147837	ZNF563	0.07	0.07	0.02	0.17	0.16	0.15	0.16	0.16	0.06	0.37	0.34	0.33	3.62	3.83	1.30	9.32	6.25	8.21	0.0533333333333333	0.16	0.126666666666667	0.346666666666667	2.91666666666667	7.92666666666667
6712	6712	SPTBN2	0.43	0.40	0.36	0.28	0.23	0.27	0.98	0.92	0.83	0.60	0.50	0.59	94.88	88.37	80.22	60.74	50.30	61.28	0.396666666666667	0.26	0.91	0.563333333333333	87.8233333333333	57.44
81035	81035	COLEC12	0.29	0.43	0.26	0.38	0.37	0.40	0.66	0.99	0.60	0.82	0.80	0.87	33.96	51.30	30.79	45.94	43.06	48.05	0.326666666666667	0.383333333333333	0.75	0.83	38.6833333333333	45.6833333333333
2295	2295	FOXF2	0.18	0.30	0.24	0.24	0.46	0.29	0.42	0.68	0.55	0.51	0.98	0.64	9.24	14.99	12.11	12.00	23.64	15.08	0.24	0.33	0.55	0.71	12.1133333333333	16.9066666666667
92105	92105	INTS4	6.44	6.93	6.42	5.64	5.18	5.35	14.78	15.87	14.71	12.08	11.14	11.71	386.31	419.87	378.50	336.61	318.77	336.31	6.59666666666667	5.39	15.12	11.6433333333333	394.893333333333	330.563333333333
9258	9258	MFHAS1	25.94	26.11	24.88	44.80	43.12	42.10	59.55	59.76	56.98	96.05	92.68	92.13	3325.51	3381.34	3189.00	5805.55	5793.26	5614.13	25.6433333333333	43.34	58.7633333333333	93.62	3298.61666666667	5737.64666666667
63895	63895	PIEZO2	0.02	0.02	0.03	0.02	0.00	0.00	0.05	0.04	0.07	0.05	0.01	0.01	5.00	4.00	6.99	5.00	1.00	1.00	0.0233333333333333	0.00666666666666667	0.0533333333333333	0.0233333333333333	5.33	2.33333333333333
283847	283847	TERB1	0.54	0.59	0.59	0.57	0.65	0.61	1.25	1.34	1.35	1.22	1.39	1.32	31.52	34.06	34.11	33.39	39.48	35.80	0.573333333333333	0.61	1.31333333333333	1.31	33.23	36.2233333333333
353324	353324	SPATA12	0.24	0.41	0.09	0.07	0.09	0.07	0.54	0.94	0.21	0.15	0.20	0.14	7.00	13.00	4.00	2.00	3.00	3.00	0.246666666666667	0.0766666666666667	0.563333333333333	0.163333333333333	8	2.66666666666667
83932	83932	SPRTN	4.59	4.15	4.84	2.44	2.76	3.41	10.55	9.51	11.09	5.24	5.94	7.46	334.94	302.11	357.00	192.00	213.93	249.00	4.52666666666667	2.87	10.3833333333333	6.21333333333333	331.35	218.31
353164	353164	TAS2R42	0.05	0	0	0	0	0	0.12	0	0	0	0	0	1.00	0	0	0	0	0	0.0166666666666667	0	0.04	0	0.333333333333333	0
196883	196883	ADCY4	0.77	0.78	0.74	0.52	0.40	0.49	1.77	1.79	1.70	1.12	0.86	1.07	55.99	55.00	53.00	37.01	29.00	36.00	0.763333333333333	0.47	1.75333333333333	1.01666666666667	54.6633333333333	34.0033333333333
10261	10261	IGSF6	0.51	0.47	0.32	0.20	0.32	0.26	1.17	1.07	0.72	0.44	0.69	0.58	28.35	26.29	17.61	11.53	18.39	15.00	0.433333333333333	0.26	0.986666666666667	0.57	24.0833333333333	14.9733333333333
1991	1991	ELANE	9.52	8.60	10.37	14.89	12.71	11.35	21.86	19.68	23.74	31.93	27.31	24.83	176.00	159.00	193.98	280.00	245.00	220.00	9.49666666666666	12.9833333333333	21.76	28.0233333333333	176.326666666667	248.333333333333
5064	5064	PALM	0.90	0.91	1.03	1.38	1.29	1.58	2.07	2.08	2.35	2.95	2.78	3.45	51.00	54.00	59.00	78.99	76.00	91.00	0.946666666666667	1.41666666666667	2.16666666666667	3.06	54.6666666666667	81.9966666666667
80742	80742	PRR3	1.46	1.44	1.22	1.57	1.83	1.08	3.35	3.30	2.79	3.36	3.93	2.37	64.45	62.43	50.50	67.34	83.98	48.13	1.37333333333333	1.49333333333333	3.14666666666667	3.22	59.1266666666667	66.4833333333333
349667	349667	RTN4RL2	18.52	18.77	19.97	18.27	18.88	20.40	42.51	42.96	45.73	39.18	40.58	44.64	841.09	855.64	905.83	840.98	883.00	945.97	19.0866666666667	19.1833333333333	43.7333333333333	41.4666666666667	867.52	889.983333333333
152831	152831	KLB	0.06	0.04	0.15	0.06	0.07	0.06	0.15	0.09	0.35	0.12	0.15	0.13	7.88	5.16	18.88	7.31	9.00	7.61	0.0833333333333333	0.0633333333333333	0.196666666666667	0.133333333333333	10.64	7.97333333333333
2314	2314	FLII	28.99	29.12	29.36	29.10	29.61	30.78	66.56	66.64	67.24	62.38	63.64	67.36	2499.00	2512.20	2525.93	2540.97	2626.84	2700.00	29.1566666666667	29.83	66.8133333333333	64.46	2512.37666666667	2622.60333333333
941	941	CD80	0	0.02	0	0	0	0.02	0	0.04	0	0	0	0.04	0	1.00	0	0	0	1.00	0.00666666666666667	0.00666666666666667	0.0133333333333333	0.0133333333333333	0.333333333333333	0.333333333333333
5711	5711	PSMD5	7.55	7.34	7.55	6.46	6.70	7.04	17.33	16.79	17.28	13.86	14.39	15.41	523.65	512.23	524.47	455.71	479.24	498.57	7.48	6.73333333333333	17.1333333333333	14.5533333333333	520.116666666667	477.84
9332	9332	CD163	0.49	0.38	0.56	0.13	0.20	0.21	1.12	0.87	1.28	0.28	0.42	0.46	41.00	32.00	48.00	11.00	17.00	18.00	0.476666666666667	0.18	1.09	0.386666666666667	40.3333333333333	15.3333333333333
9721	9721	GPRIN2	0.05	0.11	0.06	0.05	0.03	0.02	0.10	0.24	0.14	0.10	0.06	0.05	8.66	20.86	12.30	9.57	5.81	4.14	0.0733333333333333	0.0333333333333333	0.16	0.07	13.94	6.50666666666667
4897	4897	NRCAM	0.60	0.40	0.46	0.37	0.27	0.43	1.39	0.91	1.06	0.79	0.59	0.93	80.34	53.31	61.83	48.50	36.41	58.51	0.486666666666667	0.356666666666667	1.12	0.77	65.16	47.8066666666667
10640	10640	EXOC5	12.35	12.25	12.22	13.18	15.09	13.85	28.35	28.04	27.99	28.27	32.42	30.30	1888.98	1883.92	1874.49	1943.62	2214.32	2079.16	12.2733333333333	14.04	28.1266666666667	30.33	1882.46333333333	2079.03333333333
54552	54552	GNL3L	4.14	4.13	3.97	3.74	3.65	3.56	9.51	9.46	9.10	8.02	7.84	7.79	741.80	742.86	709.81	677.17	672.85	650.04	4.08	3.65	9.35666666666667	7.88333333333333	731.49	666.686666666667
55891	55891	LENEP	0	0	0.08	0	0	0.08	0	0	0.18	0	0	0.17	0	0	1.00	0	0	1.00	0.0266666666666667	0.0266666666666667	0.06	0.0566666666666667	0.333333333333333	0.333333333333333
8428	8428	STK24	54.09	56.37	55.20	60.81	60.35	58.84	124.16	129.00	126.40	130.38	129.71	128.74	2859.99	2991.84	2921.23	3251.54	3323.62	3290.38	55.22	60	126.52	129.61	2924.35333333333	3288.51333333333
10730	10730	YME1L1	51.04	48.22	48.20	54.01	54.43	51.48	117.16	110.34	110.39	115.80	116.98	112.64	4448.10	4222.15	4215.18	4760.21	4878.93	4570.50	49.1533333333333	53.3066666666667	112.63	115.14	4295.14333333333	4736.54666666667
51373	51373	MRPS17	5.41	5.37	4.89	5.86	5.71	5.38	12.42	12.28	11.20	12.56	12.26	11.78	196.18	195.30	177.14	215.28	213.10	199.34	5.22333333333333	5.65	11.9666666666667	12.2	189.54	209.24
158521	158521	FMR1NB	0	0	0	0	0.05	0	0	0	0	0	0.10	0	0	0	0	0	1.00	0	0	0.0166666666666667	0	0.0333333333333333	0	0.333333333333333
56983	56983	POGLUT1	3.75	3.56	3.49	2.12	1.92	1.97	8.62	8.16	8.00	4.55	4.12	4.32	276.98	264.01	258.00	160.00	144.00	150.00	3.6	2.00333333333333	8.26	4.33	266.33	151.333333333333
80728	80728	ARHGAP39	0.89	0.90	0.86	1.01	0.78	0.76	2.04	2.06	1.98	2.17	1.69	1.65	89.00	91.00	86.00	102.98	80.00	77.00	0.883333333333333	0.85	2.02666666666667	1.83666666666667	88.6666666666667	86.66
8449	8449	DHX16	10.79	10.51	10.44	8.53	8.47	8.99	24.76	24.05	23.92	18.29	18.21	19.68	674.99	652.93	622.03	564.00	558.00	585.00	10.58	8.66333333333333	24.2433333333333	18.7266666666667	649.983333333333	569
56666	56666	PANX2	1.36	1.41	1.23	1.64	1.56	2.14	3.11	3.24	2.82	3.51	3.36	4.68	84.99	89.00	77.00	103.00	101.00	137.00	1.33333333333333	1.78	3.05666666666667	3.85	83.6633333333333	113.666666666667
10283	10283	CWC27	11.66	12.82	11.74	13.04	12.93	13.39	26.76	29.35	26.88	27.96	27.79	29.30	417.46	460.80	440.35	454.29	471.67	481.44	12.0733333333333	13.12	27.6633333333333	28.35	439.536666666667	469.133333333333
9552	9552	SPAG7	19.51	16.69	19.31	19.10	18.75	19.69	44.80	38.19	44.23	40.96	40.29	43.09	391.96	336.00	389.99	388.00	387.00	403.00	18.5033333333333	19.18	42.4066666666667	41.4466666666667	372.65	392.666666666667
47	47	ACLY	39.02	40.45	39.29	39.66	41.00	41.66	89.57	92.57	89.98	85.03	88.12	91.17	3473.70	3618.60	3497.13	3584.12	3769.74	3799.68	39.5866666666667	40.7733333333333	90.7066666666667	88.1066666666667	3529.81	3717.84666666667
7592	7592	ZNF41	2.35	2.07	2.02	1.63	1.93	2.09	5.41	4.73	4.64	3.49	4.14	4.58	281.50	257.43	257.29	209.83	235.89	254.36	2.14666666666667	1.88333333333333	4.92666666666667	4.07	265.406666666667	233.36
345051	345051	REELD1	0.35	0.33	0.48	0.16	0.08	0.03	0.80	0.75	1.09	0.34	0.17	0.07	14.21	19.00	22.73	6.60	4.06	1.00	0.386666666666667	0.09	0.88	0.193333333333333	18.6466666666667	3.88666666666667
286826	286826	LIN9	2.18	1.80	2.01	1.16	0.85	1.08	5.00	4.12	4.60	2.49	1.82	2.37	137.72	113.62	125.79	74.30	54.50	69.17	1.99666666666667	1.03	4.57333333333333	2.22666666666667	125.71	65.99
2206	2206	MS4A2	0.13	0.09	0.02	0.04	0.04	0.10	0.30	0.21	0.04	0.09	0.08	0.23	9.58	6.59	1.38	3.21	2.76	7.87	0.08	0.06	0.183333333333333	0.133333333333333	5.85	4.61333333333333
27179	27179	IL36A	0.38	0.24	0.10	0	0.06	0.03	0.88	0.56	0.24	0	0.12	0.06	9.00	8.98	3.48	0	1.00	1.00	0.24	0.03	0.56	0.06	7.15333333333333	0.666666666666667
131177	131177	FAM3D	0	0.04	0	0	0	0	0	0.09	0	0	0	0	0	1.00	0	0	0	0	0.0133333333333333	0	0.03	0	0.333333333333333	0
54971	54971	BANP	5.01	4.73	5.40	4.39	4.09	3.96	11.50	10.82	12.37	9.40	8.78	8.67	244.12	227.61	257.91	203.85	200.89	185.60	5.04666666666667	4.14666666666667	11.5633333333333	8.95	243.213333333333	196.78
55040	55040	EPN3	0.01	0.02	0.01	0.01	0.02	0.01	0.03	0.06	0.03	0.03	0.05	0.03	1.00	2.00	1.00	1.00	2.00	1.00	0.0133333333333333	0.0133333333333333	0.04	0.0366666666666667	1.33333333333333	1.33333333333333
51735	51735	RAPGEF6	2.88	2.91	2.77	2.46	2.41	2.41	6.60	6.66	6.34	5.27	5.18	5.26	496.00	506.00	478.99	431.97	429.98	417.99	2.85333333333333	2.42666666666667	6.53333333333333	5.23666666666667	493.663333333333	426.646666666667
84191	84191	CIAO2A	117.56	115.93	118.90	131.15	131.40	130.73	269.87	265.29	272.27	281.19	282.39	286.06	2151.04	2127.44	2176.28	2445.21	2436.42	2418.50	117.463333333333	131.093333333333	269.143333333333	283.213333333333	2151.58666666667	2433.37666666667
5947	5947	RBP1	0.71	0.41	0.33	0.84	1.02	1.09	1.64	0.94	0.74	1.81	2.20	2.39	19.22	13.01	11.82	16.98	18.11	16.12	0.483333333333333	0.983333333333333	1.10666666666667	2.13333333333333	14.6833333333333	17.07
326625	326625	MMAB	2.22	2.78	2.90	3.38	3.82	3.41	5.10	6.36	6.64	7.25	8.22	7.46	75.83	87.87	103.29	131.57	134.16	118.99	2.63333333333333	3.53666666666667	6.03333333333333	7.64333333333333	88.9966666666667	128.24
1291	1291	COL6A1	245.60	235.90	230.02	485.58	437.76	396.38	563.81	539.84	526.74	1041.11	940.76	867.33	21305.57	20536.31	19928.40	42679.92	39098.46	35099.36	237.173333333333	439.906666666667	543.463333333333	949.733333333333	20590.0933333333	38959.2466666667
4261	4261	CIITA	0.23	0.14	0.18	0.21	0.16	0.15	0.52	0.31	0.41	0.45	0.35	0.32	56.93	36.58	49.88	63.88	43.63	38.97	0.183333333333333	0.173333333333333	0.413333333333333	0.373333333333333	47.7966666666667	48.8266666666667
4756	4756	NEO1	5.69	6.39	6.11	8.76	8.87	7.79	13.06	14.63	14.00	18.79	19.06	17.05	729.68	803.98	747.90	1132.77	1167.12	1025.98	6.06333333333333	8.47333333333333	13.8966666666667	18.3	760.52	1108.62333333333
2525	2525	FUT3	0.19	0.13	0.08	0.23	0.16	0.19	0.45	0.29	0.18	0.50	0.34	0.41	10.67	6.32	3.25	11.90	7.09	9.96	0.133333333333333	0.193333333333333	0.306666666666667	0.416666666666667	6.74666666666667	9.65
23533	23533	PIK3R5	18.35	17.98	17.95	20.79	21.20	19.14	42.13	41.15	41.09	44.58	45.56	41.88	1692.99	1665.02	1647.37	1933.92	2001.00	1798.00	18.0933333333333	20.3766666666667	41.4566666666667	44.0066666666667	1668.46	1910.97333333333
150472	150472	CBWD2	7.85	8.27	8.32	7.15	8.00	5.75	18.02	18.92	19.05	15.33	17.20	12.58	307.19	345.22	352.03	308.07	333.59	251.99	8.14666666666667	6.96666666666667	18.6633333333333	15.0366666666667	334.813333333333	297.883333333333
3992	3992	FADS1	17.40	17.30	16.97	22.53	23.73	26.00	39.95	39.60	38.85	48.30	50.99	56.89	1520.75	1504.99	1476.92	1986.03	2135.14	2303.50	17.2233333333333	24.0866666666667	39.4666666666667	52.06	1500.88666666667	2141.55666666667
122011	122011	CSNK1A1L	0	0	0.02	0	0	0	0	0	0.05	0	0	0	0	0	1.03	0	0	0	0.00666666666666667	0	0.0166666666666667	0	0.343333333333333	0
51703	51703	ACSL5	19.28	20.10	18.74	15.43	16.67	21.13	44.26	45.99	42.92	33.09	35.81	46.24	1326.67	1386.47	1287.79	1076.69	1180.99	1484.74	19.3733333333333	17.7433333333333	44.39	38.38	1333.64333333333	1247.47333333333
54625	54625	PARP14	6.52	7.18	6.72	8.83	8.60	9.46	14.97	16.42	15.39	18.93	18.48	20.71	1031.30	1132.63	1042.66	1368.32	1372.09	1536.90	6.80666666666667	8.96333333333333	15.5933333333333	19.3733333333333	1068.86333333333	1425.77
4635	4635	MYL4	0.35	0.33	0.12	0.06	0	0.12	0.79	0.76	0.27	0.13	0	0.25	5.95	6.00	2.00	1.00	0	2.00	0.266666666666667	0.06	0.606666666666667	0.126666666666667	4.65	1
11019	11019	LIAS	3.17	2.30	3.38	3.19	3.23	3.21	7.27	5.25	7.73	6.85	6.95	7.03	164.20	159.58	184.86	202.79	182.16	152.59	2.95	3.21	6.75	6.94333333333333	169.546666666667	179.18
2798	2798	GNRHR	0.06	0.05	0.01	0.01	0.02	0.01	0.13	0.11	0.03	0.03	0.05	0.03	5.00	4.00	1.00	1.00	2.00	1.00	0.04	0.0133333333333333	0.09	0.0366666666666667	3.33333333333333	1.33333333333333
113146	113146	AHNAK2	0.32	0.32	0.35	0.21	0.24	0.25	0.74	0.74	0.81	0.45	0.51	0.55	122.64	122.32	133.28	80.91	92.37	97.90	0.33	0.233333333333333	0.763333333333333	0.503333333333333	126.08	90.3933333333333
270	270	AMPD1	0.02	0.02	0	0	0	0	0.05	0.05	0	0	0	0	1.00	1.00	0	0	0	0	0.0133333333333333	0	0.0333333333333333	0	0.666666666666667	0
55156	55156	ARMC1	16.68	18.13	16.48	21.21	23.59	21.09	38.29	41.49	37.74	45.47	50.70	46.15	1028.99	1121.18	1019.15	1321.37	1497.87	1326.75	17.0966666666667	21.9633333333333	39.1733333333333	47.44	1056.44	1381.99666666667
220164	220164	DOK6	0.01	0.05	0.01	0	0	0.01	0.01	0.11	0.02	0	0	0.02	1.00	2.00	2.00	0	0	2.00	0.0233333333333333	0.00333333333333333	0.0466666666666667	0.00666666666666667	1.66666666666667	0.666666666666667
64581	64581	CLEC7A	1.60	1.18	1.27	0.59	0.68	0.64	3.66	2.70	2.91	1.27	1.46	1.39	57.96	51.42	42.61	28.76	34.54	31.45	1.35	0.636666666666667	3.09	1.37333333333333	50.6633333333333	31.5833333333333
4798	4798	NFRKB	12.85	13.36	13.80	7.03	7.24	9.38	29.50	30.57	31.60	15.06	15.56	20.53	1355.00	1417.00	1454.46	758.41	781.31	1014.74	13.3366666666667	7.88333333333333	30.5566666666667	17.05	1408.82	851.486666666667
638	638	BIK	1.06	0.74	0.85	0.63	0.72	0.47	2.44	1.69	1.95	1.35	1.55	1.02	20.00	14.00	16.00	12.00	13.99	9.00	0.883333333333333	0.606666666666667	2.02666666666667	1.30666666666667	16.6666666666667	11.6633333333333
10390	10390	CEPT1	36.43	37.15	37.74	40.52	40.27	41.88	83.63	85.03	86.42	86.88	86.54	91.63	1678.91	1731.69	1740.15	1919.77	1934.25	1992.44	37.1066666666667	40.89	85.0266666666667	88.35	1716.91666666667	1948.82
115708	115708	TRMT61A	3.43	3.30	3.30	2.79	2.85	2.75	7.88	7.55	7.55	5.97	6.12	6.03	227.00	218.99	217.89	186.76	194.00	186.00	3.34333333333333	2.79666666666667	7.66	6.04	221.293333333333	188.92
839	839	CASP6	1.70	1.55	1.31	0.91	1.41	1.49	3.91	3.54	3.00	1.96	3.02	3.25	55.50	51.45	40.92	30.59	44.11	47.60	1.52	1.27	3.48333333333333	2.74333333333333	49.29	40.7666666666667
55732	55732	C1orf112	0.86	0.74	1.23	0.59	0.52	0.73	1.99	1.70	2.81	1.26	1.12	1.59	50.31	40.70	57.03	37.36	40.62	43.68	0.943333333333333	0.613333333333333	2.16666666666667	1.32333333333333	49.3466666666667	40.5533333333333
1809	1809	DPYSL3	53.56	54.90	51.52	65.52	70.33	85.41	122.96	125.64	117.98	140.47	151.14	186.90	5542.51	5706.49	5343.00	6900.26	7533.91	9069.87	53.3266666666667	73.7533333333333	122.193333333333	159.503333333333	5530.66666666667	7834.68
29956	29956	CERS2	139.87	138.73	143.28	142.63	143.69	139.44	321.08	317.47	328.11	305.80	308.81	305.12	6591.41	6560.65	6760.26	6825.83	7004.86	6754.52	140.626666666667	141.92	322.22	306.576666666667	6637.44	6861.73666666667
216	216	ALDH1A1	0.02	0.02	0.02	0.02	0	0.05	0.05	0.05	0.05	0.05	0	0.10	1.00	1.00	1.00	1.00	0	2.00	0.02	0.0233333333333333	0.05	0.05	1	1
529	529	ATP6V1E1	228.11	229.78	219.67	174.73	181.47	189.71	523.65	525.84	503.03	374.63	389.99	415.11	6118.76	6185.54	5884.00	4750.03	5012.16	5194.65	225.853333333333	181.97	517.506666666667	393.243333333333	6062.76666666667	4985.61333333333
5425	5425	POLD2	13.69	14.06	16.00	14.12	15.48	16.94	31.43	32.17	36.63	30.28	33.27	37.08	452.00	463.98	524.15	473.99	524.92	569.00	14.5833333333333	15.5133333333333	33.41	33.5433333333333	480.043333333333	522.636666666667
56254	56254	RNF20	12.41	12.65	12.93	15.23	16.25	15.06	28.49	28.96	29.61	32.65	34.93	32.96	1008.00	1032.12	1048.89	1253.23	1359.00	1248.85	12.6633333333333	15.5133333333333	29.02	33.5133333333333	1029.67	1287.02666666667
7450	7450	VWF	4.20	4.16	4.64	7.21	8.17	7.80	9.64	9.53	10.63	15.46	17.56	17.07	769.86	766.00	850.00	1339.73	1542.99	1460.04	4.33333333333333	7.72666666666667	9.93333333333334	16.6966666666667	795.286666666667	1447.58666666667
7407	7407	VARS1	47.71	45.69	48.34	40.22	40.34	46.03	109.53	104.55	110.70	86.23	86.69	100.73	3750.97	3681.88	3872.00	3239.50	3310.69	3471.83	47.2466666666667	42.1966666666667	108.26	91.2166666666667	3768.28333333333	3340.67333333333
5498	5498	PPOX	3.18	3.49	3.29	4.02	3.23	3.73	7.30	7.99	7.53	8.62	6.93	8.17	137.90	148.72	142.39	169.09	141.86	163.17	3.32	3.66	7.60666666666667	7.90666666666667	143.003333333333	158.04
84552	84552	PARD6G	0.87	0.65	0.82	0.29	0.33	0.22	1.99	1.48	1.87	0.61	0.71	0.49	68.57	51.36	64.38	22.89	26.96	18.00	0.78	0.28	1.78	0.603333333333333	61.4366666666667	22.6166666666667
9	9	NAT1	4.46	4.56	4.53	2.16	2.31	2.40	10.24	10.44	10.37	4.62	4.95	5.26	168.59	169.02	168.07	81.28	88.00	91.85	4.51666666666667	2.29	10.35	4.94333333333333	168.56	87.0433333333333
9674	9674	KIAA0040	13.93	14.07	13.41	11.18	10.74	12.67	31.98	32.19	30.71	23.97	23.08	27.72	1304.59	1319.80	1255.95	1056.79	1032.97	1204.98	13.8033333333333	11.53	31.6266666666667	24.9233333333333	1293.44666666667	1098.24666666667
1240	1240	CMKLR1	0	0.01	0.01	0	0	0.01	0	0.02	0.02	0	0	0.02	0	1.00	1.00	0	0	1.00	0.00666666666666667	0.00333333333333333	0.0133333333333333	0.00666666666666667	0.666666666666667	0.333333333333333
3099	3099	HK2	85.18	87.12	89.13	164.11	186.36	149.43	195.54	199.35	204.10	351.86	400.51	326.99	9846.77	10118.12	10320.89	19334.93	22265.23	17695.75	87.1433333333333	166.633333333333	199.663333333333	359.786666666667	10095.26	19765.3033333333
57464	57464	STRIP2	7.72	7.60	7.39	7.36	7.20	6.57	17.73	17.38	16.93	15.78	15.47	14.37	585.20	607.18	600.66	511.55	547.50	499.68	7.57	7.04333333333333	17.3466666666667	15.2066666666667	597.68	519.576666666667
220869	220869	CBWD5	66.02	63.20	59.07	75.27	76.33	72.65	151.56	144.63	135.27	161.38	164.04	158.97	1804.32	1801.77	1620.49	2156.78	2234.20	2125.89	62.7633333333333	74.75	143.82	161.463333333333	1742.19333333333	2172.29
10240	10240	MRPS31	8.88	8.69	9.13	7.07	7.28	8.19	20.39	19.88	20.92	15.16	15.65	17.93	266.59	261.57	273.74	215.00	224.97	250.97	8.9	7.51333333333333	20.3966666666667	16.2466666666667	267.3	230.313333333333
10725	10725	NFAT5	6.76	6.71	7.02	6.98	6.49	5.85	15.52	15.36	16.07	14.97	13.94	12.79	1845.03	1828.20	1883.83	1911.41	1842.41	1625.17	6.83	6.44	15.65	13.9	1852.35333333333	1792.99666666667
51455	51455	REV1	4.61	4.72	4.37	5.09	4.07	3.99	10.58	10.81	10.00	10.92	8.75	8.73	418.80	418.16	386.28	457.43	386.06	370.98	4.56666666666667	4.38333333333333	10.4633333333333	9.46666666666667	407.746666666667	404.823333333333
57537	57537	SORCS2	1.00	0.84	0.92	0.23	0.22	0.35	2.30	1.91	2.12	0.50	0.48	0.77	117.98	102.89	112.77	28.00	26.00	43.06	0.92	0.266666666666667	2.11	0.583333333333333	111.213333333333	32.3533333333333
11337	11337	GABARAP	82.14	84.58	83.64	87.90	86.39	82.08	188.56	193.55	191.54	188.46	185.67	179.60	2178.44	2251.00	2215.54	2361.98	2359.12	2222.01	83.4533333333333	85.4566666666667	191.216666666667	184.576666666667	2214.99333333333	2314.37
10075	10075	HUWE1	29.75	29.43	29.38	25.62	24.52	26.30	68.30	67.34	67.27	54.92	52.70	57.56	8789.41	8727.15	8680.04	7667.00	7458.00	7924.21	29.52	25.48	67.6366666666667	55.06	8732.2	7683.07
9167	9167	COX7A2L	145.54	146.01	145.04	135.18	148.35	141.32	334.10	334.13	332.13	289.83	318.81	309.23	3106.28	3153.98	3137.99	2965.12	3310.57	3117.60	145.53	141.616666666667	333.453333333333	305.956666666667	3132.75	3131.09666666667
389336	389336	C5orf46	0	0.02	0.03	0.03	0.01	0.03	0	0.04	0.06	0.06	0.02	0.06	0	1.68	2.61	2.54	0.90	2.77	0.0166666666666667	0.0233333333333333	0.0333333333333333	0.0466666666666667	1.43	2.07
8651	8651	SOCS1	1.05	0.68	0.73	0.91	1.17	0.95	2.40	1.56	1.66	1.96	2.52	2.07	26.00	17.00	18.00	23.00	30.00	24.00	0.82	1.01	1.87333333333333	2.18333333333333	20.3333333333333	25.6666666666667
122258	122258	SPACA7	0	0	0.05	0	0	0	0	0	0.11	0	0	0	0	0	1.00	0	0	0	0.0166666666666667	0	0.0366666666666667	0	0.333333333333333	0
5720	5720	PSME1	116.05	115.16	114.54	113.90	106.47	112.56	266.40	263.53	262.30	244.20	228.81	246.31	2225.00	2214.00	2193.40	2212.99	2105.00	2210.46	115.25	110.976666666667	264.076666666667	239.773333333333	2210.8	2176.15
121275	121275	OR10AD1	0	0.05	0.05	0	0.05	0	0	0.12	0.12	0	0.11	0	0	1.00	1.00	0	1.00	0	0.0333333333333333	0.0166666666666667	0.08	0.0366666666666667	0.666666666666667	0.333333333333333
57586	57586	SYT13	0.05	0.05	0.02	0.02	0.04	0.05	0.11	0.11	0.05	0.04	0.09	0.11	5.25	5.14	2.41	1.87	4.68	5.80	0.04	0.0366666666666667	0.09	0.08	4.26666666666667	4.11666666666667
6344	6344	SCTR	0.04	0.05	0.05	0.03	0	0	0.10	0.12	0.12	0.07	0	0	2.37	2.74	2.79	1.86	0	0	0.0466666666666667	0.01	0.113333333333333	0.0233333333333333	2.63333333333333	0.62
113	113	ADCY7	5.27	4.97	5.15	2.16	2.03	3.30	12.11	11.38	11.79	4.64	4.35	7.23	632.83	618.73	653.06	281.07	259.99	426.43	5.13	2.49666666666667	11.76	5.40666666666667	634.873333333333	322.496666666667
933	933	CD22	1.27	1.17	1.46	0.54	0.66	0.94	2.92	2.68	3.34	1.17	1.43	2.05	83.45	75.00	90.00	35.00	43.00	57.00	1.3	0.713333333333333	2.98	1.55	82.8166666666667	45
10888	10888	GPR83	0.13	0.09	0.12	0.06	0.04	0.07	0.29	0.20	0.28	0.12	0.09	0.15	11.10	7.52	10.37	4.98	3.72	5.91	0.113333333333333	0.0566666666666667	0.256666666666667	0.12	9.66333333333333	4.87
23036	23036	ZNF292	4.89	4.40	4.97	5.76	4.77	4.76	11.23	10.08	11.38	12.36	10.24	10.42	1075.51	963.66	1088.23	1287.11	1078.98	1066.90	4.75333333333333	5.09666666666667	10.8966666666667	11.0066666666667	1042.46666666667	1144.33
26145	26145	IRF2BP1	7.96	6.87	6.91	12.15	12.11	8.14	18.28	15.73	15.83	26.05	26.02	17.80	413.33	358.00	358.31	638.96	646.97	431.00	7.24666666666667	10.8	16.6133333333333	23.29	376.546666666667	572.31
90871	90871	DMAC1	1.39	1.75	1.75	1.24	1.04	1.40	3.20	4.00	4.01	2.65	2.24	3.07	70.00	88.00	87.99	62.95	54.00	72.00	1.63	1.22666666666667	3.73666666666667	2.65333333333333	81.9966666666667	62.9833333333333
7171	7171	TPM4	186.44	193.56	208.41	222.37	229.85	215.83	428.00	442.94	477.26	476.78	493.96	472.27	9524.13	9961.45	10646.98	11547.81	12128.52	11272.33	196.136666666667	222.683333333333	449.4	481.003333333333	10044.1866666667	11649.5533333333
64221	64221	ROBO3	4.07	4.21	3.64	6.05	4.81	4.85	9.35	9.64	8.34	12.97	10.35	10.62	135.00	139.00	121.00	209.03	170.00	170.00	3.97333333333333	5.23666666666667	9.11	11.3133333333333	131.666666666667	183.01
130013	130013	ACMSD	0.16	0.15	0.16	0.04	0.08	0.16	0.37	0.34	0.36	0.08	0.17	0.34	6.00	9.00	3.97	1.00	3.00	4.00	0.156666666666667	0.0933333333333333	0.356666666666667	0.196666666666667	6.32333333333333	2.66666666666667
7083	7083	TK1	0.52	0.24	0.28	0.24	0.30	0.35	1.19	0.55	0.64	0.51	0.65	0.76	14.98	7.00	8.00	7.00	10.00	10.00	0.346666666666667	0.296666666666667	0.793333333333333	0.64	9.99333333333333	9
28971	28971	AAMDC	4.11	4.94	3.83	4.75	3.03	4.04	9.43	11.31	8.77	10.18	6.50	8.83	98.38	112.94	108.14	125.73	103.82	111.91	4.29333333333333	3.94	9.83666666666667	8.50333333333333	106.486666666667	113.82
83884	83884	SLC25A2	0	0	0.04	0	0	0	0	0	0.08	0	0	0	0	0	1.00	0	0	0	0.0133333333333333	0	0.0266666666666667	0	0.333333333333333	0
30008	30008	EFEMP2	0.81	0.94	0.92	1.63	1.41	1.52	1.87	2.14	2.10	3.49	3.02	3.32	32.02	37.00	36.00	64.98	57.00	61.01	0.89	1.52	2.03666666666667	3.27666666666667	35.0066666666667	60.9966666666667
283383	283383	ADGRD1	0.20	0.18	0.27	0.08	0.07	0.08	0.46	0.42	0.62	0.18	0.14	0.17	20.00	20.00	30.00	6.00	6.00	7.00	0.216666666666667	0.0766666666666667	0.5	0.163333333333333	23.3333333333333	6.33333333333333
5774	5774	PTPN3	0.32	0.38	0.31	0.11	0.20	0.13	0.73	0.86	0.72	0.23	0.42	0.28	44.40	51.41	43.21	14.38	28.02	17.44	0.336666666666667	0.146666666666667	0.77	0.31	46.34	19.9466666666667
401027	401027	C2orf66	0.34	0.30	0.56	0.04	0.07	0.11	0.77	0.68	1.28	0.08	0.16	0.24	9.00	8.00	15.00	1.00	2.00	3.00	0.4	0.0733333333333333	0.91	0.16	10.6666666666667	2
57482	57482	CRACD	3.75	3.93	4.11	4.53	4.51	3.75	8.61	8.99	9.40	9.71	9.69	8.21	536.99	570.99	594.00	657.97	670.00	551.99	3.93	4.26333333333333	9	9.20333333333333	567.326666666667	626.653333333333
5097	5097	PCDH1	6.81	6.90	5.88	8.05	8.64	8.91	15.64	15.78	13.45	17.26	18.56	19.50	636.88	656.91	568.86	717.99	803.96	884.96	6.53	8.53333333333333	14.9566666666667	18.44	620.883333333333	802.303333333333
6655	6655	SOS2	12.37	13.26	13.89	14.33	14.44	14.94	28.40	30.34	31.80	30.73	31.03	32.68	1410.30	1516.99	1581.00	1655.27	1694.92	1738.02	13.1733333333333	14.57	30.18	31.48	1502.76333333333	1696.07
4818	4818	NKG7	0.33	0.81	0.57	0.20	0.19	0.50	0.76	1.85	1.30	0.42	0.41	1.09	5.00	11.00	8.00	3.00	3.00	7.00	0.57	0.296666666666667	1.30333333333333	0.64	8	4.33333333333333
5536	5536	PPP5C	29.69	27.79	29.83	20.58	19.06	22.69	68.15	63.60	68.31	44.13	40.95	49.65	1297.83	1211.00	1292.01	911.99	852.77	1010.96	29.1033333333333	20.7766666666667	66.6866666666667	44.91	1266.94666666667	925.24
2036	2036	EPB41L1	3.12	3.47	3.52	3.09	2.98	3.69	7.17	7.93	8.05	6.63	6.41	8.07	384.00	424.85	431.00	376.00	377.00	454.00	3.37	3.25333333333333	7.71666666666667	7.03666666666667	413.283333333333	402.333333333333
113612	113612	CYP2U1	0.04	0.12	0.09	0.05	0.05	0.05	0.08	0.28	0.22	0.10	0.10	0.10	3.00	12.00	8.00	4.00	4.00	4.00	0.0833333333333333	0.05	0.193333333333333	0.1	7.66666666666667	4
26301	26301	GBGT1	2.19	3.01	2.03	4.15	4.74	4.64	5.03	6.89	4.65	8.90	10.18	10.15	87.00	121.00	81.00	168.00	193.96	190.02	2.41	4.51	5.52333333333333	9.74333333333333	96.3333333333333	183.993333333333
782	782	CACNB1	0.91	0.62	0.84	1.02	0.82	0.86	2.10	1.41	1.92	2.19	1.76	1.87	50.03	42.00	49.94	71.00	53.00	50.99	0.79	0.9	1.81	1.94	47.3233333333333	58.33
200185	200185	KRTCAP2	113.04	122.21	114.69	105.99	101.95	104.31	259.51	279.66	262.65	227.24	219.09	228.25	1118.99	1213.93	1133.84	1062.99	1039.01	1054.00	116.646666666667	104.083333333333	267.273333333333	224.86	1155.58666666667	1052
342945	342945	ZSCAN22	1.82	1.66	1.97	1.46	1.27	1.31	4.17	3.79	4.52	3.12	2.72	2.86	177.99	165.49	196.64	147.59	129.58	127.91	1.81666666666667	1.34666666666667	4.16	2.9	180.04	135.026666666667
158	158	ADSL	16.26	17.15	16.25	10.08	8.79	12.68	37.33	39.25	37.22	21.60	18.88	27.75	559.27	581.80	547.98	366.69	319.82	442.67	16.5533333333333	10.5166666666667	37.9333333333333	22.7433333333333	563.016666666667	376.393333333333
9465	9465	AKAP7	0.90	1.19	0.63	0.49	0.54	0.45	2.07	2.72	1.44	1.04	1.17	0.98	30.00	30.00	31.00	22.00	22.00	22.00	0.906666666666667	0.493333333333333	2.07666666666667	1.06333333333333	30.3333333333333	22
9145	9145	SYNGR1	11.32	9.42	9.87	9.06	8.33	7.49	25.99	21.57	22.60	19.43	17.91	16.40	458.00	376.77	386.97	350.94	332.00	302.69	10.2033333333333	8.29333333333333	23.3866666666667	17.9133333333333	407.246666666667	328.543333333333
9130	9130	FAM50A	49.33	48.87	48.55	37.13	36.22	42.76	113.24	111.82	111.18	79.61	77.83	93.56	1326.85	1318.99	1304.23	1011.98	1003.00	1174.00	48.9166666666667	38.7033333333333	112.08	83.6666666666667	1316.69	1062.99333333333
3696	3696	ITGB8	0.32	0.27	0.23	0.08	0.06	0.16	0.73	0.62	0.54	0.16	0.12	0.34	58.04	49.05	42.68	13.50	10.42	27.75	0.273333333333333	0.1	0.63	0.206666666666667	49.9233333333333	17.2233333333333
144097	144097	SPINDOC	14.96	16.28	15.47	18.41	17.18	17.64	34.33	37.25	35.43	39.48	36.92	38.59	587.71	645.72	616.00	743.85	694.00	705.04	15.57	17.7433333333333	35.67	38.33	616.476666666667	714.296666666667
152579	152579	SCFD2	5.47	6.06	5.16	2.70	2.49	3.07	12.55	13.87	11.81	5.78	5.34	6.71	339.00	336.99	314.00	164.00	147.00	191.88	5.56333333333333	2.75333333333333	12.7433333333333	5.94333333333333	329.996666666667	167.626666666667
127077	127077	OR2T11	0.01	0	0.01	0.01	0	0	0.03	0	0.02	0.02	0	0	1.01	0	0.80	0.72	0	0	0.00666666666666667	0.00333333333333333	0.0166666666666667	0.00666666666666667	0.603333333333333	0.24
135152	135152	B3GAT2	0.10	0.09	0.09	0.19	0.05	0.05	0.24	0.22	0.20	0.41	0.12	0.10	14.04	12.91	12.13	26.51	7.68	6.44	0.0933333333333333	0.0966666666666667	0.22	0.21	13.0266666666667	13.5433333333333
146433	146433	IL34	0.06	0.12	0.12	0.07	0.07	0.12	0.14	0.28	0.28	0.15	0.16	0.27	2.19	4.42	4.38	2.51	2.74	4.50	0.1	0.0866666666666667	0.233333333333333	0.193333333333333	3.66333333333333	3.25
5142	5142	PDE4B	0.16	0.12	0.26	0.15	0.19	0.24	0.38	0.28	0.60	0.32	0.40	0.53	12.00	9.00	20.00	11.00	14.00	18.00	0.18	0.193333333333333	0.42	0.416666666666667	13.6666666666667	14.3333333333333
2869	2869	GRK5	0.14	0.29	0.12	0.10	0.10	0.10	0.32	0.67	0.27	0.21	0.21	0.21	8.99	16.91	7.00	5.99	6.00	5.00	0.183333333333333	0.1	0.42	0.21	10.9666666666667	5.66333333333333
6120	6120	RPE	25.01	27.19	24.91	43.38	43.90	38.51	57.42	62.22	57.03	93.01	94.34	84.26	1658.92	1797.62	1643.94	2919.47	3002.30	2612.88	25.7033333333333	41.93	58.89	90.5366666666667	1700.16	2844.88333333333
57393	57393	CLTRN	0.26	0.33	0.58	0.52	0.54	1.05	0.59	0.75	1.32	1.11	1.17	2.29	7.00	9.00	16.00	15.00	16.00	30.00	0.39	0.703333333333333	0.886666666666667	1.52333333333333	10.6666666666667	20.3333333333333
169981	169981	SPIN3	0.63	0.63	0.87	0.68	0.80	0.67	1.45	1.44	2.00	1.45	1.71	1.47	58.00	58.03	81.01	63.00	75.01	62.93	0.71	0.716666666666667	1.63	1.54333333333333	65.68	66.98
80262	80262	PHAF1	9.52	9.87	8.45	9.82	9.16	8.98	21.87	22.59	19.36	21.06	19.68	19.66	532.01	551.58	478.56	562.77	524.42	516.85	9.28	9.32	21.2733333333333	20.1333333333333	520.716666666667	534.68
51534	51534	VTA1	9.63	9.88	9.10	9.24	10.11	10.04	22.10	22.61	20.85	19.82	21.73	21.96	1395.02	1437.11	1317.19	1356.88	1507.93	1484.34	9.53666666666667	9.79666666666667	21.8533333333333	21.17	1383.10666666667	1449.71666666667
100423062	100423062	IGLL5	0.15	0.19	0	0.04	0.04	0.05	0.35	0.43	0	0.10	0.09	0.10	3.63	4.41	0	1.08	1.00	1.14	0.113333333333333	0.0433333333333333	0.26	0.0966666666666667	2.68	1.07333333333333
6556	6556	SLC11A1	9.34	9.58	9.75	11.41	14.31	10.55	21.44	21.93	22.33	24.45	30.76	23.09	695.95	709.75	728.02	856.72	1086.00	796.08	9.55666666666667	12.09	21.9	26.1	711.24	912.933333333333
727910	727910	TLCD2	0.71	0.58	0.60	2.18	2.10	1.70	1.62	1.33	1.38	4.67	4.51	3.72	86.19	70.99	73.60	268.64	263.43	211.39	0.63	1.99333333333333	1.44333333333333	4.3	76.9266666666667	247.82
100533997	100533997	MAGEA10-MAGEA5	0	0	0	0.03	0	0	0	0	0	0.06	0	0	0	0	0	1.03	0	0	0	0.01	0	0.02	0	0.343333333333333
8456	8456	FOXN1	0	0	0.02	0	0	0	0	0	0.04	0	0	0	0	0	1.00	0	0	0	0.00666666666666667	0	0.0133333333333333	0	0.333333333333333	0
102724200	102724200	LOC102724200	0.79	1.46	1.10	0.50	0.23	1.50	1.82	3.33	2.53	1.07	0.49	3.27	52.45	96.70	72.99	33.57	15.55	101.12	1.11666666666667	0.743333333333333	2.56	1.61	74.0466666666667	50.08
5138	5138	PDE2A	0.34	0.26	0.28	0.14	0.16	0.23	0.78	0.59	0.65	0.30	0.34	0.50	29.00	22.00	24.00	12.00	14.00	20.00	0.293333333333333	0.176666666666667	0.673333333333333	0.38	25	15.3333333333333
5002	5002	SLC22A18	5.93	6.01	7.62	9.49	10.57	9.48	13.60	13.75	17.45	20.34	22.72	20.74	180.99	178.00	226.60	291.00	313.00	297.00	6.52	9.84666666666667	14.9333333333333	21.2666666666667	195.196666666667	300.333333333333
9338	9338	TCEAL1	5.93	5.46	4.40	2.52	2.48	3.40	13.62	12.51	10.07	5.40	5.33	7.45	143.99	132.97	106.49	61.00	62.00	83.00	5.26333333333333	2.8	12.0666666666667	6.06	127.816666666667	68.6666666666667
2098	2098	ESD	32.86	32.50	34.26	28.18	29.64	31.26	75.44	74.37	78.47	60.43	63.70	68.41	749.84	736.90	775.85	647.00	688.83	726.87	33.2066666666667	29.6933333333333	76.0933333333333	64.18	754.196666666667	687.566666666667
55083	55083	KIF26B	0.16	0.14	0.16	0.11	0.08	0.11	0.36	0.33	0.37	0.25	0.18	0.23	44.27	41.00	45.00	32.87	24.00	31.00	0.153333333333333	0.1	0.353333333333333	0.22	43.4233333333333	29.29
548593	548593	SLX1A	23.80	22.98	23.68	22.56	18.01	20.99	54.63	52.58	54.22	48.37	38.70	45.94	538.74	521.97	530.86	517.42	419.70	485.12	23.4866666666667	20.52	53.81	44.3366666666667	530.523333333333	474.08
92856	92856	IMP4	16.22	15.95	15.82	14.31	13.44	13.15	37.24	36.51	36.22	30.67	28.89	28.77	838.60	817.96	810.00	746.14	702.88	688.88	15.9966666666667	13.6333333333333	36.6566666666667	29.4433333333333	822.186666666667	712.633333333333
84975	84975	MFSD5	19.99	19.10	19.62	13.28	11.21	16.72	45.89	43.72	44.94	28.48	24.09	36.59	743.88	712.99	730.99	489.00	421.00	624.00	19.57	13.7366666666667	44.85	29.72	729.286666666667	511.333333333333
653643	653643	GOLGA6D	0	0.09	0	0.03	0	0	0	0.21	0	0.07	0	0	0	6.02	0	2.09	0	0	0.03	0.01	0.07	0.0233333333333333	2.00666666666667	0.696666666666667
10487	10487	CAP1	2860.58	2867.77	2864.00	1766.99	1831.88	2071.62	6566.83	6562.63	6558.49	3788.52	3936.79	4533.03	154069.08	155008.23	154072.05	96441.59	101647.02	113906.63	2864.11666666667	1890.16333333333	6562.65	4086.11333333333	154383.12	103998.413333333
4803	4803	NGF	0.05	0.05	0.05	0	0	0	0.12	0.12	0.12	0	0	0	1.00	1.00	1.00	0	0	0	0.05	0	0.12	0	1	0
126969	126969	SLC44A3	0	0	0.03	0	0	0	0	0	0.06	0	0	0	0	0	1.00	0	0	0	0.01	0	0.02	0	0.333333333333333	0
126205	126205	NLRP8	0.04	0.03	0.08	0.06	0.06	0.10	0.10	0.07	0.18	0.12	0.14	0.23	3.53	2.34	6.46	4.78	5.33	8.58	0.05	0.0733333333333333	0.116666666666667	0.163333333333333	4.11	6.23
10266	10266	RAMP2	0.20	0.07	0.14	0.20	0.13	0	0.47	0.16	0.31	0.43	0.28	0	3.00	1.00	2.00	3.00	2.00	0	0.136666666666667	0.11	0.313333333333333	0.236666666666667	2	1.66666666666667
64793	64793	CEP85	7.05	6.83	6.39	4.37	4.96	5.80	16.18	15.64	14.62	9.36	10.66	12.69	500.15	511.00	467.01	321.99	349.00	445.00	6.75666666666667	5.04333333333333	15.48	10.9033333333333	492.72	371.996666666667
261734	261734	NPHP4	2.69	2.87	2.78	2.31	2.17	1.81	6.16	6.57	6.38	4.95	4.66	3.96	271.12	286.00	275.32	230.00	222.00	188.00	2.78	2.09666666666667	6.37	4.52333333333333	277.48	213.333333333333
255022	255022	CALHM1	0.12	0.07	0.03	0.03	0.02	0.03	0.28	0.16	0.07	0.06	0.03	0.06	7.96	4.69	2.04	2.02	1.06	1.92	0.0733333333333333	0.0266666666666667	0.17	0.05	4.89666666666667	1.66666666666667
55248	55248	PACC1	26.78	25.35	27.00	25.94	26.60	24.94	61.48	58.01	61.84	55.62	57.17	54.57	1155.97	1088.00	1153.97	1109.89	1164.89	1094.99	26.3766666666667	25.8266666666667	60.4433333333333	55.7866666666667	1132.64666666667	1123.25666666667
10146	10146	G3BP1	18.88	18.86	18.61	11.92	12.65	16.33	43.33	43.17	42.61	25.56	27.18	35.73	4011.35	4021.94	3946.06	2565.62	2765.26	3540.10	18.7833333333333	13.6333333333333	43.0366666666667	29.49	3993.11666666667	2956.99333333333
944	944	TNFSF8	0	0.03	0	0	0	0	0	0.07	0	0	0	0	0	1.00	0	0	0	0	0.01	0	0.0233333333333333	0	0.333333333333333	0
647219	647219	ASCL5	0	0.07	0.05	0.05	0	0.05	0	0.16	0.11	0.11	0	0.10	0	3.00	2.00	2.07	0	2.00	0.04	0.0333333333333333	0.09	0.07	1.66666666666667	1.35666666666667
203259	203259	FAM219A	7.28	6.38	7.07	8.42	8.17	8.90	16.70	14.60	16.18	18.05	17.56	19.48	543.79	475.00	524.00	628.95	622.65	670.00	6.91	8.49666666666667	15.8266666666667	18.3633333333333	514.263333333333	640.533333333333
338322	338322	NLRP10	0.06	0.07	0.11	0.11	0.06	0.09	0.14	0.16	0.26	0.23	0.14	0.20	5.42	6.10	10.23	9.44	5.90	8.33	0.08	0.0866666666666667	0.186666666666667	0.19	7.25	7.89
130507	130507	UBR3	8.53	8.61	8.43	5.37	5.83	5.88	19.57	19.69	19.30	11.50	12.52	12.87	1339.00	1290.01	1304.86	858.00	929.01	964.00	8.52333333333333	5.69333333333333	19.52	12.2966666666667	1311.29	917.003333333333
653	653	BMP5	0	0	0	0.02	0	0	0	0	0	0.04	0	0	0	0	0	2.99	0	0	0	0.00666666666666667	0	0.0133333333333333	0	0.996666666666667
225689	225689	MAPK15	0.08	0	0.10	0.09	0.03	0.03	0.18	0	0.22	0.19	0.05	0.06	3.00	0	4.00	4.00	1.00	1.00	0.06	0.05	0.133333333333333	0.1	2.33333333333333	2
3362	3362	HTR6	0	0	0.03	0	0	0	0	0	0.06	0	0	0	0	0	2.00	0	0	0	0.01	0	0.02	0	0.666666666666667	0
152559	152559	PAQR3	11.65	11.49	12.01	6.72	7.50	7.69	26.74	26.29	27.51	14.40	16.11	16.82	731.94	659.16	741.37	402.03	401.40	460.24	11.7166666666667	7.30333333333333	26.8466666666667	15.7766666666667	710.823333333333	421.223333333333
36	36	ACADSB	2.04	2.34	1.94	1.33	1.18	1.69	4.69	5.34	4.45	2.86	2.53	3.70	246.46	283.46	232.95	160.82	146.67	208.10	2.10666666666667	1.4	4.82666666666667	3.03	254.29	171.863333333333
100128071	100128071	FAM229A	1.99	1.07	0.91	1.27	0.36	1.16	4.56	2.45	2.09	2.72	0.78	2.53	37.00	20.00	17.00	23.97	7.00	22.00	1.32333333333333	0.93	3.03333333333333	2.01	24.6666666666667	17.6566666666667
50862	50862	RNF141	5.83	5.18	5.27	5.85	6.35	6.36	13.37	11.85	12.06	12.54	13.65	13.92	486.60	433.92	439.31	494.84	546.25	542.32	5.42666666666667	6.18666666666667	12.4266666666667	13.37	453.276666666667	527.803333333333
56122	56122	PCDHB14	0.04	0.04	0.05	0.03	0	0.02	0.09	0.08	0.11	0.06	0	0.05	3.57	3.26	4.42	2.77	0	2.30	0.0433333333333333	0.0166666666666667	0.0933333333333333	0.0366666666666667	3.75	1.69
79669	79669	C3orf52	0.10	0.23	0.07	0.04	0.03	0.07	0.23	0.53	0.15	0.09	0.07	0.16	4.00	9.00	2.00	2.00	1.00	3.00	0.133333333333333	0.0466666666666667	0.303333333333333	0.106666666666667	5	2
6146	6146	RPL22	90.96	93.45	85.86	117.11	121.01	108.08	208.81	213.85	196.61	251.08	260.06	236.50	3821.91	3940.17	3602.75	4985.46	5235.08	4635.64	90.09	115.4	206.423333333333	249.213333333333	3788.27666666667	4952.06
388969	388969	C2orf68	10.45	9.98	9.77	9.58	9.13	10.78	24.00	22.83	22.38	20.55	19.63	23.59	522.26	499.97	491.32	410.40	342.29	488.21	10.0666666666667	9.83	23.07	21.2566666666667	504.516666666667	413.633333333333
11076	11076	TPPP	0.62	0.37	0.39	0.53	0.39	0.54	1.42	0.85	0.90	1.15	0.84	1.18	80.26	48.00	48.79	68.00	50.00	67.92	0.46	0.486666666666667	1.05666666666667	1.05666666666667	59.0166666666667	61.9733333333333
1269	1269	CNR2	0.28	0.23	0.14	0.23	0.13	0.09	0.64	0.53	0.31	0.48	0.28	0.19	22.03	21.61	10.66	24.27	13.83	8.20	0.216666666666667	0.15	0.493333333333333	0.316666666666667	18.1	15.4333333333333
2617	2617	GARS1	179.92	179.22	172.48	179.88	178.38	162.20	413.02	410.12	394.97	385.68	383.35	354.92	8985.97	8983.60	8610.01	9096.44	9182.72	8268.55	177.206666666667	173.486666666667	406.036666666667	374.65	8859.86	8849.23666666667
27237	27237	ARHGEF16	2.26	2.10	2.08	1.14	1.43	1.76	5.19	4.80	4.76	2.44	3.07	3.84	129.00	122.00	118.47	67.00	85.00	104.00	2.14666666666667	1.44333333333333	4.91666666666667	3.11666666666667	123.156666666667	85.3333333333333
79750	79750	ZNF385D	2.63	3.12	3.16	3.78	3.35	2.89	6.03	7.15	7.23	8.10	7.20	6.32	166.38	178.94	175.29	190.47	172.64	181.67	2.97	3.34	6.80333333333333	7.20666666666667	173.536666666667	181.593333333333
3355	3355	HTR1F	0	0	0	0.01	0	0	0	0	0	0.03	0	0	0	0	0	0.97	0	0	0	0.00333333333333333	0	0.01	0	0.323333333333333
7355	7355	SLC35A2	16.72	16.78	16.72	15.09	16.19	13.73	38.39	38.39	38.30	32.36	34.80	30.03	635.00	618.00	629.99	645.00	634.62	534.90	16.74	15.0033333333333	38.36	32.3966666666667	627.663333333333	604.84
283284	283284	IGSF22	0.12	0.20	0.19	0.09	0.06	0.06	0.28	0.46	0.45	0.19	0.12	0.12	11.59	17.89	17.23	8.09	5.06	6.10	0.17	0.07	0.396666666666667	0.143333333333333	15.57	6.41666666666667
9937	9937	DCLRE1A	2.15	1.84	1.82	1.24	1.69	1.64	4.94	4.20	4.17	2.66	3.63	3.58	190.99	167.00	162.98	114.57	158.63	149.94	1.93666666666667	1.52333333333333	4.43666666666667	3.29	173.656666666667	141.046666666667
10039	10039	PARP3	1.36	1.31	1.59	1.10	0.96	1.27	3.12	3.01	3.65	2.36	2.06	2.78	67.99	65.00	76.00	56.00	50.00	67.00	1.42	1.11	3.26	2.4	69.6633333333333	57.6666666666667
5205	5205	ATP8B1	0.42	0.41	0.52	0.32	0.35	0.44	0.97	0.94	1.19	0.68	0.76	0.96	54.65	52.62	65.61	40.69	46.33	57.50	0.45	0.37	1.03333333333333	0.8	57.6266666666667	48.1733333333333
2811	2811	GP1BA	0.29	0.31	0.31	0.61	0.34	0.44	0.67	0.71	0.71	1.31	0.73	0.96	15.00	16.00	16.00	31.89	17.99	23.00	0.303333333333333	0.463333333333333	0.696666666666667	1	15.6666666666667	24.2933333333333
8394	8394	PIP5K1A	6.14	6.17	6.29	6.30	5.88	5.55	14.09	14.11	14.40	13.51	12.64	12.14	462.37	469.20	481.43	475.00	464.01	429.00	6.2	5.91	14.2	12.7633333333333	471	456.003333333333
3859	3859	KRT12	0.03	0	0	0	0	0	0.06	0	0	0	0	0	1.00	0	0	0	0	0	0.01	0	0.02	0	0.333333333333333	0
148103	148103	ZNF599	0.05	0	0.06	0.06	0.01	0	0.11	0	0.14	0.13	0.03	0	3.00	0	4.00	4.00	1.00	0	0.0366666666666667	0.0233333333333333	0.0833333333333333	0.0533333333333333	2.33333333333333	1.66666666666667
64757	64757	MTARC1	1.75	1.92	2.54	2.10	2.25	2.58	4.01	4.40	5.81	4.51	4.83	5.64	108.38	111.17	139.36	104.11	104.68	137.51	2.07	2.31	4.74	4.99333333333333	119.636666666667	115.433333333333
8867	8867	SYNJ1	4.81	4.89	4.97	4.47	3.97	4.53	11.04	11.20	11.37	9.58	8.53	9.91	708.11	717.67	722.00	660.98	605.06	673.57	4.89	4.32333333333333	11.2033333333333	9.34	715.926666666667	646.536666666667
107080644	107080644	CNPY3-GNMT	0.50	0.61	0.78	0.15	0.48	0.33	1.15	1.39	1.78	0.31	1.02	0.71	9.62	13.38	15.50	3.23	10.66	7.29	0.63	0.32	1.44	0.68	12.8333333333333	7.06
100137049	100137049	PLA2G4B	0	0	0.04	0.27	0	0.00	0	0	0.08	0.57	0	0.01	0	0	2.04	15.00	0	0.19	0.0133333333333333	0.09	0.0266666666666667	0.193333333333333	0.68	5.06333333333333
54437	54437	SEMA5B	0	0.01	0	0	0	0	0	0.02	0	0	0	0	0	1.00	0	0	0	0	0.00333333333333333	0	0.00666666666666667	0	0.333333333333333	0
26219	26219	OR1J4	0	0	0.05	0	0	0	0	0	0.12	0	0	0	0	0	1.00	0	0	0	0.0166666666666667	0	0.04	0	0.333333333333333	0
3269	3269	HRH1	7.68	8.44	8.08	1.70	1.99	3.38	17.63	19.31	18.51	3.64	4.27	7.41	714.56	793.06	753.06	158.47	191.72	322.81	8.06666666666666	2.35666666666667	18.4833333333333	5.10666666666667	753.56	224.333333333333
79886	79886	CAAP1	6.52	5.72	5.41	3.82	4.96	4.49	14.97	13.09	12.40	8.19	10.65	9.82	378.03	338.98	319.00	234.00	304.15	275.00	5.88333333333333	4.42333333333333	13.4866666666667	9.55333333333333	345.336666666667	271.05
4133	4133	MAP2	0.20	0.21	0.16	0.09	0.14	0.17	0.46	0.49	0.36	0.19	0.29	0.37	30.00	24.00	20.00	11.00	12.00	19.00	0.19	0.133333333333333	0.436666666666667	0.283333333333333	24.6666666666667	14
134429	134429	STARD4	17.61	17.62	20.35	23.57	26.12	23.56	40.43	40.33	46.59	50.53	56.12	51.55	1492.61	1488.45	1574.30	1759.22	2165.44	1813.97	18.5266666666667	24.4166666666667	42.45	52.7333333333333	1518.45333333333	1912.87666666667
101928147	101928147	FAM243A	0.03	0.10	0.21	0.18	0.08	0.18	0.06	0.24	0.48	0.39	0.16	0.39	0.50	2.00	4.00	3.50	1.50	3.50	0.113333333333333	0.146666666666667	0.26	0.313333333333333	2.16666666666667	2.83333333333333
148808	148808	MFSD4A	0.13	0.05	0.15	0.09	0.01	0.06	0.31	0.12	0.33	0.19	0.02	0.12	11.19	4.52	12.20	7.67	0.95	4.77	0.11	0.0533333333333333	0.253333333333333	0.11	9.30333333333333	4.46333333333333
16	16	AARS1	152.77	155.71	159.16	228.97	222.16	203.65	350.71	356.32	364.48	490.93	477.44	445.62	10809.01	11055.34	11246.50	16414.31	16183.53	14708.11	155.88	218.26	357.17	471.33	11036.95	15768.65
124961	124961	ZFP3	1.45	1.14	1.59	0.66	0.72	0.96	3.33	2.61	3.65	1.42	1.54	2.10	149.40	118.00	164.02	69.02	76.16	100.97	1.39333333333333	0.78	3.19666666666667	1.68666666666667	143.806666666667	82.05
64216	64216	TFB2M	24.02	25.38	25.60	16.79	18.38	18.11	55.13	58.08	58.61	36.01	39.51	39.62	861.52	917.25	914.00	606.00	668.99	667.03	25	17.76	57.2733333333333	38.38	897.59	647.34
340273	340273	ABCB5	0.22	0.10	0.11	0.11	0.06	0.11	0.49	0.23	0.24	0.23	0.13	0.23	12.21	6.03	6.23	5.78	4.90	7.87	0.143333333333333	0.0933333333333333	0.32	0.196666666666667	8.15666666666667	6.18333333333333
11185	11185	INMT	0.53	0.33	0.36	0.30	0.15	0.39	1.23	0.75	0.84	0.65	0.32	0.86	27.98	17.13	19.11	16.05	7.97	20.91	0.406666666666667	0.28	0.94	0.61	21.4066666666667	14.9766666666667
114132	114132	SIGLEC11	0.16	0.16	0.32	0.53	0.70	0.45	0.38	0.37	0.73	1.14	1.51	0.99	9.74	10.61	20.51	31.91	38.79	28.83	0.213333333333333	0.56	0.493333333333333	1.21333333333333	13.62	33.1766666666667
25902	25902	MTHFD1L	18.95	19.84	20.85	15.71	17.61	15.57	43.49	45.40	47.74	33.68	37.84	34.08	1132.54	1270.87	1317.55	913.81	1056.42	927.55	19.88	16.2966666666667	45.5433333333333	35.2	1240.32	965.926666666667
3363	3363	HTR7	2.34	2.16	2.45	1.66	1.83	2.05	5.37	4.94	5.62	3.55	3.93	4.47	166.19	162.72	183.80	119.07	137.85	151.95	2.31666666666667	1.84666666666667	5.31	3.98333333333333	170.903333333333	136.29
57171	57171	DOLPP1	2.67	3.13	2.48	2.36	2.21	2.49	6.13	7.17	5.68	5.07	4.75	5.45	115.98	136.00	108.00	106.00	98.96	111.00	2.76	2.35333333333333	6.32666666666667	5.09	119.993333333333	105.32
146223	146223	CMTM4	5.69	5.78	5.94	4.53	4.94	4.91	13.05	13.22	13.59	9.71	10.61	10.75	851.98	890.55	877.51	745.05	759.99	802.56	5.80333333333333	4.79333333333333	13.2866666666667	10.3566666666667	873.346666666667	769.2
25879	25879	DCAF13	19.17	20.27	18.69	12.07	13.61	14.19	44.00	46.38	42.81	25.89	29.24	31.05	768.99	815.92	749.00	490.73	562.00	581.13	19.3766666666667	13.29	44.3966666666667	28.7266666666667	777.97	544.62
729020	729020	RPEL1	0.22	0.12	0.29	0.25	0.18	0.34	0.51	0.28	0.66	0.53	0.39	0.75	9.67	5.27	12.59	10.95	8.22	15.11	0.21	0.256666666666667	0.483333333333333	0.556666666666667	9.17666666666667	11.4266666666667
389376	389376	SFTA2	0	0.12	0	0	0	0	0	0.28	0	0	0	0	0	1.00	0	0	0	0	0.04	0	0.0933333333333333	0	0.333333333333333	0
6389	6389	SDHA	55.21	56.99	55.35	57.71	50.63	54.31	126.74	130.42	126.76	123.73	108.81	118.83	3134.57	3207.37	3126.69	3310.51	2915.83	3108.44	55.85	54.2166666666667	127.973333333333	117.123333333333	3156.21	3111.59333333333
3690	3690	ITGB3	33.33	31.74	30.51	34.96	39.68	40.11	76.51	72.64	69.86	74.95	85.27	87.76	4101.14	3919.44	3748.72	4357.83	5026.49	5037.42	31.86	38.25	73.0033333333333	82.66	3923.1	4807.24666666667
79754	79754	ASB13	3.58	3.61	3.50	2.47	2.53	2.88	8.22	8.27	8.03	5.29	5.43	6.31	199.59	202.00	195.02	139.18	144.98	164.01	3.56333333333333	2.62666666666667	8.17333333333333	5.67666666666667	198.87	149.39
51542	51542	VPS54	11.91	10.91	10.83	11.44	12.05	11.88	27.34	24.98	24.81	24.53	25.89	26.00	973.00	916.96	904.88	915.00	1034.78	982.96	11.2166666666667	11.79	25.71	25.4733333333333	931.613333333333	977.58
11060	11060	WWP2	12.46	13.10	12.43	8.38	8.99	10.60	28.60	29.98	28.47	17.98	19.32	23.19	1104.02	1163.29	1087.99	621.04	681.80	902.88	12.6633333333333	9.32333333333333	29.0166666666667	20.1633333333333	1118.43333333333	735.24
130916	130916	MTERF4	7.76	6.38	6.41	6.79	7.85	7.48	17.81	14.60	14.67	14.57	16.86	16.38	278.92	248.71	253.32	220.64	263.63	272.34	6.85	7.37333333333333	15.6933333333333	15.9366666666667	260.316666666667	252.203333333333
3437	3437	IFIT3	1.35	1.63	1.48	0.53	0.77	0.74	3.09	3.72	3.38	1.14	1.65	1.61	66.62	81.06	72.93	27.06	39.64	38.06	1.48666666666667	0.68	3.39666666666667	1.46666666666667	73.5366666666667	34.92
64375	64375	IKZF4	1.42	1.20	1.45	1.80	1.63	1.40	3.26	2.75	3.32	3.85	3.51	3.07	150.00	130.99	154.00	190.00	173.53	153.00	1.35666666666667	1.61	3.11	3.47666666666667	144.996666666667	172.176666666667
127602	127602	DNAH14	3.48	2.97	4.27	4.60	6.45	3.79	7.98	6.80	9.78	9.86	13.86	8.29	167.63	154.35	196.49	146.34	199.77	163.52	3.57333333333333	4.94666666666667	8.18666666666667	10.67	172.823333333333	169.876666666667
56971	56971	CEACAM19	3.65	3.12	3.51	1.87	1.16	1.41	8.38	7.15	8.04	4.00	2.50	3.10	221.89	191.19	222.34	121.51	77.00	94.46	3.42666666666667	1.48	7.85666666666667	3.2	211.806666666667	97.6566666666667
100191040	100191040	C2CD4D	0	0.07	0.03	0	0	0	0	0.15	0.07	0	0	0	0	2.00	1.00	0	0	0	0.0333333333333333	0	0.0733333333333333	0	1	0
79576	79576	NKAP	11.11	11.38	10.90	17.66	14.43	13.77	25.51	26.05	24.97	37.86	31.00	30.13	510.40	492.18	494.24	665.43	572.16	575.41	11.13	15.2866666666667	25.51	32.9966666666667	498.94	604.333333333333
8288	8288	EPX	0.04	0.04	0.02	0	0	0.02	0.08	0.08	0.04	0	0	0.04	2.00	2.00	1.00	0	0	1.00	0.0333333333333333	0.00666666666666667	0.0666666666666667	0.0133333333333333	1.66666666666667	0.333333333333333
4254	4254	KITLG	4.63	4.97	4.42	9.31	9.72	9.41	10.62	11.36	10.12	19.96	20.89	20.60	519.00	556.98	496.97	1059.00	1124.00	1076.99	4.67333333333333	9.48	10.7	20.4833333333333	524.316666666667	1086.66333333333
91862	91862	MARVELD3	0.27	0.25	0.12	0.29	0.04	0.23	0.63	0.58	0.28	0.62	0.08	0.50	11.44	12.45	5.97	13.52	1.70	12.21	0.213333333333333	0.186666666666667	0.496666666666667	0.4	9.95333333333333	9.14333333333333
6703	6703	SPRR2D	0	0	0.08	0	0	0	0	0	0.17	0	0	0	0	0	1.00	0	0	0	0.0266666666666667	0	0.0566666666666667	0	0.333333333333333	0
162998	162998	OR7D2	0.34	0.20	0.34	0.41	0.29	0.46	0.78	0.45	0.79	0.87	0.62	1.01	22.84	12.89	23.09	27.11	20.12	31.09	0.293333333333333	0.386666666666667	0.673333333333333	0.833333333333333	19.6066666666667	26.1066666666667
53347	53347	UBASH3A	0.03	0	0	0	0	0	0.07	0	0	0	0	0	1.00	0	0	0	0	0	0.01	0	0.0233333333333333	0	0.333333333333333	0
10622	10622	POLR3G	0.19	0.41	0.30	0.14	0.10	0.24	0.44	0.95	0.68	0.30	0.21	0.52	13.00	28.00	20.00	10.19	7.35	17.74	0.3	0.16	0.69	0.343333333333333	20.3333333333333	11.76
5565	5565	PRKAB2	4.67	4.55	4.32	9.02	8.57	6.66	10.72	10.41	9.90	19.34	18.41	14.58	532.63	518.70	494.33	1047.68	997.59	775.85	4.51333333333333	8.08333333333333	10.3433333333333	17.4433333333333	515.22	940.373333333333
10421	10421	CD2BP2	19.63	20.04	19.52	15.24	14.12	15.02	45.05	45.86	44.71	32.68	30.35	32.88	1366.97	1399.99	1357.95	1075.00	1012.27	1070.22	19.73	14.7933333333333	45.2066666666667	31.97	1374.97	1052.49666666667
5905	5905	RANGAP1	32.61	31.76	32.34	22.60	18.98	22.54	74.86	72.68	74.06	48.45	40.79	49.32	1997.31	1951.57	1967.66	1414.23	1226.08	1383.09	32.2366666666667	21.3733333333333	73.8666666666667	46.1866666666667	1972.18	1341.13333333333
6538	6538	SLC6A11	0.04	0.01	0.04	0.04	0.01	0.02	0.09	0.03	0.08	0.08	0.01	0.05	8.87	3.25	5.89	8.37	1.58	5.65	0.03	0.0233333333333333	0.0666666666666667	0.0466666666666667	6.00333333333333	5.2
6696	6696	SPP1	715.09	748.73	723.01	439.86	500.17	543.75	1641.59	1713.41	1655.67	943.08	1074.88	1189.80	22438.40	23585.35	22660.47	13989.66	16165.44	17412.04	728.943333333333	494.593333333333	1670.22333333333	1069.25333333333	22894.74	15855.7133333333
116115	116115	ZNF526	2.99	2.94	3.02	4.61	3.52	3.49	6.86	6.73	6.93	9.89	7.56	7.63	247.48	244.00	248.12	384.87	298.89	292.44	2.98333333333333	3.87333333333333	6.84	8.36	246.533333333333	325.4
641	641	BLM	0.19	0.19	0.27	0.27	0.19	0.34	0.45	0.44	0.62	0.57	0.41	0.75	21.36	21.16	28.55	26.56	22.01	38.97	0.216666666666667	0.266666666666667	0.503333333333333	0.576666666666667	23.69	29.18
4440	4440	MSI1	0.16	0.08	0.02	0.24	0.05	0.08	0.36	0.19	0.04	0.51	0.11	0.17	5.00	5.00	1.00	9.00	2.00	3.00	0.0866666666666667	0.123333333333333	0.196666666666667	0.263333333333333	3.66666666666667	4.66666666666667
79153	79153	GDPD3	0.19	0.09	0.19	0.09	0.05	0	0.43	0.21	0.43	0.20	0.10	0	4.00	2.00	4.00	2.00	1.00	0	0.156666666666667	0.0466666666666667	0.356666666666667	0.1	3.33333333333333	1
79699	79699	ZYG11B	5.13	4.90	5.34	4.89	6.08	5.58	11.78	11.20	12.22	10.47	13.06	12.20	847.76	813.74	865.46	816.28	1038.35	946.36	5.12333333333333	5.51666666666667	11.7333333333333	11.91	842.32	933.663333333333
22937	22937	SCAP	10.03	9.96	10.05	8.02	7.84	9.62	23.04	22.80	23.02	17.20	16.85	21.04	848.75	862.95	860.00	692.95	693.15	847.98	10.0133333333333	8.49333333333333	22.9533333333333	18.3633333333333	857.233333333333	744.693333333333
56034	56034	PDGFC	13.08	13.87	12.17	10.13	10.48	9.85	30.02	31.74	27.87	21.72	22.52	21.55	779.99	828.17	711.59	606.15	637.08	590.00	13.04	10.1533333333333	29.8766666666667	21.93	773.25	611.076666666667
81	81	ACTN4	68.94	69.60	71.73	44.05	44.86	53.26	158.25	159.28	164.27	94.44	96.40	116.55	5178.26	5238.64	5328.74	3380.88	3434.83	4056.62	70.09	47.39	160.6	102.463333333333	5248.54666666667	3624.11
1629	1629	DBT	6.26	5.45	6.49	7.17	8.52	6.78	14.36	12.47	14.86	15.37	18.30	14.83	738.09	639.33	748.57	794.35	893.28	802.53	6.06666666666667	7.49	13.8966666666667	16.1666666666667	708.663333333333	830.053333333333
148345	148345	C1orf127	0	0.04	0.04	0.02	0.02	0	0	0.09	0.09	0.04	0.04	0	0	2.00	2.00	1.00	1.00	0	0.0266666666666667	0.0133333333333333	0.06	0.0266666666666667	1.33333333333333	0.666666666666667
65989	65989	DLK2	0.13	0.58	0.41	0.28	0.15	0.29	0.30	1.33	0.93	0.60	0.32	0.64	5.10	24.56	15.50	11.04	5.97	12.10	0.373333333333333	0.24	0.853333333333333	0.52	15.0533333333333	9.70333333333333
9960	9960	USP3	13.54	13.40	12.91	19.01	16.05	13.74	31.09	30.68	29.56	40.76	34.50	30.06	1565.21	1559.16	1503.79	2249.41	1935.24	1632.68	13.2833333333333	16.2666666666667	30.4433333333333	35.1066666666667	1542.72	1939.11
3916	3916	LAMP1	123.75	127.32	130.66	124.91	129.60	118.46	284.07	291.36	299.21	267.81	278.52	259.22	5848.55	6144.58	6267.95	5870.40	6462.73	5788.87	127.243333333333	124.323333333333	291.546666666667	268.516666666667	6087.02666666667	6040.66666666667
26036	26036	ZNF451	11.23	10.54	10.90	16.70	16.30	13.64	25.78	24.12	24.96	35.81	35.03	29.84	1223.97	1174.94	1185.90	1640.31	1679.15	1447.57	10.89	15.5466666666667	24.9533333333333	33.56	1194.93666666667	1589.01
7357	7357	UGCG	45.27	46.98	46.44	64.06	64.90	60.56	103.93	107.52	106.34	137.34	139.47	132.52	3631.58	3750.14	3695.46	5010.62	5198.39	4910.07	46.23	63.1733333333333	105.93	136.443333333333	3692.39333333333	5039.69333333333
5655	5655	KLK10	1.09	0.64	1.02	1.13	1.72	1.70	2.49	1.46	2.33	2.42	3.69	3.72	34.87	23.70	34.68	36.61	57.10	51.99	0.916666666666667	1.51666666666667	2.09333333333333	3.27666666666667	31.0833333333333	48.5666666666667
4778	4778	NFE2	0.21	0.21	0.21	0.12	0.03	0.09	0.48	0.48	0.48	0.25	0.06	0.19	7.00	6.99	7.00	4.00	1.00	3.00	0.21	0.08	0.48	0.166666666666667	6.99666666666667	2.66666666666667
5599	5599	MAPK8	10.51	9.58	8.38	9.90	8.93	8.44	24.13	21.91	19.18	21.22	19.18	18.47	751.01	707.00	626.98	666.87	585.00	625.00	9.49	9.09	21.74	19.6233333333333	694.996666666667	625.623333333333
55362	55362	TMEM63B	19.58	20.26	20.77	22.92	23.51	21.30	44.94	46.37	47.56	49.15	50.53	46.61	1336.86	1391.94	1406.54	1575.98	1643.98	1478.90	20.2033333333333	22.5766666666667	46.29	48.7633333333333	1378.44666666667	1566.28666666667
55339	55339	WDR33	16.06	15.81	15.86	20.08	20.35	14.00	36.87	36.19	36.31	43.04	43.74	30.63	1780.98	1923.37	1895.05	1362.03	1288.18	1523.25	15.91	18.1433333333333	36.4566666666667	39.1366666666667	1866.46666666667	1391.15333333333
892	892	CCNC	31.56	29.16	27.76	23.84	23.94	24.86	72.45	66.73	63.58	51.12	51.46	54.39	1330.73	1250.69	1161.00	1011.80	1074.26	1089.31	29.4933333333333	24.2133333333333	67.5866666666667	52.3233333333333	1247.47333333333	1058.45666666667
130026	130026	ICA1L	0.38	0.53	0.60	0.28	0.24	0.55	0.87	1.21	1.36	0.60	0.52	1.21	62.44	50.42	71.06	42.83	41.79	58.69	0.503333333333333	0.356666666666667	1.14666666666667	0.776666666666667	61.3066666666667	47.77
6891	6891	TAP2	39.43	39.11	37.77	33.99	35.63	42.07	90.52	89.50	86.50	72.88	76.56	92.06	3023.40	3049.59	2899.59	2409.50	2669.95	3200.25	38.77	37.23	88.84	80.5	2990.86	2759.9
27067	27067	STAU2	3.71	3.38	3.36	3.10	2.60	2.46	8.53	7.73	7.70	6.65	5.58	5.39	247.00	228.99	223.99	218.02	198.00	181.74	3.48333333333333	2.72	7.98666666666667	5.87333333333333	233.326666666667	199.253333333333
83595	83595	SOX7	0.28	0.18	0.19	0.35	0.22	0.20	0.65	0.40	0.44	0.76	0.46	0.44	18.69	11.74	12.68	23.68	14.68	13.68	0.216666666666667	0.256666666666667	0.496666666666667	0.553333333333333	14.37	17.3466666666667
729747	729747	ZNF878	0.12	0.26	0.15	0.21	0.11	0.11	0.28	0.59	0.34	0.46	0.24	0.23	5.78	12.27	7.03	10.22	5.15	5.15	0.176666666666667	0.143333333333333	0.403333333333333	0.31	8.36	6.84
668	668	FOXL2	2.62	2.93	2.76	1.68	1.82	2.21	6.02	6.71	6.32	3.61	3.91	4.84	157.00	176.00	165.00	101.99	112.00	135.00	2.77	1.90333333333333	6.35	4.12	166	116.33
8317	8317	CDC7	0.52	0.43	0.41	0.13	0.17	0.30	1.20	0.99	0.94	0.27	0.37	0.66	34.00	27.00	26.99	8.00	11.00	19.00	0.453333333333333	0.2	1.04333333333333	0.433333333333333	29.33	12.6666666666667
55272	55272	IMP3	25.87	26.17	25.50	14.53	15.07	18.93	59.39	59.89	58.39	31.16	32.39	41.42	585.12	593.97	575.92	333.00	350.92	437.00	25.8466666666667	16.1766666666667	59.2233333333333	34.99	585.003333333333	373.64
10098	10098	TSPAN5	1.87	2.36	1.83	1.45	1.65	1.71	4.29	5.39	4.19	3.10	3.55	3.75	128.00	162.00	126.00	100.00	117.00	119.95	2.02	1.60333333333333	4.62333333333333	3.46666666666667	138.666666666667	112.316666666667
57556	57556	SEMA6A	0.10	0.11	0.06	0.05	0.01	0.06	0.23	0.24	0.13	0.10	0.02	0.14	10.00	14.00	6.00	6.00	1.00	7.00	0.09	0.04	0.2	0.0866666666666667	10	4.66666666666667
284467	284467	TAFA3	0.92	1.26	0.99	0.51	0.50	0.53	2.12	2.88	2.27	1.10	1.07	1.17	27.00	37.00	29.00	16.00	15.00	15.93	1.05666666666667	0.513333333333333	2.42333333333333	1.11333333333333	31	15.6433333333333
120766137	120766137	HRURF	0.14	0	0	0	0	0	0.32	0	0	0	0	0	1.48	0	0	0	0	0	0.0466666666666667	0	0.106666666666667	0	0.493333333333333	0
9295	9295	SRSF11	30.03	26.53	28.03	23.79	16.02	17.24	68.94	60.72	64.18	51.00	34.43	37.73	2739.08	2380.98	2533.07	2137.09	1417.81	1557.21	28.1966666666667	19.0166666666667	64.6133333333333	41.0533333333333	2551.04333333333	1704.03666666667
26493	26493	OR8B8	0.03	0.04	0.05	0.02	0.06	0.07	0.06	0.08	0.13	0.05	0.12	0.15	2.10	2.89	4.41	1.83	4.71	5.83	0.04	0.05	0.09	0.106666666666667	3.13333333333333	4.12333333333333
284004	284004	HEXD	2.90	2.79	2.80	1.45	0.98	1.82	6.66	6.39	6.41	3.12	2.11	3.98	115.10	116.09	116.92	51.81	40.66	73.77	2.83	1.41666666666667	6.48666666666667	3.07	116.036666666667	55.4133333333333
1153	1153	CIRBP	43.97	37.80	37.09	47.97	44.28	39.47	100.94	86.51	84.93	102.86	95.16	86.37	1245.26	1082.56	1071.04	1349.32	1246.62	1129.97	39.62	43.9066666666667	90.7933333333333	94.7966666666667	1132.95333333333	1241.97
51696	51696	HECA	43.85	42.79	42.17	65.46	61.43	49.82	100.67	97.93	96.58	140.35	132.02	109.01	5125.76	5019.25	4922.96	7752.29	7392.84	5943.96	42.9366666666667	58.9033333333333	98.3933333333333	127.126666666667	5022.65666666667	7029.69666666667
6801	6801	STRN	12.51	12.12	11.88	16.92	17.82	15.05	28.73	27.73	27.22	36.29	38.30	32.94	1924.03	1889.33	1891.34	2514.65	2619.17	2305.97	12.17	16.5966666666667	27.8933333333333	35.8433333333333	1901.56666666667	2479.93
1102	1102	RCBTB2	29.93	29.38	30.12	33.47	36.65	34.24	68.71	67.24	68.98	71.75	78.77	74.92	1783.29	1775.24	1813.42	2079.25	2317.31	2122.86	29.81	34.7866666666667	68.31	75.1466666666667	1790.65	2173.14
124535	124535	HSF5	0	0	0	0	0.01	0	0	0	0	0	0.02	0	0	0	0	0	1.00	0	0	0.00333333333333333	0	0.00666666666666667	0	0.333333333333333
5527	5527	PPP2R5C	38.27	39.74	39.17	34.83	34.40	35.48	87.85	90.94	89.70	74.69	73.94	77.63	2475.03	2538.78	2496.92	1946.45	1989.99	2149.94	39.06	34.9033333333333	89.4966666666667	75.42	2503.57666666667	2028.79333333333
55969	55969	RAB5IF	147.52	147.48	145.32	124.59	113.15	125.58	338.64	337.50	332.77	267.12	243.17	274.78	3138.90	3147.08	3077.90	2678.39	2476.00	2720.36	146.773333333333	121.106666666667	336.303333333333	261.69	3121.29333333333	2624.91666666667
57862	57862	ZNF410	20.88	20.60	20.93	29.55	28.58	22.49	47.93	47.13	47.92	63.36	61.42	49.20	1094.87	1078.67	1084.67	1579.20	1560.72	1215.29	20.8033333333333	26.8733333333333	47.66	57.9933333333333	1086.07	1451.73666666667
84080	84080	ENKD1	6.90	7.17	6.80	7.61	6.75	7.23	15.85	16.42	15.58	16.32	14.50	15.81	250.60	254.80	241.12	254.69	235.87	250.27	6.95666666666667	7.19666666666667	15.95	15.5433333333333	248.84	246.943333333333
23150	23150	FRMD4B	5.22	5.87	5.78	2.75	3.18	3.72	11.98	13.43	13.23	5.90	6.83	8.15	551.45	620.67	603.00	287.21	347.81	403.29	5.62333333333333	3.21666666666667	12.88	6.96	591.706666666667	346.103333333333
254228	254228	CALHM5	0	0.03	0.00	0.01	0.01	0.01	0	0.07	0.01	0.02	0.02	0.02	0	5.86	1.00	2.01	2.00	2.02	0.01	0.01	0.0266666666666667	0.02	2.28666666666667	2.01
9080	9080	CLDN9	2.68	2.33	2.00	0.37	0.24	0.40	6.16	5.34	4.58	0.79	0.52	0.87	85.92	75.00	64.00	12.00	7.99	13.00	2.33666666666667	0.336666666666667	5.36	0.726666666666667	74.9733333333333	10.9966666666667
160760	160760	PPTC7	12.63	12.71	12.63	18.14	16.98	14.63	29.00	29.08	28.93	38.90	36.49	32.02	1236.06	1270.95	1282.82	1850.21	1727.30	1511.10	12.6566666666667	16.5833333333333	29.0033333333333	35.8033333333333	1263.27666666667	1696.20333333333
81875	81875	ISG20L2	25.19	26.38	26.07	25.79	24.69	25.98	57.83	60.37	59.69	55.30	53.07	56.85	1431.46	1516.18	1486.19	1490.74	1446.05	1514.28	25.88	25.4866666666667	59.2966666666667	55.0733333333333	1477.94333333333	1483.69
6013	6013	RLN1	0	0.05	0.13	0.10	0	0.05	0	0.11	0.29	0.21	0	0.11	0	1.00	2.56	2.00	0	1.00	0.06	0.05	0.133333333333333	0.106666666666667	1.18666666666667	1
5579	5579	PRKCB	87.16	88.46	92.80	79.19	85.99	78.82	200.09	202.42	212.50	169.79	184.81	172.48	10229.40	10394.00	10838.69	8709.74	9657.77	9095.06	89.4733333333333	81.3333333333333	205.003333333333	175.693333333333	10487.3633333333	9154.19
889	889	KRIT1	4.92	5.26	5.38	4.45	4.78	5.24	11.29	12.03	12.31	9.55	10.26	11.47	462.55	491.62	505.66	419.04	464.77	495.31	5.18666666666667	4.82333333333333	11.8766666666667	10.4266666666667	486.61	459.706666666667
126074	126074	SWSAP1	0.88	1.04	1.54	0.43	0.64	1.18	2.02	2.38	3.53	0.93	1.38	2.59	16.00	19.00	28.00	8.00	12.00	22.00	1.15333333333333	0.75	2.64333333333333	1.63333333333333	21	14
131096	131096	KCNH8	0.01	0	0	0	0	0	0.03	0	0	0	0	0	1.00	0	0	0	0	0	0.00333333333333333	0	0.01	0	0.333333333333333	0
6860	6860	SYT4	0.04	0.04	0.05	0.01	0.02	0	0.08	0.08	0.11	0.03	0.05	0	3.00	3.00	4.00	1.00	2.00	0	0.0433333333333333	0.01	0.09	0.0266666666666667	3.33333333333333	1
153657	153657	TTC23L	0.08	0.38	0.30	0.21	0.11	0.14	0.19	0.86	0.69	0.45	0.23	0.31	3.99	17.02	14.15	9.77	5.44	7.11	0.253333333333333	0.153333333333333	0.58	0.33	11.72	7.44
7675	7675	ZNF121	2.48	2.55	2.67	3.11	2.80	2.62	5.70	5.84	6.11	6.68	6.02	5.73	349.93	353.66	376.03	416.08	389.32	344.23	2.56666666666667	2.84333333333333	5.88333333333333	6.14333333333333	359.873333333333	383.21
79473	79473	OR52N1	0.47	0.36	0.68	0.36	0.17	0.13	1.08	0.81	1.57	0.77	0.37	0.29	24.56	18.61	35.59	18.87	9.14	7.15	0.503333333333333	0.22	1.15333333333333	0.476666666666667	26.2533333333333	11.72
59307	59307	SIGIRR	3.07	2.87	3.14	2.88	2.39	1.95	7.05	6.57	7.18	6.17	5.14	4.26	102.00	97.00	104.00	98.00	83.00	68.00	3.02666666666667	2.40666666666667	6.93333333333333	5.19	101	83
128209	128209	KLF17	0.06	0.01	0	0.02	0	0	0.13	0.03	0	0.04	0	0	1.00	0.94	0	0.78	0	0	0.0233333333333333	0.00666666666666667	0.0533333333333333	0.0133333333333333	0.646666666666667	0.26
55609	55609	ZNF280C	1.27	1.07	1.26	1.10	1.11	0.97	2.92	2.46	2.88	2.35	2.39	2.13	120.97	101.04	118.91	103.17	107.03	95.26	1.2	1.06	2.75333333333333	2.29	113.64	101.82
101060321	101060321	TBC1D3G	1.33	0.69	1.00	0.76	0.78	0.78	3.04	1.58	2.28	1.63	1.67	1.71	77.78	46.05	64.36	58.21	40.27	50.57	1.00666666666667	0.773333333333333	2.3	1.67	62.73	49.6833333333333
84844	84844	PHF5A	34.72	32.94	31.29	33.68	34.88	35.93	79.71	75.37	71.66	72.21	74.96	78.62	727.97	693.00	655.28	715.49	752.97	768.97	32.9833333333333	34.83	75.58	75.2633333333333	692.083333333333	745.81
1060	1060	CENPC	2.06	2.27	2.42	2.32	2.52	2.55	4.74	5.19	5.53	4.98	5.42	5.58	164.59	174.31	188.32	196.17	205.09	203.79	2.25	2.46333333333333	5.15333333333333	5.32666666666667	175.74	201.683333333333
7367	7367	UGT2B17	0.04	0.04	0.06	0	0.04	0.05	0.10	0.10	0.14	0	0.09	0.12	2.21	2.17	3.11	0	2.15	2.80	0.0466666666666667	0.03	0.113333333333333	0.07	2.49666666666667	1.65
653583	653583	PHLDB3	1.16	1.37	1.14	0.93	1.11	1.38	2.67	3.14	2.61	2.00	2.38	3.03	52.32	54.00	47.97	47.58	51.00	61.00	1.22333333333333	1.14	2.80666666666667	2.47	51.43	53.1933333333333
204219	204219	CERS3	0.01	0.03	0.04	0	0.01	0.04	0.03	0.06	0.09	0	0.03	0.08	1.00	2.00	3.00	0	1.00	3.00	0.0266666666666667	0.0166666666666667	0.06	0.0366666666666667	2	1.33333333333333
646892	646892	SH2D7	0.10	0.11	0.08	0	0.05	0.08	0.23	0.25	0.18	0	0.10	0.18	4.29	3.85	2.93	0	1.61	2.72	0.0966666666666667	0.0433333333333333	0.22	0.0933333333333333	3.69	1.44333333333333
57824	57824	HMHB1	0	0	0	0	0	0.14	0	0	0	0	0	0.31	0	0	0	0	0	1.00	0	0.0466666666666667	0	0.103333333333333	0	0.333333333333333
55127	55127	HEATR1	8.58	8.53	8.47	6.94	8.17	8.65	19.69	19.51	19.39	14.89	17.55	18.93	1506.20	1502.60	1485.14	1235.77	1476.45	1550.59	8.52666666666667	7.92	19.53	17.1233333333333	1497.98	1420.93666666667
90273	90273	CEACAM21	0.10	0.05	0.05	0.11	0.07	0.07	0.23	0.12	0.12	0.23	0.15	0.16	4.00	2.00	2.00	3.00	2.00	2.00	0.0666666666666667	0.0833333333333333	0.156666666666667	0.18	2.66666666666667	2.33333333333333
441581	441581	FRG2B	0	0	0	0.03	0	0	0	0	0	0.07	0	0	0	0	0	1.47	0	0	0	0.01	0	0.0233333333333333	0	0.49
23085	23085	ERC1	4.15	4.57	4.33	2.89	2.69	3.61	9.53	10.46	9.91	6.19	5.79	7.91	459.85	489.93	451.18	332.63	313.66	391.07	4.35	3.06333333333333	9.96666666666667	6.63	466.986666666667	345.786666666667
84125	84125	LRRIQ1	0.03	0.01	0.02	0.02	0.01	0.02	0.06	0.01	0.05	0.04	0.02	0.04	4.01	0.99	3.09	3.16	1.20	3.07	0.02	0.0166666666666667	0.04	0.0333333333333333	2.69666666666667	2.47666666666667
102724265	102724265	LOC102724265	2.09	2.18	1.91	0.40	0.37	0.83	4.79	4.99	4.36	0.86	0.80	1.82	103.00	108.00	94.00	20.00	19.00	42.00	2.06	0.533333333333333	4.71333333333333	1.16	101.666666666667	27
79027	79027	ZNF655	18.55	17.91	17.10	14.17	11.42	15.21	42.59	40.98	39.16	30.38	24.55	33.29	1173.78	1121.14	1015.46	679.98	581.65	863.40	17.8533333333333	13.6	40.91	29.4066666666667	1103.46	708.343333333333
23012	23012	STK38L	11.23	11.29	10.40	6.55	8.22	9.00	25.78	25.84	23.81	14.04	17.65	19.70	1072.69	1076.00	984.04	632.04	808.33	873.81	10.9733333333333	7.92333333333333	25.1433333333333	17.13	1044.24333333333	771.393333333333
283629	283629	TSSK4	0.58	0.47	0.51	0.46	0.22	0.33	1.33	1.07	1.16	0.99	0.47	0.71	20.07	16.22	17.46	15.93	6.64	9.01	0.52	0.336666666666667	1.18666666666667	0.723333333333333	17.9166666666667	10.5266666666667
5049	5049	PAFAH1B2	18.61	19.12	18.60	16.85	16.37	17.52	42.73	43.75	42.60	36.14	35.19	38.34	1588.28	1647.71	1595.44	1448.74	1442.18	1526.41	18.7766666666667	16.9133333333333	43.0266666666667	36.5566666666667	1610.47666666667	1472.44333333333
3934	3934	LCN2	0	0.12	0	0	0	0	0	0.28	0	0	0	0	0	2.00	0	0	0	0	0.04	0	0.0933333333333333	0	0.666666666666667	0
83637	83637	ZMIZ2	10.99	11.37	11.61	8.44	7.10	6.90	25.22	26.02	26.59	18.10	15.25	15.09	1163.17	1212.45	1227.76	899.22	781.54	756.78	11.3233333333333	7.48	25.9433333333333	16.1466666666667	1201.12666666667	812.513333333333
50636	50636	ANO7	0.07	0.09	0.05	0.10	0.10	0.05	0.16	0.20	0.12	0.22	0.22	0.10	5.02	7.03	4.06	8.23	8.33	3.00	0.07	0.0833333333333333	0.16	0.18	5.37	6.52
201255	201255	LRRC45	1.01	0.68	0.67	1.02	0.39	0.74	2.32	1.57	1.53	2.18	0.83	1.63	56.00	38.00	37.00	57.00	22.00	42.00	0.786666666666667	0.716666666666667	1.80666666666667	1.54666666666667	43.6666666666667	40.3333333333333
2055	2055	CLN8	34.29	32.94	27.95	24.77	20.50	25.75	78.71	75.39	64.00	53.12	44.06	56.34	4133.20	3904.37	3607.37	2669.98	2257.59	3086.05	31.7266666666667	23.6733333333333	72.7	51.1733333333333	3881.64666666667	2671.20666666667
253639	253639	ZNF620	1.61	2.23	2.18	1.59	1.75	1.45	3.70	5.10	4.98	3.42	3.76	3.16	112.70	150.17	150.37	121.02	132.59	100.62	2.00666666666667	1.59666666666667	4.59333333333333	3.44666666666667	137.746666666667	118.076666666667
4066	4066	LYL1	9.03	9.10	8.24	5.57	5.81	6.84	20.72	20.82	18.86	11.94	12.49	14.97	269.93	273.00	246.00	168.67	179.00	208.89	8.79	6.07333333333333	20.1333333333333	13.1333333333333	262.976666666667	185.52
124512	124512	METTL23	25.26	28.27	27.82	24.67	26.68	26.69	57.99	64.69	63.70	52.89	57.34	58.40	512.92	560.05	555.80	552.83	578.58	556.61	27.1166666666667	26.0133333333333	62.1266666666667	56.21	542.923333333333	562.673333333333
7110	7110	TMF1	14.12	13.64	14.11	18.98	18.06	16.56	32.41	31.22	32.31	40.70	38.81	36.23	2014.07	1953.08	2009.69	2743.89	2652.54	2410.79	13.9566666666667	17.8666666666667	31.98	38.58	1992.28	2602.40666666667
7942	7942	TFEB	16.92	17.54	18.35	12.04	10.78	10.03	38.85	40.15	42.01	25.82	23.18	21.95	796.96	825.01	867.34	567.88	531.00	482.82	17.6033333333333	10.95	40.3366666666667	23.65	829.77	527.233333333333
58511	58511	DNASE2B	0.12	0	0	0	0.05	0.04	0.27	0	0	0	0.10	0.10	4.99	0	0	0	2.02	1.00	0.04	0.03	0.09	0.0666666666666667	1.66333333333333	1.00666666666667
27350	27350	APOBEC3C	5.88	6.40	6.57	4.76	5.23	5.79	13.50	14.65	15.04	10.20	11.24	12.66	321.19	349.27	356.22	263.02	291.81	322.68	6.28333333333333	5.26	14.3966666666667	11.3666666666667	342.226666666667	292.503333333333
439921	439921	MXRA7	15.99	17.32	16.92	22.86	23.97	22.86	36.70	39.63	38.75	49.02	51.51	50.03	657.54	712.36	688.55	951.73	993.91	962.00	16.7433333333333	23.23	38.36	50.1866666666667	686.15	969.213333333333
6781	6781	STC1	2.17	2.41	2.12	1.18	1.47	4.26	4.98	5.52	4.86	2.52	3.17	9.33	173.00	193.00	169.00	95.00	120.99	346.99	2.23333333333333	2.30333333333333	5.12	5.00666666666667	178.333333333333	187.66
65094	65094	JMJD4	3.51	3.34	3.81	5.17	5.11	5.71	8.05	7.63	8.72	11.09	10.99	12.49	178.36	170.24	191.97	266.57	267.72	296.38	3.55333333333333	5.33	8.13333333333333	11.5233333333333	180.19	276.89
5451	5451	POU2F1	2.86	2.88	2.71	4.78	4.73	3.61	6.57	6.59	6.21	10.25	10.16	7.89	826.98	828.69	780.60	1391.33	1399.77	1060.55	2.81666666666667	4.37333333333333	6.45666666666667	9.43333333333333	812.09	1283.88333333333
7922	7922	SLC39A7	167.66	156.24	152.30	107.33	93.84	124.59	384.88	357.54	348.76	230.12	201.66	272.62	7860.53	7353.03	7143.27	5036.09	4498.63	5944.43	158.733333333333	108.586666666667	363.726666666667	234.8	7452.27666666667	5159.71666666667
83590	83590	TMUB1	30.75	30.89	29.75	35.80	33.44	31.78	70.59	70.69	68.13	76.75	71.86	69.54	813.65	816.00	785.00	953.18	907.00	854.00	30.4633333333333	33.6733333333333	69.8033333333333	72.7166666666667	804.883333333333	904.726666666667
100131439	100131439	CD300LD	0.05	0	0.11	0.07	0	0	0.12	0	0.26	0.16	0	0	1.38	0	3.00	1.99	0	0	0.0533333333333333	0.0233333333333333	0.126666666666667	0.0533333333333333	1.46	0.663333333333333
283985	283985	FADS6	0.16	0.26	0.19	0.17	0.06	0.18	0.38	0.60	0.44	0.36	0.13	0.40	6.59	11.69	8.49	7.64	2.85	8.32	0.203333333333333	0.136666666666667	0.473333333333333	0.296666666666667	8.92333333333333	6.27
9934	9934	P2RY14	0.02	0	0.02	0	0	0	0.05	0	0.05	0	0	0	1.00	0	1.00	0	0	0	0.0133333333333333	0	0.0333333333333333	0	0.666666666666667	0
27010	27010	TPK1	12.32	11.49	11.94	8.63	7.87	7.77	28.29	26.28	27.35	18.51	16.90	17.00	550.68	532.87	566.66	393.00	379.12	384.72	11.9166666666667	8.09	27.3066666666667	17.47	550.07	385.613333333333
9610	9610	RIN1	1.89	1.95	1.57	1.78	1.93	1.97	4.34	4.47	3.59	3.81	4.15	4.32	101.74	104.85	88.23	90.48	106.80	112.87	1.80333333333333	1.89333333333333	4.13333333333333	4.09333333333333	98.2733333333333	103.383333333333
6773	6773	STAT2	11.69	11.51	12.26	11.66	10.96	12.92	26.82	26.35	28.07	24.99	23.56	28.27	1070.38	1041.60	1108.55	1083.47	1023.45	1204.54	11.82	11.8466666666667	27.08	25.6066666666667	1073.51	1103.82
51155	51155	JPT1	4.96	5.94	5.53	2.64	2.55	2.95	11.38	13.60	12.65	5.65	5.48	6.46	143.90	173.00	160.32	78.37	76.00	87.73	5.47666666666667	2.71333333333333	12.5433333333333	5.86333333333333	159.073333333333	80.7
4701	4701	NDUFA7	27.28	30.70	26.63	33.62	34.76	34.56	62.63	70.24	60.98	72.09	74.71	75.61	302.54	341.57	294.90	377.75	396.91	391.14	28.2033333333333	34.3133333333333	64.6166666666667	74.1366666666667	313.003333333333	388.6
54842	54842	MFSD6	27.27	25.44	24.25	12.14	11.98	15.87	62.60	58.22	55.53	26.03	25.74	34.72	2618.99	2472.85	2336.22	1190.02	1196.94	1566.02	25.6533333333333	13.33	58.7833333333333	28.83	2476.02	1317.66
64897	64897	C12orf43	5.73	5.09	5.33	4.64	4.42	4.66	13.15	11.64	12.22	9.96	9.49	10.20	273.26	242.93	256.59	222.18	204.67	223.94	5.38333333333333	4.57333333333333	12.3366666666667	9.88333333333333	257.593333333333	216.93
84858	84858	ZNF503	4.79	3.78	4.21	3.58	3.37	3.21	11.01	8.66	9.64	7.67	7.25	7.03	316.00	250.33	277.00	239.00	228.99	216.00	4.26	3.38666666666667	9.77	7.31666666666667	281.11	227.996666666667
219670	219670	ENKUR	0	0	0.03	0.01	0.01	0.04	0	0	0.07	0.03	0.03	0.09	0	0	2.00	1.00	1.00	3.00	0.01	0.02	0.0233333333333333	0.05	0.666666666666667	1.66666666666667
286676	286676	ILDR1	0.09	0.06	0.08	0.10	0.05	0.06	0.22	0.13	0.17	0.21	0.11	0.12	5.00	2.97	4.00	5.33	3.00	3.00	0.0766666666666667	0.07	0.173333333333333	0.146666666666667	3.99	3.77666666666667
160298	160298	C11orf42	0.41	0.26	0.23	0.18	0.08	0.14	0.95	0.60	0.53	0.39	0.16	0.31	35.48	25.54	22.54	18.00	7.58	14.10	0.3	0.133333333333333	0.693333333333333	0.286666666666667	27.8533333333333	13.2266666666667
6649	6649	SOD3	0.07	0.07	0.11	0.10	0.03	0.17	0.16	0.16	0.24	0.22	0.07	0.38	2.00	2.00	3.00	3.00	1.00	5.00	0.0833333333333333	0.1	0.186666666666667	0.223333333333333	2.33333333333333	3
54386	54386	TERF2IP	64.22	62.80	64.63	67.84	65.94	66.28	147.43	143.72	148.00	145.45	141.70	145.03	2792.35	2740.13	2806.31	2988.61	2951.65	2941.53	63.8833333333333	66.6866666666667	146.383333333333	144.06	2779.59666666667	2960.59666666667
101929469	101929469	TEX52	0.09	0.13	0.04	0	0.04	0.13	0.21	0.29	0.10	0	0.09	0.29	2.00	3.00	1.00	0	1.00	3.00	0.0866666666666667	0.0566666666666667	0.2	0.126666666666667	2	1.33333333333333
90693	90693	CCDC126	5.07	6.10	6.02	4.07	4.62	5.31	11.63	13.96	13.78	8.74	9.93	11.62	256.00	307.00	304.99	208.00	238.00	274.00	5.73	4.66666666666667	13.1233333333333	10.0966666666667	289.33	240
23141	23141	ANKLE2	20.89	19.48	20.11	25.47	22.93	21.54	47.96	44.58	46.06	54.62	49.28	47.14	1596.71	1635.63	1546.58	1845.00	1698.26	1633.07	20.16	23.3133333333333	46.2	50.3466666666667	1592.97333333333	1725.44333333333
4858	4858	NOVA2	0.11	0.16	0.11	0.05	0.09	0.10	0.25	0.37	0.25	0.11	0.19	0.22	18.00	20.00	18.00	9.00	10.00	14.00	0.126666666666667	0.08	0.29	0.173333333333333	18.6666666666667	11
4298	4298	MLLT1	7.88	8.44	8.72	11.09	10.19	9.66	18.10	19.32	19.96	23.78	21.90	21.13	716.99	773.98	806.01	1024.00	977.08	912.81	8.34666666666667	10.3133333333333	19.1266666666667	22.27	765.66	971.296666666667
30849	30849	PIK3R4	9.02	9.48	9.12	10.93	10.88	10.12	20.72	21.69	20.89	23.44	23.38	22.13	936.00	986.39	945.10	1149.01	1162.00	1071.00	9.20666666666667	10.6433333333333	21.1	22.9833333333333	955.83	1127.33666666667
3084	3084	NRG1	0.19	0.09	0.15	0.18	0.30	0.14	0.43	0.20	0.35	0.39	0.65	0.32	23.58	16.24	19.15	31.95	31.65	20.60	0.143333333333333	0.206666666666667	0.326666666666667	0.453333333333333	19.6566666666667	28.0666666666667
9644	9644	SH3PXD2A	4.41	4.30	4.73	6.36	5.98	5.51	10.12	9.83	10.84	13.65	12.85	12.06	1032.01	1015.04	1111.81	1516.03	1455.21	1318.71	4.48	5.95	10.2633333333333	12.8533333333333	1052.95333333333	1429.98333333333
343035	343035	RD3	0.07	0.05	0.04	0.13	0.03	0.01	0.16	0.11	0.10	0.28	0.07	0.03	4.89	3.54	3.09	9.69	2.31	1.11	0.0533333333333333	0.0566666666666667	0.123333333333333	0.126666666666667	3.84	4.37
91272	91272	BOD1	10.54	10.01	9.74	14.28	12.85	10.67	24.20	22.90	22.31	30.62	27.61	23.35	410.06	392.51	377.00	561.97	513.04	421.00	10.0966666666667	12.6	23.1366666666667	27.1933333333333	393.19	498.67
163782	163782	KANK4	0.53	0.35	0.50	0.08	0.12	0.14	1.21	0.80	1.16	0.17	0.25	0.30	50.67	39.97	50.89	7.00	10.89	15.23	0.46	0.113333333333333	1.05666666666667	0.24	47.1766666666667	11.04
6845	6845	VAMP7	36.75	36.69	35.87	38.50	39.76	36.22	84.37	83.97	82.15	82.55	85.44	79.26	1950.90	1955.91	1904.55	2066.18	2170.93	1960.00	36.4366666666667	38.16	83.4966666666667	82.4166666666667	1937.12	2065.70333333333
23612	23612	PHLDA3	32.84	30.46	26.62	43.02	38.56	47.55	75.40	69.70	60.96	92.25	82.86	104.04	1851.90	1723.43	1499.06	2457.99	2238.26	2736.60	29.9733333333333	43.0433333333333	68.6866666666667	93.05	1691.46333333333	2477.61666666667
399968	399968	PATE4	0.51	0.55	0.54	0.76	0.74	0.78	1.18	1.25	1.24	1.63	1.60	1.70	20.76	22.23	21.96	31.11	30.95	32.16	0.533333333333333	0.76	1.22333333333333	1.64333333333333	21.65	31.4066666666667
9098	9098	USP6	0.49	0.53	0.64	0.47	0.44	0.51	1.12	1.22	1.45	1.02	0.95	1.11	77.25	84.25	100.44	79.44	73.00	84.56	0.553333333333333	0.473333333333333	1.26333333333333	1.02666666666667	87.3133333333333	79
5394	5394	EXOSC10	16.28	17.12	16.25	11.72	11.00	13.59	37.36	39.19	37.22	25.12	23.64	29.74	936.26	987.00	930.91	672.99	650.00	796.97	16.55	12.1033333333333	37.9233333333333	26.1666666666667	951.39	706.653333333333
6100	6100	RP9	3.83	4.78	5.43	4.08	4.62	3.26	8.80	10.93	12.44	8.74	9.92	7.13	86.89	111.44	123.00	95.80	107.83	75.38	4.68	3.98666666666667	10.7233333333333	8.59666666666667	107.11	93.0033333333333
375775	375775	PNPLA7	0.39	0.47	0.37	0.24	0.17	0.29	0.90	1.08	0.84	0.51	0.36	0.64	38.00	47.00	36.00	23.93	17.00	29.75	0.41	0.233333333333333	0.94	0.503333333333333	40.3333333333333	23.56
146059	146059	CDAN1	3.53	3.79	3.72	2.11	2.09	2.22	8.10	8.67	8.53	4.51	4.50	4.86	337.25	346.29	341.11	196.77	199.61	218.37	3.68	2.14	8.43333333333333	4.62333333333333	341.55	204.916666666667
64853	64853	AIDA	55.57	53.86	49.80	64.17	61.40	59.32	127.56	123.25	114.04	137.59	131.96	129.79	3395.39	3302.43	3039.00	3972.96	3863.02	3699.68	53.0766666666667	61.63	121.616666666667	133.113333333333	3245.60666666667	3845.22
121129	121129	OR2AP1	0.80	1.10	0.67	0.85	0.71	0.68	1.84	2.53	1.54	1.82	1.52	1.48	25.04	34.69	21.09	26.89	22.79	21.57	0.856666666666667	0.746666666666667	1.97	1.60666666666667	26.94	23.75
147007	147007	TMEM199	6.94	6.60	6.10	6.52	6.20	5.18	15.93	15.11	13.97	13.97	13.33	11.33	439.60	419.71	385.94	418.27	404.46	334.71	6.54666666666667	5.96666666666667	15.0033333333333	12.8766666666667	415.083333333333	385.813333333333
4361	4361	MRE11	2.85	2.53	2.46	1.97	1.68	2.12	6.54	5.78	5.64	4.21	3.60	4.63	372.11	322.14	323.01	253.99	213.95	278.44	2.61333333333333	1.92333333333333	5.98666666666667	4.14666666666667	339.086666666667	248.793333333333
3861	3861	KRT14	0	0	0	0.03	0	0	0	0	0	0.06	0	0	0	0	0	1.00	0	0	0	0.01	0	0.02	0	0.333333333333333
57526	57526	PCDH19	0	0	0.01	0.02	0.01	0.01	0	0	0.01	0.04	0.02	0.02	0	0	1.00	3.00	2.00	2.00	0.00333333333333333	0.0133333333333333	0.00333333333333333	0.0266666666666667	0.333333333333333	2.33333333333333
2533	2533	FYB1	0.51	0.66	0.61	0.69	0.77	1.10	1.17	1.52	1.39	1.48	1.65	2.41	51.00	66.00	60.00	69.00	75.00	112.00	0.593333333333333	0.853333333333333	1.36	1.84666666666667	59	85.3333333333333
84313	84313	VPS25	27.84	26.73	28.47	28.43	29.59	29.39	63.90	61.17	65.20	60.95	63.58	64.32	604.00	582.00	616.98	625.00	660.95	651.00	27.68	29.1366666666667	63.4233333333333	62.95	600.993333333333	645.65
8233	8233	ZRSR2	4.61	4.40	4.75	4.05	4.30	3.61	10.58	10.07	10.88	8.68	9.25	7.89	148.08	140.75	147.50	128.79	136.15	117.97	4.58666666666667	3.98666666666667	10.51	8.60666666666667	145.443333333333	127.636666666667
79815	79815	NIPAL2	5.90	5.79	5.86	3.97	4.90	5.04	13.54	13.26	13.41	8.52	10.53	11.03	504.67	517.86	522.10	365.96	454.27	458.90	5.85	4.63666666666667	13.4033333333333	10.0266666666667	514.876666666667	426.376666666667
644096	644096	SDHAF1	11.04	10.87	11.67	10.72	10.07	10.16	25.34	24.86	26.74	22.98	21.64	22.23	248.00	245.00	262.00	244.00	233.00	233.00	11.1933333333333	10.3166666666667	25.6466666666667	22.2833333333333	251.666666666667	236.666666666667
51622	51622	CCZ1	2.69	3.76	3.40	1.78	2.33	2.44	6.17	8.60	7.79	3.82	5.00	5.33	130.85	183.41	165.30	87.83	116.62	120.99	3.28333333333333	2.18333333333333	7.52	4.71666666666667	159.853333333333	108.48
57162	57162	PELI1	6.33	5.85	5.28	9.53	8.53	6.84	14.54	13.39	12.08	20.44	18.34	14.96	466.24	449.00	406.00	724.00	659.98	526.99	5.82	8.3	13.3366666666667	17.9133333333333	440.413333333333	636.99
84988	84988	PPP1R16A	14.28	14.97	14.02	12.43	11.74	12.45	32.79	34.26	32.10	26.65	25.22	27.24	837.23	888.99	827.00	743.99	701.00	750.17	14.4233333333333	12.2066666666667	33.05	26.37	851.073333333333	731.72
4967	4967	OGDH	26.79	25.30	25.69	12.50	12.33	16.67	61.50	57.89	58.83	26.80	26.49	36.47	2136.17	2076.50	2073.01	987.54	959.58	1365.21	25.9266666666667	13.8333333333333	59.4066666666667	29.92	2095.22666666667	1104.11
23329	23329	TBC1D30	0.41	0.37	0.40	0.40	0.45	0.31	0.94	0.85	0.92	0.86	0.97	0.67	66.00	61.00	63.65	66.61	76.00	51.00	0.393333333333333	0.386666666666667	0.903333333333333	0.833333333333333	63.55	64.5366666666667
6832	6832	SUPV3L1	11.90	11.77	11.99	11.27	12.19	10.10	27.31	26.94	27.46	24.17	26.20	22.09	604.00	599.00	608.00	581.00	638.84	521.99	11.8866666666667	11.1866666666667	27.2366666666667	24.1533333333333	603.666666666667	580.61
84503	84503	ZNF527	1.01	0.82	0.78	1.05	1.04	1.04	2.32	1.87	1.78	2.25	2.24	2.28	107.29	87.87	81.72	111.73	114.40	112.72	0.87	1.04333333333333	1.99	2.25666666666667	92.2933333333333	112.95
54456	54456	MOV10L1	0	0	0	0.04	0	0	0	0	0	0.08	0	0	0	0	0	1.00	0	0	0	0.0133333333333333	0	0.0266666666666667	0	0.333333333333333
404220	404220	C6orf201	0	0.03	0	0	0	0	0	0.06	0	0	0	0	0	1.03	0	0	0	0	0.01	0	0.02	0	0.343333333333333	0
9221	9221	NOLC1	16.39	16.80	16.66	10.85	11.68	13.02	37.63	38.45	38.16	23.27	25.10	28.48	1261.99	1298.00	1279.00	846.00	925.85	1022.96	16.6166666666667	11.85	38.08	25.6166666666667	1279.66333333333	931.603333333333
114335	114335	CGB1	0	0	0	0.06	0.06	0	0	0	0	0.12	0.12	0	0	0	0	1.00	1.00	0	0	0.04	0	0.08	0	0.666666666666667
127687	127687	C1orf122	12.25	14.29	13.51	11.46	12.13	12.68	28.12	32.71	30.95	24.57	26.08	27.74	297.76	350.71	333.42	286.09	309.00	315.27	13.35	12.09	30.5933333333333	26.13	327.296666666667	303.453333333333
166785	166785	MMAA	0.92	0.96	1.07	1.21	1.30	1.13	2.11	2.20	2.45	2.60	2.80	2.46	93.89	102.88	109.40	129.02	137.88	124.89	0.983333333333333	1.21333333333333	2.25333333333333	2.62	102.056666666667	130.596666666667
575	575	ADGRB1	0.94	1.04	0.75	0.48	0.51	0.76	2.17	2.39	1.73	1.04	1.10	1.67	65.76	78.71	53.96	37.06	39.99	61.00	0.91	0.583333333333333	2.09666666666667	1.27	66.1433333333333	46.0166666666667
222659	222659	PXT1	0.44	0.66	0.49	0.35	0.35	0.30	1.02	1.51	1.13	0.76	0.75	0.65	17.00	24.00	18.86	13.01	13.00	11.00	0.53	0.333333333333333	1.22	0.72	19.9533333333333	12.3366666666667
80755	80755	AARSD1	9.08	10.92	11.12	8.72	7.44	8.25	20.84	24.98	25.46	18.70	15.98	18.05	240.96	290.74	294.70	234.55	203.25	223.46	10.3733333333333	8.13666666666667	23.76	17.5766666666667	275.466666666667	220.42
1406	1406	CRX	0.16	0.09	0.13	0.09	0.08	0.10	0.36	0.21	0.30	0.19	0.17	0.23	14.26	8.28	11.66	7.97	7.52	9.63	0.126666666666667	0.09	0.29	0.196666666666667	11.4	8.37333333333333
4884	4884	NPTX1	0.23	0.17	0.21	0.15	0.22	0.21	0.53	0.38	0.49	0.32	0.48	0.45	26.00	19.00	24.00	17.00	26.00	23.58	0.203333333333333	0.193333333333333	0.466666666666667	0.416666666666667	23	22.1933333333333
8351	8351	H3C4	0.70	0.44	0.58	0.46	0.41	0.68	1.60	1.00	1.34	0.99	0.89	1.50	12.73	8.00	10.61	8.49	7.75	12.73	0.573333333333333	0.516666666666667	1.31333333333333	1.12666666666667	10.4466666666667	9.65666666666667
23415	23415	KCNH4	1.09	1.17	1.41	1.28	1.11	1.03	2.49	2.67	3.23	2.74	2.39	2.25	90.22	89.00	114.06	84.95	79.72	76.64	1.22333333333333	1.14	2.79666666666667	2.46	97.76	80.4366666666667
3146	3146	HMGB1	50.40	48.95	52.18	49.21	50.14	52.26	115.69	112.01	119.49	105.52	107.76	114.35	3527.32	3441.60	3582.98	3423.93	3539.31	3712.97	50.51	50.5366666666667	115.73	109.21	3517.3	3558.73666666667
10277	10277	UBE4B	13.75	14.07	14.89	12.10	11.21	12.54	31.56	32.20	34.10	25.93	24.10	27.45	1565.99	1608.98	1689.72	1391.27	1314.72	1453.92	14.2366666666667	11.95	32.62	25.8266666666667	1621.56333333333	1386.63666666667
9377	9377	COX5A	54.28	60.29	55.90	50.89	51.97	54.09	124.60	137.97	128.01	109.11	111.69	118.35	1273.99	1420.17	1310.39	1210.30	1256.00	1295.93	56.8233333333333	52.3166666666667	130.193333333333	113.05	1334.85	1254.07666666667
1659	1659	DHX8	25.81	24.81	24.86	19.06	18.92	19.92	59.25	56.77	56.93	40.88	40.67	43.58	2512.75	2457.97	2441.84	1868.94	1880.80	1996.91	25.16	19.3	57.65	41.71	2470.85333333333	1915.55
285346	285346	ZNF852	0.98	0.98	1.08	0.41	0.31	0.54	2.26	2.23	2.46	0.88	0.66	1.18	186.91	186.22	204.10	78.76	60.55	104.31	1.01333333333333	0.42	2.31666666666667	0.906666666666667	192.41	81.2066666666667
28964	28964	GIT1	50.28	50.31	53.49	68.36	62.15	58.13	115.43	115.13	122.48	146.56	133.57	127.20	3749.50	3755.37	3969.97	5134.88	4815.87	4471.73	51.36	62.88	117.68	135.776666666667	3824.94666666667	4807.49333333333
23224	23224	SYNE2	0.02	0.07	0.02	0.01	0.00	0.00	0.06	0.17	0.04	0.02	0.01	0.01	5.17	13.83	5.61	2.00	1.17	1.12	0.0366666666666667	0.00333333333333333	0.09	0.0133333333333333	8.20333333333333	1.43
115123	115123	MARCHF3	3.38	2.84	3.45	2.51	2.52	2.61	7.76	6.50	7.89	5.37	5.41	5.71	234.96	232.02	282.39	185.40	186.56	193.07	3.22333333333333	2.54666666666667	7.38333333333333	5.49666666666667	249.79	188.343333333333
493869	493869	GPX8	0.23	0.21	0.15	0.06	0.09	0.16	0.53	0.49	0.33	0.12	0.19	0.34	16.73	15.73	10.34	4.34	6.47	12.18	0.196666666666667	0.103333333333333	0.45	0.216666666666667	14.2666666666667	7.66333333333333
6597	6597	SMARCA4	21.65	22.57	21.64	18.00	19.21	20.20	49.71	51.66	49.54	38.58	41.29	44.20	2445.81	2551.00	2455.93	2062.74	2240.39	2334.31	21.9533333333333	19.1366666666667	50.3033333333333	41.3566666666667	2484.24666666667	2212.48
2052	2052	EPHX1	43.73	41.33	43.49	30.59	28.58	27.31	100.40	94.58	99.59	65.59	61.42	59.77	1460.00	1382.28	1448.90	1040.01	990.08	934.99	42.85	28.8266666666667	98.19	62.26	1430.39333333333	988.36
101930434	101930434	LOC101930434	0.05	0.06	0.08	0.08	0.08	0.16	0.12	0.14	0.19	0.16	0.16	0.35	2.31	2.82	3.82	3.45	3.50	7.63	0.0633333333333333	0.106666666666667	0.15	0.223333333333333	2.98333333333333	4.86
4113	4113	MAGEB2	1.23	1.29	1.48	0.73	1.10	1.05	2.82	2.94	3.38	1.56	2.37	2.31	40.00	42.00	48.00	24.00	37.00	35.00	1.33333333333333	0.96	3.04666666666667	2.08	43.3333333333333	32
197258	197258	FCSK	2.14	2.07	2.42	1.33	1.68	1.73	4.91	4.73	5.54	2.85	3.62	3.78	163.32	163.13	185.94	103.56	138.80	129.13	2.21	1.58	5.06	3.41666666666667	170.796666666667	123.83
56101	56101	PCDHGB5	0.02	0.10	0	0.02	0	0	0.05	0.24	0	0.05	0	0	2.18	10.22	0	2.27	0	0	0.04	0.00666666666666667	0.0966666666666667	0.0166666666666667	4.13333333333333	0.756666666666667
22809	22809	ATF5	143.99	140.19	145.18	89.73	77.04	114.99	330.54	320.82	332.47	192.39	165.56	251.61	5923.28	5784.88	5967.04	3754.39	3270.17	4827.27	143.12	93.92	327.943333333333	203.186666666667	5891.73333333333	3950.61
472	472	ATM	10.89	9.66	10.48	7.92	7.14	8.38	25.01	22.11	24.01	16.98	15.35	18.34	2393.65	2218.50	2496.88	1781.85	1631.18	1946.49	10.3433333333333	7.81333333333333	23.71	16.89	2369.67666666667	1786.50666666667
133746	133746	JMY	6.74	7.00	6.73	14.02	11.52	10.65	15.46	16.01	15.40	30.06	24.76	23.30	1272.51	1326.60	1265.77	2679.47	2234.95	2053.94	6.82333333333333	12.0633333333333	15.6233333333333	26.04	1288.29333333333	2322.78666666667
2017	2017	CTTN	39.67	41.21	37.50	24.77	23.32	28.66	91.07	94.29	85.88	53.12	50.12	62.71	2223.45	2252.42	2083.82	1246.76	1255.76	1482.37	39.46	25.5833333333333	90.4133333333333	55.3166666666667	2186.56333333333	1328.29666666667
10902	10902	BRD8	7.92	6.63	7.41	5.53	4.57	6.14	18.17	15.17	16.97	11.86	9.82	13.42	494.99	414.00	454.99	346.00	295.00	391.00	7.32	5.41333333333333	16.77	11.7	454.66	344
10561	10561	IFI44	0	0.06	0.02	0.03	0	0	0	0.13	0.05	0.06	0	0	0	2.00	1.00	1.00	0	0	0.0266666666666667	0.01	0.06	0.02	1	0.333333333333333
2709	2709	GJB5	0	0.07	0	0.04	0	0.04	0	0.17	0	0.08	0	0.08	0	2.00	0	1.00	0	1.00	0.0233333333333333	0.0266666666666667	0.0566666666666667	0.0533333333333333	0.666666666666667	0.666666666666667
10198	10198	MPHOSPH9	1.86	1.61	1.93	1.00	1.21	0.98	4.26	3.69	4.41	2.14	2.60	2.15	222.71	188.96	229.43	114.81	139.65	120.37	1.8	1.06333333333333	4.12	2.29666666666667	213.7	124.943333333333
5274	5274	SERPINI1	4.94	5.95	5.00	2.68	2.57	2.61	11.35	13.61	11.44	5.75	5.52	5.70	160.12	193.30	162.58	88.83	86.45	86.78	5.29666666666667	2.62	12.1333333333333	5.65666666666667	172	87.3533333333333
56288	56288	PARD3	1.13	1.37	1.33	4.15	4.36	3.21	2.60	3.14	3.04	8.89	9.36	7.02	94.00	121.96	115.00	349.00	365.98	267.98	1.27666666666667	3.90666666666667	2.92666666666667	8.42333333333333	110.32	327.653333333333
11077	11077	HSF2BP	0.34	0.16	0.21	0.22	0.27	0.23	0.78	0.36	0.49	0.46	0.57	0.51	12.00	9.00	9.51	8.00	11.00	8.99	0.236666666666667	0.24	0.543333333333333	0.513333333333333	10.17	9.33
3108	3108	HLA-DMA	5.40	4.65	5.86	5.15	4.40	4.97	12.39	10.64	13.42	11.03	9.45	10.88	118.00	102.00	128.00	114.00	99.00	111.00	5.30333333333333	4.84	12.15	10.4533333333333	116	108
131118	131118	DNAJC19	5.15	5.66	5.65	6.51	6.13	6.76	11.82	12.95	12.95	13.96	13.18	14.78	146.94	164.53	162.99	190.16	185.37	202.00	5.48666666666667	6.46666666666667	12.5733333333333	13.9733333333333	158.153333333333	192.51
56165	56165	TDRD1	0.07	0.06	0.02	0.07	0.06	0.06	0.16	0.13	0.06	0.15	0.13	0.13	11.77	9.67	4.00	11.35	9.83	10.10	0.05	0.0633333333333333	0.116666666666667	0.136666666666667	8.48	10.4266666666667
5159	5159	PDGFRB	0.19	0.14	0.19	0.09	0.10	0.14	0.43	0.33	0.43	0.20	0.21	0.31	22.00	17.00	21.95	11.00	11.98	17.00	0.173333333333333	0.11	0.396666666666667	0.24	20.3166666666667	13.3266666666667
5721	5721	PSME2	171.80	171.71	166.44	211.94	200.05	198.73	394.40	392.95	381.14	454.41	429.92	434.85	2798.89	2797.99	2707.00	3484.98	3352.35	3288.00	169.983333333333	203.573333333333	389.496666666667	439.726666666667	2767.96	3375.11
84962	84962	AJUBA	3.39	3.72	3.22	2.43	2.26	2.51	7.77	8.51	7.37	5.22	4.86	5.50	261.48	290.89	232.16	179.00	184.23	207.32	3.44333333333333	2.4	7.88333333333333	5.19333333333333	261.51	190.183333333333
84681	84681	HINT2	7.95	7.48	8.27	7.17	7.86	7.47	18.24	17.11	18.93	15.37	16.89	16.34	100.00	94.00	103.00	91.00	101.00	96.00	7.9	7.5	18.0933333333333	16.2	99	96
147687	147687	ZNF417	2.26	2.38	2.59	1.71	1.68	2.46	5.18	5.44	5.92	3.66	3.61	5.38	239.03	257.20	267.43	178.39	178.17	258.92	2.41	1.95	5.51333333333333	4.21666666666667	254.553333333333	205.16
1954	1954	MEGF8	11.19	11.04	11.88	4.80	5.22	7.92	25.69	25.26	27.20	10.30	11.22	17.34	2590.47	2564.84	2744.14	1122.79	1241.64	1866.72	11.37	5.98	26.05	12.9533333333333	2633.15	1410.38333333333
129401	129401	NUP35	1.73	1.98	1.51	0.57	1.03	1.35	3.97	4.52	3.45	1.22	2.20	2.95	54.00	61.99	47.00	18.00	33.00	43.00	1.74	0.983333333333333	3.98	2.12333333333333	54.33	31.3333333333333
27297	27297	CRCP	16.58	15.00	15.80	11.91	10.31	10.43	38.06	34.33	36.18	25.53	22.16	22.82	920.05	839.12	875.84	665.24	586.03	589.20	15.7933333333333	10.8833333333333	36.19	23.5033333333333	878.336666666667	613.49
55226	55226	NAT10	9.73	9.36	9.69	6.35	7.34	8.70	22.33	21.43	22.19	13.61	15.77	19.04	797.00	769.99	793.00	517.00	619.00	728.00	9.59333333333333	7.46333333333333	21.9833333333333	16.14	786.663333333333	621.333333333333
3743	3743	KCNA7	0.28	0.25	0.29	0.28	0.30	0.18	0.65	0.58	0.67	0.59	0.64	0.40	24.40	21.76	25.08	24.09	26.41	15.97	0.273333333333333	0.253333333333333	0.633333333333333	0.543333333333333	23.7466666666667	22.1566666666667
64094	64094	SMOC2	0	0.03	0	0.02	0	0.02	0	0.07	0	0.05	0	0.03	0	2.00	0	1.00	0	1.00	0.01	0.0133333333333333	0.0233333333333333	0.0266666666666667	0.666666666666667	0.666666666666667
57176	57176	VARS2	1.58	1.43	1.57	1.07	1.11	1.16	3.63	3.28	3.60	2.30	2.39	2.53	114.00	107.00	112.00	80.00	81.99	87.00	1.52666666666667	1.11333333333333	3.50333333333333	2.40666666666667	111	82.9966666666667
56163	56163	RNF17	0.01	0.02	0.01	0.02	0	0	0.03	0.04	0.03	0.05	0	0	2.00	3.00	2.00	4.00	0	0	0.0133333333333333	0.00666666666666667	0.0333333333333333	0.0166666666666667	2.33333333333333	1.33333333333333
374659	374659	HDDC3	7.52	7.15	7.37	12.58	12.04	10.37	17.27	16.36	16.87	26.96	25.88	22.68	173.61	171.29	175.72	300.81	289.42	242.59	7.34666666666667	11.6633333333333	16.8333333333333	25.1733333333333	173.54	277.606666666667
23593	23593	HEBP2	15.04	15.06	14.67	21.66	22.13	18.57	34.52	34.46	33.59	46.43	47.56	40.64	3127.84	3143.24	3047.00	4563.65	4738.46	3943.23	14.9233333333333	20.7866666666667	34.19	44.8766666666667	3106.02666666667	4415.11333333333
55761	55761	TTC17	22.14	21.96	22.92	27.20	25.23	24.78	50.83	50.24	52.50	58.33	54.22	54.23	1921.01	1917.99	2027.96	2413.93	2297.14	2210.00	22.34	25.7366666666667	51.19	55.5933333333333	1955.65333333333	2307.02333333333
348654	348654	GEN1	0.27	0.16	0.19	0.09	0.07	0.12	0.61	0.36	0.43	0.18	0.14	0.26	42.43	29.04	28.70	17.34	12.22	23.86	0.206666666666667	0.0933333333333333	0.466666666666667	0.193333333333333	33.39	17.8066666666667
22870	22870	PPP6R1	58.92	57.22	57.67	62.61	58.60	57.81	135.26	130.93	132.07	134.25	125.94	126.49	4841.89	4718.21	4733.21	5213.25	4958.08	4848.88	57.9366666666667	59.6733333333333	132.753333333333	128.893333333333	4764.43666666667	5006.73666666667
26045	26045	LRRTM2	0.01	0.02	0	0.02	0	0	0.02	0.04	0	0.03	0	0	1.03	2.01	0	2.00	0	0	0.01	0.00666666666666667	0.02	0.01	1.01333333333333	0.666666666666667
10455	10455	ECI2	11.17	10.94	12.02	11.13	11.56	11.89	25.65	25.03	27.53	23.86	24.84	26.02	305.99	300.97	328.60	308.96	326.00	333.00	11.3766666666667	11.5266666666667	26.07	24.9066666666667	311.853333333333	322.653333333333
27165	27165	GLS2	0	0	0.10	0.05	0	0	0	0	0.23	0.11	0	0	0	0	4.33	2.28	0	0	0.0333333333333333	0.0166666666666667	0.0766666666666667	0.0366666666666667	1.44333333333333	0.76
5090	5090	PBX3	46.78	46.54	47.59	63.82	63.91	52.09	107.39	106.51	108.99	136.84	137.34	113.97	2451.92	2504.93	2499.35	3241.12	3374.69	2779.35	46.97	59.94	107.63	129.383333333333	2485.4	3131.72
6002	6002	RGS12	1.31	1.19	1.28	1.23	1.04	1.26	3.01	2.71	2.94	2.64	2.24	2.76	140.78	135.25	131.04	137.38	118.58	135.69	1.26	1.17666666666667	2.88666666666667	2.54666666666667	135.69	130.55
6676	6676	SPAG4	0.82	0.36	0.32	0.72	0.87	0.40	1.88	0.83	0.73	1.54	1.87	0.88	18.00	8.00	7.00	16.00	19.68	9.00	0.5	0.663333333333333	1.14666666666667	1.43	11	14.8933333333333
26471	26471	NUPR1	4.52	4.55	4.65	5.48	3.43	3.86	10.37	10.41	10.64	11.75	7.38	8.44	495.19	500.55	509.03	608.83	387.71	431.83	4.57333333333333	4.25666666666667	10.4733333333333	9.19	501.59	476.123333333333
4763	4763	NF1	8.22	7.78	7.57	7.17	7.40	8.01	18.88	17.81	17.33	15.36	15.90	17.53	2102.95	1991.88	1939.15	1773.26	1864.89	2073.03	7.85666666666667	7.52666666666667	18.0066666666667	16.2633333333333	2011.32666666667	1903.72666666667
283450	283450	HECTD4	2.95	3.01	3.33	3.33	3.29	3.49	6.78	6.88	7.63	7.13	7.07	7.63	968.05	989.92	1090.77	1104.94	1110.99	1166.92	3.09666666666667	3.37	7.09666666666667	7.27666666666667	1016.24666666667	1127.61666666667
1028	1028	CDKN1C	1.98	1.69	2.08	4.52	3.37	3.15	4.54	3.88	4.77	9.69	7.25	6.90	60.00	56.99	66.00	137.00	109.00	95.00	1.91666666666667	3.68	4.39666666666667	7.94666666666667	60.9966666666667	113.666666666667
10847	10847	SRCAP	13.29	12.46	12.81	11.37	10.41	11.38	30.52	28.52	29.34	24.39	22.37	24.89	3241.30	3049.37	3120.22	2809.65	2613.30	2831.15	12.8533333333333	11.0533333333333	29.46	23.8833333333333	3136.96333333333	2751.36666666667
85236	85236	H2BC12	65.46	66.22	57.60	37.20	34.39	36.22	150.27	151.54	131.90	79.75	73.92	79.26	1041.31	1096.34	949.00	609.53	578.22	600.07	63.0933333333333	35.9366666666667	144.57	77.6433333333333	1028.88333333333	595.94
100507421	100507421	TMEM178B	0	0.00	0.02	0	0.00	0	0	0.01	0.05	0	0.01	0	0	1.00	4.14	0	1.00	0	0.00666666666666667	0	0.02	0.00333333333333333	1.71333333333333	0.333333333333333
10079	10079	ATP9A	84.65	82.70	91.16	62.54	63.97	67.74	194.33	189.25	208.76	134.09	137.48	148.22	13506.60	13231.77	14539.19	10115.21	10507.44	11031.49	86.17	64.75	197.446666666667	139.93	13759.1866666667	10551.38
5230	5230	PGK1	92.40	89.40	90.57	54.16	51.53	62.93	212.12	204.59	207.40	116.11	110.73	137.70	9190.91	8923.91	8996.84	5457.92	5276.74	6389.60	90.79	56.2066666666667	208.036666666667	121.513333333333	9037.22	5708.08666666667
440730	440730	TRIM67	0.02	0.05	0.03	0.02	0	0.02	0.05	0.11	0.06	0.03	0	0.04	4.00	9.00	5.00	1.14	0	2.23	0.0333333333333333	0.0133333333333333	0.0733333333333333	0.0233333333333333	6	1.12333333333333
6470	6470	SHMT1	4.30	4.56	5.26	2.99	3.37	4.05	9.87	10.43	12.05	6.40	7.24	8.86	217.89	231.87	257.19	149.96	169.59	207.67	4.70666666666667	3.47	10.7833333333333	7.5	235.65	175.74
9682	9682	KDM4A	40.92	39.83	40.49	24.98	25.36	30.69	93.93	91.14	92.73	53.55	54.49	67.14	3789.95	3701.85	3741.94	2343.36	2417.90	2901.27	40.4133333333333	27.01	92.6	58.3933333333333	3744.58	2554.17666666667
375	375	ARF1	592.35	591.90	609.07	732.67	705.81	663.79	1359.81	1354.52	1394.74	1570.89	1516.81	1452.46	22222.95	22281.19	22827.91	27834.81	27256.17	25412.74	597.773333333333	700.756666666667	1369.69	1513.38666666667	22444.0166666667	26834.5733333333
10974	10974	ADIRF	2.56	2.45	2.41	2.32	1.94	1.30	5.87	5.62	5.51	4.97	4.16	2.84	30.86	29.72	29.00	28.33	24.06	16.00	2.47333333333333	1.85333333333333	5.66666666666667	3.99	29.86	22.7966666666667
22846	22846	VASH1	16.88	17.15	18.79	8.57	8.81	10.40	38.75	39.24	43.03	18.38	18.94	22.75	2127.02	2171.82	2393.20	1132.99	1201.41	1381.11	17.6066666666667	9.26	40.34	20.0233333333333	2230.68	1238.50333333333
3700	3700	ITIH4	0.34	0.38	0.31	0.08	0.04	0.15	0.78	0.87	0.70	0.16	0.10	0.32	23.00	24.99	20.00	5.00	3.00	9.90	0.343333333333333	0.09	0.783333333333333	0.193333333333333	22.6633333333333	5.96666666666667
80150	80150	ASRGL1	0.18	0.23	0.24	0.12	0.30	0.30	0.41	0.53	0.55	0.25	0.65	0.67	8.00	10.00	10.00	5.00	8.00	6.00	0.216666666666667	0.24	0.496666666666667	0.523333333333333	9.33333333333333	6.33333333333333
128344	128344	PIFO	0.13	0.15	0.07	0.13	0.08	0.11	0.30	0.35	0.15	0.27	0.18	0.23	6.00	7.00	3.00	6.00	4.00	5.00	0.116666666666667	0.106666666666667	0.266666666666667	0.226666666666667	5.33333333333333	5
116412	116412	ZNF837	0.75	0.82	0.80	0.38	0.29	0.47	1.71	1.88	1.82	0.80	0.61	1.02	34.36	36.81	33.49	16.17	13.34	22.08	0.79	0.38	1.80333333333333	0.81	34.8866666666667	17.1966666666667
189	189	AGXT	0.16	0.10	0.04	0.11	0.06	0.05	0.36	0.23	0.08	0.24	0.13	0.10	9.29	6.00	2.18	6.86	3.84	2.86	0.1	0.0733333333333333	0.223333333333333	0.156666666666667	5.82333333333333	4.52
23640	23640	HSPBP1	11.51	9.81	10.59	10.09	9.47	11.31	26.42	22.45	24.25	21.63	20.36	24.74	387.00	331.97	355.00	348.00	326.83	382.82	10.6366666666667	10.29	24.3733333333333	22.2433333333333	357.99	352.55
89932	89932	PAPLN	4.98	4.87	4.65	6.07	3.87	4.65	11.44	11.14	10.64	13.01	8.32	10.16	594.92	578.57	547.57	739.75	479.74	565.52	4.83333333333333	4.86333333333333	11.0733333333333	10.4966666666667	573.686666666667	595.003333333333
81894	81894	SLC25A28	6.26	5.28	6.45	5.35	4.50	4.78	14.37	12.09	14.77	11.47	9.67	10.46	195.00	162.98	192.00	176.00	153.00	160.00	5.99666666666667	4.87666666666667	13.7433333333333	10.5333333333333	183.326666666667	163
387273	387273	KRTAP5-10	0	0	0	0	0	0.05	0	0	0	0	0	0.11	0	0	0	0	0	1.20	0	0.0166666666666667	0	0.0366666666666667	0	0.4
93010	93010	B3GNT7	0.67	0.61	0.73	0.66	0.77	0.94	1.54	1.40	1.68	1.41	1.65	2.06	49.02	44.68	53.42	48.45	57.78	69.95	0.67	0.79	1.54	1.70666666666667	49.04	58.7266666666667
9895	9895	TECPR2	5.78	6.13	5.78	5.88	4.78	6.21	13.26	14.04	13.24	12.60	10.28	13.59	840.57	860.34	828.83	751.36	659.41	827.14	5.89666666666667	5.62333333333333	13.5133333333333	12.1566666666667	843.246666666667	745.97
126638	126638	RPTN	0	0	0.01	0	0	0	0	0	0.03	0	0	0	0	0	1.00	0	0	0	0.00333333333333333	0	0.01	0	0.333333333333333	0
5507	5507	PPP1R3C	0.98	1.07	0.98	0.79	1.05	0.72	2.25	2.45	2.25	1.69	2.25	1.57	51.00	56.00	50.95	41.47	56.00	38.00	1.01	0.853333333333333	2.31666666666667	1.83666666666667	52.65	45.1566666666667
3223	3223	HOXC6	0.03	0.03	0	0	0	0.03	0.07	0.07	0	0	0	0.06	1.00	1.00	0	0	0	1.00	0.02	0.01	0.0466666666666667	0.02	0.666666666666667	0.333333333333333
7058	7058	THBS2	0.59	0.82	0.65	0.39	0.45	0.49	1.34	1.88	1.49	0.83	0.97	1.07	67.00	91.00	74.00	45.00	55.00	59.00	0.686666666666667	0.443333333333333	1.57	0.956666666666667	77.3333333333333	53
23349	23349	PHF24	5.36	5.23	4.26	6.71	6.02	7.08	12.31	11.96	9.75	14.38	12.94	15.48	639.00	626.10	510.40	811.14	740.03	861.00	4.95	6.60333333333333	11.34	14.2666666666667	591.833333333333	804.056666666667
59	59	ACTA2	0.11	0.49	0.11	0.09	0.11	0.09	0.25	1.12	0.25	0.19	0.23	0.19	3.00	14.00	3.00	3.00	3.00	3.00	0.236666666666667	0.0966666666666667	0.54	0.203333333333333	6.66666666666667	3
220416	220416	LRRC63	0.05	0.14	0.10	0.05	0.08	0	0.12	0.32	0.23	0.10	0.17	0	3.00	4.00	4.04	2.00	3.00	0	0.0966666666666667	0.0433333333333333	0.223333333333333	0.09	3.68	1.66666666666667
4602	4602	MYB	0.19	0.24	0.09	0.16	0.13	0.14	0.44	0.55	0.20	0.35	0.28	0.31	11.99	16.00	6.00	11.00	9.00	9.00	0.173333333333333	0.143333333333333	0.396666666666667	0.313333333333333	11.33	9.66666666666667
100507050	100507050	TPBGL	0.15	0.13	0.15	0.10	0.15	0.18	0.34	0.30	0.34	0.21	0.31	0.39	9.00	8.00	9.00	6.00	9.00	11.00	0.143333333333333	0.143333333333333	0.326666666666667	0.303333333333333	8.66666666666667	8.66666666666667
83544	83544	DNAL1	1.24	1.52	1.29	0.93	0.93	0.88	2.84	3.47	2.95	1.99	2.00	1.93	196.25	236.22	203.02	153.05	145.56	142.73	1.35	0.913333333333333	3.08666666666667	1.97333333333333	211.83	147.113333333333
713	713	C1QB	0.09	0.14	0	0.09	0	0	0.21	0.31	0	0.19	0	0	2.00	3.00	0	2.00	0	0	0.0766666666666667	0.03	0.173333333333333	0.0633333333333333	1.66666666666667	0.666666666666667
10331	10331	B3GNT3	0.07	0.13	0.05	0.13	0.06	0.04	0.16	0.30	0.12	0.27	0.14	0.09	3.85	6.00	3.00	6.99	3.00	2.00	0.0833333333333333	0.0766666666666667	0.193333333333333	0.166666666666667	4.28333333333333	3.99666666666667
23102	23102	TBC1D2B	5.38	5.67	5.29	3.27	2.34	2.98	12.35	12.98	12.13	7.01	5.02	6.52	656.98	661.74	614.98	342.00	293.00	357.79	5.44666666666667	2.86333333333333	12.4866666666667	6.18333333333333	644.566666666667	330.93
6098	6098	ROS1	0.20	0.14	0.10	0.11	0.09	0.17	0.47	0.32	0.24	0.23	0.19	0.36	32.37	22.49	17.24	17.04	15.11	23.05	0.146666666666667	0.123333333333333	0.343333333333333	0.26	24.0333333333333	18.4
28514	28514	DLL1	0.09	0.11	0.11	0.18	0.18	0.18	0.21	0.25	0.25	0.39	0.38	0.39	6.00	7.00	7.49	12.00	14.00	11.00	0.103333333333333	0.18	0.236666666666667	0.386666666666667	6.83	12.3333333333333
54206	54206	ERRFI1	1.00	1.19	1.17	0.73	0.85	0.70	2.29	2.73	2.67	1.56	1.83	1.53	74.00	81.54	79.88	50.82	57.99	52.25	1.12	0.76	2.56333333333333	1.64	78.4733333333333	53.6866666666667
54752	54752	FNDC8	0.15	0.06	0.16	0.07	0	0.05	0.34	0.13	0.37	0.16	0	0.11	4.06	1.53	4.33	2.04	0	1.45	0.123333333333333	0.04	0.28	0.09	3.30666666666667	1.16333333333333
284498	284498	C1orf167	0	0.02	0	0.01	0	0	0	0.06	0	0.03	0	0	0	2.14	0	1.64	0	0	0.00666666666666667	0.00333333333333333	0.02	0.01	0.713333333333333	0.546666666666667
606495	606495	CYB5RL	1.74	2.31	2.01	1.84	2.72	3.23	3.99	5.29	4.59	3.94	5.84	7.07	162.19	196.17	165.77	141.03	175.62	208.04	2.02	2.59666666666667	4.62333333333333	5.61666666666667	174.71	174.896666666667
10797	10797	MTHFD2	216.75	221.21	216.72	165.80	173.41	172.83	497.58	506.22	496.28	355.49	372.66	378.19	10987.08	11211.88	10874.75	8402.44	8888.05	8960.11	218.226666666667	170.68	500.026666666667	368.78	11024.57	8750.2
149041	149041	RC3H1	6.32	6.12	6.02	5.52	5.57	5.11	14.51	14.00	13.79	11.83	11.97	11.19	1476.30	1428.58	1397.47	1309.88	1338.96	1229.05	6.15333333333333	5.4	14.1	11.6633333333333	1434.11666666667	1292.63
23433	23433	RHOQ	95.30	98.14	93.75	99.78	107.17	111.35	218.77	224.58	214.70	213.92	230.32	243.66	5457.76	5633.63	5334.08	5759.43	6246.84	6548.20	95.73	106.1	219.35	229.3	5475.15666666667	6184.82333333333
55326	55326	AGPAT5	10.45	10.29	10.40	5.97	6.39	7.03	23.98	23.55	23.82	12.80	13.72	15.39	1127.83	1116.83	1123.21	653.98	704.01	775.00	10.38	6.46333333333333	23.7833333333333	13.97	1122.62333333333	710.996666666667
10825	10825	NEU3	2.06	2.04	2.11	2.60	1.99	2.41	4.73	4.68	4.83	5.57	4.29	5.28	249.47	242.00	227.62	286.69	248.45	294.27	2.07	2.33333333333333	4.74666666666667	5.04666666666667	239.696666666667	276.47
1610	1610	DAO	0	0.03	0	0	0	0	0	0.07	0	0	0	0	0	1.00	0	0	0	0	0.01	0	0.0233333333333333	0	0.333333333333333	0
5890	5890	RAD51B	1.12	1.33	1.54	2.29	1.87	1.57	2.57	3.05	3.54	4.90	4.02	3.43	40.46	48.85	57.99	70.80	66.99	50.10	1.33	1.91	3.05333333333333	4.11666666666667	49.1	62.63
10672	10672	GNA13	41.84	41.64	39.89	59.56	60.09	46.82	96.04	95.28	91.35	127.69	129.13	102.46	5397.66	5404.14	5123.59	7807.01	7995.98	6188.56	41.1233333333333	55.49	94.2233333333333	119.76	5308.46333333333	7330.51666666667
22877	22877	MLXIP	6.58	6.30	6.68	9.71	9.26	8.09	15.10	14.41	15.30	20.82	19.90	17.70	1085.25	1071.12	1122.95	1174.47	1179.35	1208.93	6.52	9.02	14.9366666666667	19.4733333333333	1093.10666666667	1187.58333333333
5364	5364	PLXNB1	0.47	0.56	0.45	0.26	0.24	0.30	1.08	1.29	1.03	0.56	0.52	0.66	70.00	84.99	67.96	40.00	36.99	46.00	0.493333333333333	0.266666666666667	1.13333333333333	0.58	74.3166666666667	40.9966666666667
100506374	100506374	EDDM13	0	0	0	0	0.06	0	0	0	0	0	0.12	0	0	0	0	0	1.00	0	0	0.02	0	0.04	0	0.333333333333333
151449	151449	GDF7	0.02	0.04	0.01	0.01	0.01	0.01	0.04	0.08	0.02	0.01	0.02	0.01	3.00	7.00	2.00	1.00	2.00	1.00	0.0233333333333333	0.01	0.0466666666666667	0.0133333333333333	4	1.33333333333333
112268337	112268337	LOC112268337	0.53	0.45	1.42	0.00	0.78	1.35	1.21	1.03	3.25	0.01	1.68	2.95	10.30	8.78	27.57	0.05	15.66	26.80	0.8	0.71	1.83	1.54666666666667	15.55	14.17
55959	55959	SULF2	2.19	2.02	2.09	1.35	1.80	1.53	5.03	4.61	4.79	2.88	3.87	3.35	174.86	162.00	168.00	109.00	146.99	126.87	2.1	1.56	4.81	3.36666666666667	168.286666666667	127.62
8065	8065	CUL5	7.79	7.93	7.16	6.42	7.26	7.22	17.89	18.16	16.40	13.76	15.60	15.80	947.20	948.61	886.78	765.92	863.05	871.24	7.62666666666667	6.96666666666667	17.4833333333333	15.0533333333333	927.53	833.403333333333
54913	54913	RPP25	5.61	6.21	5.86	7.40	8.94	7.86	12.87	14.21	13.43	15.86	19.20	17.21	270.00	299.99	282.00	361.00	443.04	386.57	5.89333333333333	8.06666666666667	13.5033333333333	17.4233333333333	283.996666666667	396.87
517	517	ATP5MC2	107.11	105.33	105.07	106.01	112.47	115.04	245.89	241.04	240.60	227.29	241.71	251.73	1311.75	1297.76	1279.53	1317.03	1420.80	1443.63	105.836666666667	111.173333333333	242.51	240.243333333333	1296.34666666667	1393.82
9333	9333	TGM5	0	0	0	0	0	0.02	0	0	0	0	0	0.05	0	0	0	0	0	1.00	0	0.00666666666666667	0	0.0166666666666667	0	0.333333333333333
6996	6996	TDG	12.66	12.71	11.85	11.03	11.27	13.03	29.06	29.08	27.14	23.65	24.22	28.51	812.50	824.99	759.99	716.90	742.03	851.27	12.4066666666667	11.7766666666667	28.4266666666667	25.46	799.16	770.066666666667
9760	9760	TOX	0.04	0	0.01	0.04	0	0.05	0.08	0	0.03	0.08	0	0.10	3.00	0	1.00	3.00	0	4.00	0.0166666666666667	0.03	0.0366666666666667	0.06	1.33333333333333	2.33333333333333
203328	203328	SUSD3	9.90	9.39	9.71	11.33	11.19	10.62	22.72	21.49	22.24	24.29	24.04	23.24	228.04	226.12	241.44	276.00	257.32	243.92	9.66666666666667	11.0466666666667	22.15	23.8566666666667	231.866666666667	259.08
23116	23116	TOGARAM1	2.53	2.03	2.39	4.21	4.16	2.66	5.80	4.65	5.48	9.03	8.94	5.82	321.00	267.00	309.93	525.00	525.00	338.96	2.31666666666667	3.67666666666667	5.31	7.93	299.31	462.986666666667
9611	9611	NCOR1	14.31	14.80	14.80	21.88	21.37	19.75	32.84	33.87	33.90	46.91	45.93	43.22	2653.59	2763.08	2771.08	4127.28	4089.30	3745.08	14.6366666666667	21	33.5366666666667	45.3533333333333	2729.25	3987.22
3843	3843	IPO5	6.97	7.61	6.97	6.63	6.82	7.27	16.00	17.41	15.96	14.21	14.65	15.90	851.00	931.99	850.00	819.99	857.04	905.68	7.18333333333333	6.90666666666667	16.4566666666667	14.92	877.663333333333	860.903333333333
360	360	AQP3	5.61	5.13	4.86	4.18	3.04	5.12	12.87	11.74	11.13	8.96	6.53	11.21	208.00	191.00	180.00	156.99	116.00	193.94	5.2	4.11333333333333	11.9133333333333	8.9	193	155.643333333333
26508	26508	HEYL	0.36	0.28	0.31	0.36	0.33	0.45	0.83	0.65	0.71	0.78	0.72	0.99	30.00	24.00	26.00	31.00	29.00	39.00	0.316666666666667	0.38	0.73	0.83	26.6666666666667	33
344901	344901	OSTN	0	0	0.02	0	0	0	0	0	0.03	0	0	0	0	0	1.00	0	0	0	0.00666666666666667	0	0.01	0	0.333333333333333	0
64776	64776	C11orf1	6.27	8.29	8.75	8.54	10.94	9.00	14.40	18.98	20.04	18.32	23.50	19.70	146.09	171.92	197.28	177.68	213.63	184.71	7.77	9.49333333333333	17.8066666666667	20.5066666666667	171.763333333333	192.006666666667
54521	54521	WDR44	4.96	4.65	4.96	4.84	4.92	4.90	11.38	10.64	11.37	10.38	10.56	10.73	418.83	395.84	420.00	415.00	429.64	424.00	4.85666666666667	4.88666666666667	11.13	10.5566666666667	411.556666666667	422.88
2213	2213	FCGR2B	9.51	8.67	7.16	4.29	4.27	4.17	21.83	19.84	16.39	9.19	9.18	9.13	310.59	309.48	271.57	130.91	139.70	146.14	8.44666666666667	4.24333333333333	19.3533333333333	9.16666666666667	297.213333333333	138.916666666667
22944	22944	KIN	4.27	4.22	4.56	4.09	3.93	3.70	9.80	9.65	10.43	8.77	8.44	8.10	241.31	249.16	271.88	248.10	219.25	220.97	4.35	3.90666666666667	9.96	8.43666666666667	254.116666666667	229.44
100131539	100131539	ZNF705E	0.11	0.04	0.14	0.04	0.19	0.11	0.26	0.10	0.32	0.08	0.40	0.25	8.00	3.00	9.76	2.69	13.55	8.20	0.0966666666666667	0.113333333333333	0.226666666666667	0.243333333333333	6.92	8.14666666666667
10523	10523	CHERP	11.19	10.89	11.24	13.26	12.51	12.50	25.70	24.92	25.74	28.43	26.88	27.35	941.06	918.72	943.71	1129.50	1082.55	1072.67	11.1066666666667	12.7566666666667	25.4533333333333	27.5533333333333	934.496666666667	1094.90666666667
56907	56907	SPIRE1	34.64	34.75	33.58	40.31	38.33	37.14	79.52	79.52	76.90	86.43	82.38	81.26	3820.11	3893.38	3720.05	4434.27	4435.68	4248.84	34.3233333333333	38.5933333333333	78.6466666666667	83.3566666666667	3811.18	4372.93
145553	145553	MDP1	3.75	3.83	4.06	2.52	3.31	4.16	8.61	8.77	9.30	5.40	7.12	9.09	54.55	55.69	58.00	35.92	48.00	58.00	3.88	3.33	8.89333333333333	7.20333333333333	56.08	47.3066666666667
4318	4318	MMP9	138.44	161.51	171.37	137.50	186.04	160.42	317.81	369.61	392.44	294.80	399.80	351.02	6611.97	7740.91	8174.19	6653.54	9147.97	7820.76	157.106666666667	161.32	359.953333333333	348.54	7509.02333333333	7874.09
10569	10569	SLU7	38.62	40.32	37.99	33.39	29.75	32.84	88.66	92.26	87.01	71.59	63.93	71.86	2741.48	2887.85	2696.87	2382.15	2183.72	2379.07	38.9766666666667	31.9933333333333	89.31	69.1266666666667	2775.4	2314.98
10772	10772	SRSF10	21.98	21.47	22.77	21.48	19.89	19.63	50.45	49.13	52.13	46.05	42.74	42.95	1982.68	1867.71	1976.72	1815.93	1671.28	1652.82	22.0733333333333	20.3333333333333	50.57	43.9133333333333	1942.37	1713.34333333333
115827	115827	RAB3C	0.04	0.02	0.04	0.01	0.02	0.02	0.10	0.04	0.09	0.02	0.05	0.05	8.00	3.00	7.00	2.00	4.00	4.00	0.0333333333333333	0.0166666666666667	0.0766666666666667	0.04	6	3.33333333333333
23484	23484	LEPROTL1	32.86	34.07	34.76	20.15	25.12	29.38	75.45	77.96	79.60	43.21	53.99	64.29	1908.54	1950.23	1985.76	1164.82	1501.87	1722.01	33.8966666666667	24.8833333333333	77.67	53.83	1948.17666666667	1462.9
51295	51295	ECSIT	7.16	8.02	8.31	9.10	11.03	8.13	16.44	18.36	19.03	19.50	23.70	17.79	216.98	250.00	249.00	287.00	378.95	276.98	7.83	9.42	17.9433333333333	20.33	238.66	314.31
79641	79641	ROGDI	2.45	2.69	2.69	2.02	1.39	1.99	5.62	6.15	6.16	4.33	2.99	4.35	74.00	83.30	79.00	60.00	43.00	58.04	2.61	1.8	5.97666666666667	3.89	78.7666666666667	53.68
8190	8190	MIA	0	0	0.11	0	0	0.11	0	0	0.25	0	0	0.23	0	0	1.00	0	0	1.00	0.0366666666666667	0.0366666666666667	0.0833333333333333	0.0766666666666667	0.333333333333333	0.333333333333333
9529	9529	BAG5	12.46	12.81	12.33	11.41	11.56	11.64	28.61	29.32	28.24	24.46	24.85	25.46	1209.83	1246.71	1195.87	1123.24	1157.68	1151.71	12.5333333333333	11.5366666666667	28.7233333333333	24.9233333333333	1217.47	1144.21
23471	23471	TRAM1	177.56	173.45	168.90	167.16	173.98	169.09	407.61	396.92	386.77	358.40	373.89	370.00	10887.48	10646.18	10366.93	10423.81	10946.55	10602.40	173.303333333333	170.076666666667	397.1	367.43	10633.53	10657.5866666667
10512	10512	SEMA3C	4.28	3.88	3.80	5.38	6.23	4.90	9.82	8.87	8.69	11.53	13.38	10.72	430.97	392.99	381.99	548.99	645.99	505.00	3.98666666666667	5.50333333333333	9.12666666666667	11.8766666666667	401.983333333333	566.66
391114	391114	OR6K3	0	0.03	0.09	0.06	0.05	0.14	0	0.06	0.20	0.14	0.10	0.31	0	1.03	3.31	2.46	1.88	5.42	0.04	0.0833333333333333	0.0866666666666667	0.183333333333333	1.44666666666667	3.25333333333333
54834	54834	GDAP2	6.93	6.92	6.87	13.29	15.06	10.66	15.90	15.84	15.73	28.49	32.36	23.32	715.76	737.81	749.12	1427.61	1576.71	1172.29	6.90666666666667	13.0033333333333	15.8233333333333	28.0566666666667	734.23	1392.20333333333
10758	10758	TRAF3IP2	6.33	6.70	6.22	12.16	10.37	9.08	14.53	15.34	14.25	26.07	22.29	19.88	767.82	817.25	751.53	1493.78	1292.82	1119.46	6.41666666666667	10.5366666666667	14.7066666666667	22.7466666666667	778.866666666667	1302.02
27189	27189	IL17C	0.05	0	0.05	0.09	0.14	0.09	0.11	0	0.11	0.20	0.30	0.20	1.00	0	1.00	2.00	3.00	2.00	0.0333333333333333	0.106666666666667	0.0733333333333333	0.233333333333333	0.666666666666667	2.33333333333333
9546	9546	APBA3	27.49	27.57	28.49	37.11	36.02	31.19	63.10	63.10	65.24	79.56	77.41	68.24	1221.00	1223.97	1263.99	1659.66	1643.94	1413.99	27.85	34.7733333333333	63.8133333333333	75.07	1236.32	1572.53
9182	9182	RASSF9	0.02	0.06	0.08	0.01	0.02	0.06	0.04	0.15	0.18	0.02	0.04	0.13	2.25	7.34	9.15	0.97	2.30	7.18	0.0533333333333333	0.03	0.123333333333333	0.0633333333333333	6.24666666666667	3.48333333333333
57496	57496	MRTFB	3.00	2.64	2.83	2.67	2.66	2.36	6.88	6.05	6.47	5.72	5.71	5.16	473.61	472.01	500.00	418.71	414.00	422.00	2.82333333333333	2.56333333333333	6.46666666666667	5.53	481.873333333333	418.236666666667
163154	163154	PRR22	0.18	0.50	0.25	0.09	0.04	0.14	0.42	1.15	0.58	0.20	0.08	0.31	5.00	14.00	6.99	2.57	1.00	4.00	0.31	0.09	0.716666666666667	0.196666666666667	8.66333333333333	2.52333333333333
389058	389058	SP5	0	0.02	0	0	0	0.02	0	0.04	0	0	0	0.05	0	1.01	0	0	0	1.02	0.00666666666666667	0.00666666666666667	0.0133333333333333	0.0166666666666667	0.336666666666667	0.34
57719	57719	ANO8	3.28	2.82	3.36	2.38	1.99	1.89	7.52	6.46	7.69	5.09	4.28	4.13	319.46	280.17	337.00	226.53	201.91	181.00	3.15333333333333	2.08666666666667	7.22333333333333	4.5	312.21	203.146666666667
57472	57472	CNOT6	9.75	10.03	9.52	8.69	9.16	9.98	22.39	22.94	21.81	18.63	19.69	21.83	1156.05	1205.81	1138.27	1050.95	1134.99	1218.47	9.76666666666667	9.27666666666667	22.38	20.05	1166.71	1134.80333333333
54928	54928	BPNT2	32.81	31.89	30.04	34.43	36.89	36.48	75.31	72.98	68.80	73.82	79.28	79.83	4915.75	4795.42	4495.63	5227.15	5690.86	5580.22	31.58	35.9333333333333	72.3633333333333	77.6433333333333	4735.6	5499.41
1769	1769	DNAH8	0.01	0.01	0.01	0	0	0	0.02	0.01	0.02	0	0	0	2.00	1.00	2.00	0	0	0	0.01	0	0.0166666666666667	0	1.66666666666667	0
3054	3054	HCFC1	15.04	14.70	15.34	15.28	14.13	15.05	34.52	33.64	35.14	32.76	30.37	32.92	2790.62	2744.90	2843.85	2853.99	2699.88	2850.92	15.0266666666667	14.82	34.4333333333333	32.0166666666667	2793.12333333333	2801.59666666667
374887	374887	YJEFN3	1.32	1.48	0.95	0.50	0.78	0.77	3.03	3.39	2.17	1.07	1.67	1.68	38.27	47.00	29.27	17.58	20.91	21.77	1.25	0.683333333333333	2.86333333333333	1.47333333333333	38.18	20.0866666666667
85012	85012	TCEAL3	7.00	5.42	6.25	6.81	6.75	6.55	16.08	12.41	14.31	14.60	14.50	14.34	148.39	115.07	132.28	145.39	146.09	140.69	6.22333333333333	6.70333333333333	14.2666666666667	14.48	131.913333333333	144.056666666667
8045	8045	RASSF7	6.66	6.21	5.44	5.02	3.07	3.93	15.29	14.20	12.45	10.76	6.61	8.61	237.00	220.87	194.00	181.00	112.00	142.00	6.10333333333333	4.00666666666667	13.98	8.66	217.29	145
4706	4706	NDUFAB1	52.73	52.52	49.92	49.41	48.95	48.07	121.04	120.19	114.31	105.94	105.19	105.19	679.00	680.00	644.00	644.00	649.00	634.00	51.7233333333333	48.81	118.513333333333	105.44	667.666666666667	642.333333333333
51669	51669	SARAF	404.54	410.41	415.10	353.83	351.37	336.17	928.68	939.18	950.58	758.62	755.12	735.59	15588.89	15812.26	15933.16	13796.40	13870.95	13256.67	410.016666666667	347.123333333333	939.48	749.776666666667	15778.1033333333	13641.34
204801	204801	NLRP11	0	0.01	0.01	0	0.01	0	0	0.03	0.03	0	0.03	0	0	1.00	0.99	0	1.00	0	0.00666666666666667	0.00333333333333333	0.02	0.01	0.663333333333333	0.333333333333333
80775	80775	TMEM177	1.49	1.48	1.20	1.71	1.98	1.68	3.43	3.39	2.76	3.68	4.26	3.68	41.00	40.00	33.00	49.00	61.00	48.00	1.39	1.79	3.19333333333333	3.87333333333333	38	52.6666666666667
80318	80318	GKAP1	1.13	0.99	1.18	1.15	1.05	1.08	2.59	2.26	2.69	2.47	2.27	2.37	38.00	35.71	37.53	41.00	37.07	40.55	1.1	1.09333333333333	2.51333333333333	2.37	37.08	39.54
6401	6401	SELE	0	0	0.01	0	0	0	0	0	0.03	0	0	0	0	0	1.00	0	0	0	0.00333333333333333	0	0.01	0	0.333333333333333	0
5868	5868	RAB5A	44.68	44.09	43.66	48.84	55.50	45.63	102.57	100.89	99.98	104.73	119.28	99.85	2303.67	2281.17	2248.21	2551.72	2946.36	2400.90	44.1433333333333	49.99	101.146666666667	107.953333333333	2277.68333333333	2632.99333333333
55802	55802	DCP1A	9.28	9.52	9.37	10.71	10.09	9.51	21.30	21.78	21.45	22.97	21.69	20.80	1135.46	1169.36	1147.13	1325.29	1264.57	1181.03	9.39	10.1033333333333	21.51	21.82	1150.65	1256.96333333333
84898	84898	PLXDC2	9.23	9.98	11.71	4.98	5.82	6.28	21.20	22.84	26.82	10.69	12.51	13.74	2267.77	2457.66	2897.28	1184.09	1374.60	1534.95	10.3066666666667	5.69333333333333	23.62	12.3133333333333	2540.90333333333	1364.54666666667
51747	51747	LUC7L3	26.72	24.61	25.37	17.03	10.80	15.20	61.35	56.31	58.09	36.51	23.21	33.27	1802.97	1617.83	1739.11	1210.73	728.00	1085.00	25.5666666666667	14.3433333333333	58.5833333333333	30.9966666666667	1719.97	1007.91
388566	388566	ZNF470	0.98	1.03	1.04	0.79	0.78	0.85	2.24	2.37	2.38	1.68	1.68	1.86	145.85	154.93	155.06	118.75	120.36	129.51	1.01666666666667	0.806666666666667	2.33	1.74	151.946666666667	122.873333333333
9858	9858	PPP1R26	7.17	6.62	6.71	7.35	8.01	7.42	16.45	15.16	15.36	15.75	17.22	16.25	726.74	676.75	680.40	752.65	837.24	779.91	6.83333333333333	7.59333333333333	15.6566666666667	16.4066666666667	694.63	789.933333333333
6418	6418	SET	100.73	101.42	93.83	111.75	111.72	106.09	231.24	232.10	214.86	239.60	240.09	232.14	5988.06	6033.80	5537.86	6645.29	6824.22	6428.02	98.66	109.853333333333	226.066666666667	237.276666666667	5853.24	6632.51
10427	10427	SEC24B	10.96	11.08	10.70	12.93	12.59	11.43	25.15	25.36	24.51	27.72	27.06	25.02	992.28	1015.45	998.56	1205.85	1224.48	1088.07	10.9133333333333	12.3166666666667	25.0066666666667	26.6	1002.09666666667	1172.8
8553	8553	BHLHE40	91.69	91.11	90.54	66.79	70.10	86.64	210.48	208.50	207.33	143.20	150.65	189.58	5942.19	5925.35	5860.02	4385.77	4677.38	5731.33	91.1133333333333	74.51	208.77	161.143333333333	5909.18666666667	4931.49333333333
79818	79818	ZNF552	1.47	1.36	1.49	0.74	0.92	1.03	3.37	3.11	3.40	1.60	1.98	2.25	96.31	87.77	97.65	56.06	68.82	78.00	1.44	0.896666666666667	3.29333333333333	1.94333333333333	93.91	67.6266666666667
23136	23136	EPB41L3	1.27	1.13	1.14	0.83	0.70	0.87	2.92	2.58	2.61	1.78	1.51	1.91	102.00	89.95	88.88	67.00	59.00	70.41	1.18	0.8	2.70333333333333	1.73333333333333	93.61	65.47
6720	6720	SREBF1	12.45	11.81	11.70	9.49	9.29	10.94	28.59	27.04	26.78	20.35	19.97	23.93	1087.40	989.55	1016.39	778.00	789.26	923.35	11.9866666666667	9.90666666666667	27.47	21.4166666666667	1031.11333333333	830.203333333333
26175	26175	TMEM251	27.45	28.97	28.81	20.24	19.68	23.12	63.01	66.30	65.97	43.40	42.29	50.59	1311.53	1389.30	1376.29	979.42	969.53	1127.04	28.41	21.0133333333333	65.0933333333333	45.4266666666667	1359.04	1025.33
158584	158584	FAAH2	1.60	1.73	1.72	0.53	0.52	0.88	3.68	3.96	3.94	1.13	1.12	1.92	42.34	42.95	43.53	14.54	14.02	23.49	1.68333333333333	0.643333333333333	3.86	1.39	42.94	17.35
56917	56917	MEIS3	7.39	8.44	7.07	8.06	8.59	9.44	16.96	19.31	16.20	17.27	18.46	20.65	288.00	315.00	267.00	291.99	349.28	372.00	7.63333333333333	8.69666666666667	17.49	18.7933333333333	290	337.756666666667
6398	6398	SECTM1	0.22	0.22	0.08	0.32	0.48	0.43	0.51	0.50	0.19	0.70	1.02	0.95	9.00	8.00	3.00	12.00	20.00	18.00	0.173333333333333	0.41	0.4	0.89	6.66666666666667	16.6666666666667
1592	1592	CYP26A1	0	0	0	0.02	0	0	0	0	0	0.05	0	0	0	0	0	1.00	0	0	0	0.00666666666666667	0	0.0166666666666667	0	0.333333333333333
340596	340596	LHFPL1	0	0	0.04	0	0	0	0	0	0.09	0	0	0	0	0	1.00	0	0	0	0.0133333333333333	0	0.03	0	0.333333333333333	0
54876	54876	DCAF16	5.23	4.92	4.78	4.61	4.72	4.60	12.00	11.27	10.95	9.89	10.14	10.07	502.32	471.73	459.55	449.30	461.98	456.29	4.97666666666667	4.64333333333333	11.4066666666667	10.0333333333333	477.866666666667	455.856666666667
3241	3241	HPCAL1	302.97	320.14	338.13	442.01	449.98	378.78	695.50	732.62	774.32	947.70	967.03	828.84	10806.40	11327.81	11945.95	15673.59	16555.99	13734.47	320.413333333333	423.59	734.146666666667	914.523333333333	11360.0533333333	15321.35
9501	9501	RPH3AL	0.22	0.50	0.41	0.40	0.25	0.57	0.52	1.15	0.93	0.86	0.53	1.25	11.47	15.39	17.10	13.62	13.79	15.84	0.376666666666667	0.406666666666667	0.866666666666667	0.88	14.6533333333333	14.4166666666667
5273	5273	SERPINB10	0.13	0.08	0.12	0.06	0.00	0	0.30	0.17	0.27	0.14	0.00	0	5.41	3.18	5.22	2.51	0.05	0	0.11	0.02	0.246666666666667	0.0466666666666667	4.60333333333333	0.853333333333333
441457	441457	NUTM2G	0.08	0.20	0.15	0.11	0.13	0.19	0.18	0.47	0.33	0.23	0.28	0.41	7.71	13.86	11.01	8.24	8.27	13.46	0.143333333333333	0.143333333333333	0.326666666666667	0.306666666666667	10.86	9.99
5684	5684	PSMA3	56.24	57.86	55.73	48.33	57.70	48.05	129.10	132.41	127.61	103.63	124.00	105.14	1063.99	1098.00	1053.00	925.99	1123.97	928.00	56.61	51.36	129.706666666667	110.923333333333	1071.66333333333	992.653333333333
350	350	APOH	0	0.04	0	0.04	0	0	0	0.10	0	0.09	0	0	0	1.00	0	1.00	0	0	0.0133333333333333	0.0133333333333333	0.0333333333333333	0.03	0.333333333333333	0.333333333333333
3161	3161	HMMR	0.07	0.08	0.07	0.07	0.03	0.09	0.16	0.19	0.15	0.15	0.07	0.19	4.04	5.00	4.00	4.00	2.00	5.00	0.0733333333333333	0.0633333333333333	0.166666666666667	0.136666666666667	4.34666666666667	3.66666666666667
22807	22807	IKZF2	0.05	0.06	0.05	0.04	0.09	0.05	0.11	0.14	0.12	0.09	0.19	0.12	12.22	13.32	13.10	11.15	22.74	14.16	0.0533333333333333	0.06	0.123333333333333	0.133333333333333	12.88	16.0166666666667
5028	5028	P2RY1	1.37	1.49	1.17	2.40	2.49	2.50	3.14	3.40	2.68	5.15	5.34	5.48	179.08	195.00	153.00	317.96	334.67	334.00	1.34333333333333	2.46333333333333	3.07333333333333	5.32333333333333	175.693333333333	328.876666666667
4716	4716	NDUFB10	45.82	47.11	48.56	45.88	38.98	43.01	105.19	107.81	111.20	98.37	83.78	94.12	599.00	618.07	633.98	607.72	524.70	573.99	47.1633333333333	42.6233333333333	108.066666666667	92.09	617.016666666667	568.803333333333
8139	8139	GAN	1.81	1.87	1.77	2.11	2.11	2.05	4.16	4.27	4.06	4.52	4.53	4.49	569.87	590.14	558.81	672.85	683.40	659.71	1.81666666666667	2.09	4.16333333333333	4.51333333333333	572.94	671.986666666667
124935	124935	SLC43A2	0.54	0.64	0.56	2.29	2.41	1.90	1.24	1.46	1.29	4.92	5.19	4.15	90.06	107.45	96.31	382.20	403.83	313.96	0.58	2.2	1.33	4.75333333333333	97.94	366.663333333333
4063	4063	LY9	51.43	50.80	47.81	21.47	22.20	23.12	118.07	116.25	109.49	46.04	47.71	50.60	2200.94	2223.98	2058.08	891.11	926.31	1010.24	50.0133333333333	22.2633333333333	114.603333333333	48.1166666666667	2161	942.553333333333
26574	26574	AATF	34.80	32.22	33.77	32.53	33.63	30.78	79.90	73.73	77.33	69.74	72.28	67.36	1450.40	1359.19	1399.99	1381.90	1441.81	1320.89	33.5966666666667	32.3133333333333	76.9866666666667	69.7933333333333	1403.19333333333	1381.53333333333
155006	155006	TMEM213	0.24	0.12	0.16	0.26	0.13	0.20	0.54	0.27	0.37	0.56	0.29	0.43	21.15	10.99	14.18	23.69	11.68	17.10	0.173333333333333	0.196666666666667	0.393333333333333	0.426666666666667	15.44	17.49
24144	24144	TFIP11	15.18	14.90	15.34	14.34	12.68	14.40	34.84	34.10	35.12	30.75	27.25	31.50	1148.72	1125.63	1166.38	1123.65	1001.70	1106.21	15.14	13.8066666666667	34.6866666666667	29.8333333333333	1146.91	1077.18666666667
55601	55601	DDX60	4.58	4.11	4.13	4.18	3.48	3.47	10.52	9.40	9.45	8.97	7.47	7.60	588.24	528.09	524.86	519.57	445.19	444.63	4.27333333333333	3.71	9.79	8.01333333333333	547.063333333333	469.796666666667
26122	26122	EPC2	7.63	7.22	6.73	6.30	5.63	5.81	17.51	16.53	15.40	13.50	12.09	12.71	654.99	618.02	564.99	526.62	475.00	502.14	7.19333333333333	5.91333333333333	16.48	12.7666666666667	612.666666666667	501.253333333333
375057	375057	STUM	8.63	8.84	8.89	2.88	3.01	4.56	19.82	20.22	20.35	6.18	6.46	9.97	1371.87	1408.63	1410.58	464.00	491.00	737.98	8.78666666666667	3.48333333333333	20.13	7.53666666666667	1397.02666666667	564.326666666667
1186	1186	CLCN7	72.00	70.99	70.88	48.33	47.22	52.95	165.29	162.46	162.31	103.63	101.48	115.86	6189.74	6123.80	6089.02	4204.67	4179.39	4645.65	71.29	49.5	163.353333333333	106.99	6134.18666666667	4343.23666666667
399694	399694	SHC4	8.49	8.44	6.31	5.69	5.30	7.75	19.49	19.31	14.45	12.21	11.39	16.95	726.27	651.73	545.00	466.00	419.71	672.49	7.74666666666667	6.24666666666667	17.75	13.5166666666667	641	519.4
667	667	DST	3.42	3.25	3.29	2.37	2.53	2.47	7.84	7.44	7.54	5.09	5.43	5.41	1284.99	1219.41	1219.43	887.20	958.01	935.93	3.32	2.45666666666667	7.60666666666667	5.31	1241.27666666667	927.046666666667
100526664	100526664	LY75-CD302	0.58	0.62	0.24	1.15	0.07	0.99	1.34	1.42	0.55	2.46	0.15	2.17	106.90	115.33	43.59	215.50	12.83	187.23	0.48	0.736666666666667	1.10333333333333	1.59333333333333	88.6066666666667	138.52
3795	3795	KHK	0.63	0.74	0.56	0.54	0.51	0.64	1.45	1.70	1.29	1.16	1.11	1.39	31.01	31.53	25.51	24.00	25.88	30.33	0.643333333333333	0.563333333333333	1.48	1.22	29.35	26.7366666666667
1649	1649	DDIT3	152.72	140.94	145.45	584.30	562.65	359.09	350.59	322.53	333.07	1252.77	1209.16	785.74	2819.78	2604.73	2654.90	10676.59	10443.22	6627.57	146.37	502.013333333333	335.396666666667	1082.55666666667	2693.13666666667	9249.12666666667
27077	27077	B9D1	1.28	1.37	1.76	1.14	1.29	2.19	2.94	3.14	4.02	2.44	2.78	4.78	31.00	27.61	45.78	26.55	28.94	71.31	1.47	1.54	3.36666666666667	3.33333333333333	34.7966666666667	42.2666666666667
65268	65268	WNK2	1.27	1.31	1.49	1.66	1.94	1.66	2.92	2.99	3.42	3.55	4.16	3.64	207.00	211.00	242.00	272.93	324.00	271.00	1.35666666666667	1.75333333333333	3.11	3.78333333333333	220	289.31
2332	2332	FMR1	6.67	6.80	7.29	7.72	8.05	7.23	15.31	15.56	16.69	16.54	17.30	15.81	603.26	617.94	655.98	705.96	744.97	665.24	6.92	7.66666666666667	15.8533333333333	16.55	625.726666666667	705.39
59351	59351	PBOV1	0.09	0.08	0.09	0.02	0.08	0.05	0.21	0.18	0.20	0.05	0.18	0.10	4.78	4.05	4.44	1.30	4.33	2.44	0.0866666666666667	0.05	0.196666666666667	0.11	4.42333333333333	2.69
64577	64577	ALDH8A1	1.02	0.72	0.79	0.79	0.74	0.71	2.34	1.64	1.80	1.69	1.59	1.55	50.69	37.37	38.23	40.51	37.03	37.50	0.843333333333333	0.746666666666667	1.92666666666667	1.61	42.0966666666667	38.3466666666667
51284	51284	TLR7	0.05	0.02	0.03	0.03	0	0.03	0.12	0.04	0.07	0.06	0	0.06	5.37	2.01	3.22	2.97	0	2.95	0.0333333333333333	0.02	0.0766666666666667	0.04	3.53333333333333	1.97333333333333
25799	25799	ZNF324	2.66	2.37	2.33	2.40	2.02	2.06	6.11	5.42	5.33	5.14	4.34	4.51	250.04	226.98	214.88	229.56	184.80	200.98	2.45333333333333	2.16	5.62	4.66333333333333	230.633333333333	205.113333333333
653145	653145	ANXA8	0.04	0.08	0.04	0	0	0	0.09	0.18	0.09	0	0	0	0.98	2.09	1.04	0	0	0	0.0533333333333333	0	0.12	0	1.37	0
9891	9891	NUAK1	0.20	0.24	0.19	0.13	0.11	0.10	0.46	0.56	0.42	0.28	0.23	0.22	24.00	29.00	22.00	16.00	13.00	12.00	0.21	0.113333333333333	0.48	0.243333333333333	25	13.6666666666667
79156	79156	PLEKHF1	28.65	28.96	29.20	55.64	52.86	37.38	65.76	66.28	66.86	119.30	113.59	81.78	1045.00	1064.76	1067.00	2094.09	2020.96	1422.18	28.9366666666667	48.6266666666667	66.3	104.89	1058.92	1845.74333333333
128869	128869	PIGU	5.93	6.15	6.63	6.37	5.64	6.68	13.62	14.08	15.18	13.65	12.12	14.63	197.00	201.00	215.95	209.00	190.00	221.00	6.23666666666667	6.23	14.2933333333333	13.4666666666667	204.65	206.666666666667
64770	64770	CCDC14	3.99	3.41	3.90	3.90	2.82	3.88	9.17	7.81	8.93	8.37	6.06	8.48	342.00	308.00	338.00	328.68	242.79	319.00	3.76666666666667	3.53333333333333	8.63666666666667	7.63666666666667	329.333333333333	296.823333333333
23370	23370	ARHGEF18	10.72	9.97	10.57	10.71	10.63	11.32	24.60	22.82	24.20	22.97	22.83	24.76	1179.93	1099.00	1158.63	1200.70	1204.95	1277.97	10.42	10.8866666666667	23.8733333333333	23.52	1145.85333333333	1227.87333333333
7551	7551	ZNF3	5.44	6.28	6.07	8.86	7.61	5.83	12.48	14.38	13.90	18.99	16.35	12.76	295.34	330.48	328.37	454.73	406.12	299.43	5.93	7.43333333333333	13.5866666666667	16.0333333333333	318.063333333333	386.76
430	430	ASCL2	0.37	0.47	0.37	0.10	0.03	0.26	0.84	1.06	0.84	0.21	0.07	0.57	11.00	14.00	11.00	3.00	1.00	8.00	0.403333333333333	0.13	0.913333333333333	0.283333333333333	12	4
132141	132141	IQCF1	0	0.07	0	0	0	0	0	0.16	0	0	0	0	0	1.00	0	0	0	0	0.0233333333333333	0	0.0533333333333333	0	0.333333333333333	0
637	637	BID	27.62	28.88	25.84	16.74	15.75	18.79	63.40	66.09	59.18	35.89	33.84	41.11	1222.00	1277.99	1134.70	739.00	707.00	843.00	27.4466666666667	17.0933333333333	62.89	36.9466666666667	1211.56333333333	763
9370	9370	ADIPOQ	0.17	0.08	0.09	0.14	0.10	0.06	0.38	0.17	0.21	0.30	0.21	0.13	15.73	7.08	8.64	13.30	9.55	5.53	0.113333333333333	0.1	0.253333333333333	0.213333333333333	10.4833333333333	9.46
8720	8720	MBTPS1	22.37	23.26	23.58	17.20	16.18	18.92	51.35	53.23	54.00	36.88	34.78	41.39	2014.11	2102.71	2114.87	1590.06	1511.96	1756.03	23.07	17.4333333333333	52.86	37.6833333333333	2077.23	1619.35
54869	54869	EPS8L1	2.07	1.78	1.50	1.76	1.32	2.01	4.75	4.07	3.44	3.78	2.83	4.39	77.00	74.00	63.98	74.00	62.00	73.00	1.78333333333333	1.69666666666667	4.08666666666667	3.66666666666667	71.66	69.6666666666667
79712	79712	GTDC1	4.48	4.30	4.29	8.78	8.70	7.66	10.27	9.83	9.83	18.82	18.70	16.75	400.74	397.19	364.54	722.83	668.90	629.06	4.35666666666667	8.38	9.97666666666667	18.09	387.49	673.596666666667
171558	171558	PTCRA	0.81	1.18	0.89	0.51	0.21	0.15	1.86	2.69	2.03	1.09	0.46	0.34	11.00	16.00	12.00	7.00	4.00	3.00	0.96	0.29	2.19333333333333	0.63	13	4.66666666666667
9447	9447	AIM2	0.32	0.22	0.14	0.04	0.09	0.05	0.74	0.51	0.31	0.08	0.19	0.11	9.00	6.00	3.79	1.00	2.00	2.93	0.226666666666667	0.06	0.52	0.126666666666667	6.26333333333333	1.97666666666667
9837	9837	GINS1	0.82	0.94	0.95	0.83	0.50	0.67	1.88	2.15	2.18	1.77	1.08	1.46	55.76	64.22	64.54	56.85	35.19	46.26	0.903333333333333	0.666666666666667	2.07	1.43666666666667	61.5066666666667	46.1
8625	8625	RFXANK	41.63	43.84	41.81	27.51	27.38	31.41	95.58	100.33	95.74	58.98	58.83	68.72	910.86	966.32	920.18	619.95	621.68	702.63	42.4266666666667	28.7666666666667	97.2166666666667	62.1766666666667	932.453333333333	648.086666666667
5926	5926	ARID4A	3.65	3.55	4.31	3.95	2.98	3.20	8.38	8.13	9.88	8.48	6.41	7.01	431.00	406.97	503.97	452.00	334.86	378.93	3.83666666666667	3.37666666666667	8.79666666666667	7.3	447.313333333333	388.596666666667
54596	54596	L1TD1	0.11	0.03	0.00	0.06	0.05	0.03	0.24	0.07	0.00	0.12	0.12	0.07	8.65	2.49	0.12	4.57	4.59	2.50	0.0466666666666667	0.0466666666666667	0.103333333333333	0.103333333333333	3.75333333333333	3.88666666666667
9050	9050	PSTPIP2	1.52	1.62	1.72	2.03	2.20	2.26	3.49	3.70	3.93	4.35	4.74	4.94	90.96	99.26	102.74	125.14	138.19	140.55	1.62	2.16333333333333	3.70666666666667	4.67666666666667	97.6533333333333	134.626666666667
28954	28954	REM1	0.03	0	0	0	0	0	0.07	0	0	0	0	0	1.00	0	0	0	0	0	0.01	0	0.0233333333333333	0	0.333333333333333	0
10251	10251	SPRY3	0.12	0.17	0.12	0.04	0.03	0.08	0.27	0.39	0.27	0.09	0.07	0.18	22.00	32.51	22.33	8.46	6.60	15.46	0.136666666666667	0.05	0.31	0.113333333333333	25.6133333333333	10.1733333333333
93974	93974	ATP5IF1	43.48	43.40	41.56	35.09	31.38	29.03	99.82	99.33	95.18	75.24	67.44	63.53	439.00	446.00	432.00	367.00	333.00	302.99	42.8133333333333	31.8333333333333	98.11	68.7366666666667	439	334.33
90381	90381	TICRR	0.01	0	0.03	0.01	0.01	0.01	0.03	0	0.07	0.02	0.03	0.03	2.00	0	4.00	1.00	2.00	2.00	0.0133333333333333	0.01	0.0333333333333333	0.0266666666666667	2	1.66666666666667
116224	116224	PABIR1	3.26	3.63	3.52	6.74	6.51	4.76	7.48	8.31	8.05	14.46	13.99	10.42	370.85	414.99	399.99	778.00	763.00	553.79	3.47	6.00333333333333	7.94666666666667	12.9566666666667	395.276666666667	698.263333333333
107987285	107987285	LOC107987285	0.43	0.44	0.53	0.20	0.25	0.15	0.98	1.01	1.21	0.42	0.54	0.34	30.00	31.00	37.00	14.00	18.00	11.00	0.466666666666667	0.2	1.06666666666667	0.433333333333333	32.6666666666667	14.3333333333333
107080638	107080638	TBC1D7-LOC100130357	0	0.11	0.28	0.08	0.08	0.04	0	0.26	0.63	0.18	0.16	0.08	0	5.35	13.05	4.01	3.70	1.87	0.13	0.0666666666666667	0.296666666666667	0.14	6.13333333333333	3.19333333333333
5999	5999	RGS4	0.02	0.07	0.02	0	0	0.07	0.04	0.15	0.04	0	0	0.14	1.00	4.00	1.00	0	0	4.00	0.0366666666666667	0.0233333333333333	0.0766666666666667	0.0466666666666667	2	1.33333333333333
1021	1021	CDK6	12.74	13.52	12.98	14.65	13.67	11.84	29.25	30.95	29.71	31.42	29.37	25.91	3090.78	3289.15	3144.14	3598.48	3411.72	2931.01	13.08	13.3866666666667	29.97	28.9	3174.69	3313.73666666667
26018	26018	LRIG1	4.29	4.08	3.78	3.70	3.12	3.62	9.84	9.33	8.65	7.94	6.71	7.93	395.35	411.94	383.24	357.18	318.75	343.67	4.05	3.48	9.27333333333333	7.52666666666667	396.843333333333	339.866666666667
100533467	100533467	BIVM-ERCC5	0.65	0.51	0.48	0.99	0.80	0.60	1.50	1.16	1.09	2.12	1.72	1.31	69.59	54.01	50.69	106.42	87.71	64.89	0.546666666666667	0.796666666666667	1.25	1.71666666666667	58.0966666666667	86.34
9560	9560	CCL4L2	6.08	3.47	3.09	4.01	3.77	10.95	13.97	7.95	7.08	8.60	8.09	23.96	83.85	48.92	41.19	56.85	49.66	149.35	4.21333333333333	6.24333333333333	9.66666666666667	13.55	57.9866666666667	85.2866666666667
26507	26507	CNNM1	0	0.01	0.04	0.00	0	0	0	0.03	0.10	0.00	0	0	0	1.37	5.09	0.01	0	0	0.0166666666666667	0	0.0433333333333333	0	2.15333333333333	0.00333333333333333
9750	9750	RIPOR2	0.19	0.07	0.05	0.15	0.07	0.15	0.44	0.16	0.11	0.33	0.14	0.33	16.68	6.12	5.01	12.65	6.96	12.98	0.103333333333333	0.123333333333333	0.236666666666667	0.266666666666667	9.27	10.8633333333333
340595	340595	RTL4	0.05	0.11	0.07	0.16	0.08	0.16	0.12	0.24	0.17	0.34	0.18	0.36	3.11	6.43	4.48	9.80	5.26	10.17	0.0766666666666667	0.133333333333333	0.176666666666667	0.293333333333333	4.67333333333333	8.41
7157	7157	TP53	0.35	0.44	0.47	0.53	0.55	0.32	0.79	1.00	1.08	1.14	1.19	0.71	17.09	21.92	20.15	28.03	26.22	17.01	0.42	0.466666666666667	0.956666666666667	1.01333333333333	19.72	23.7533333333333
64062	64062	RBM26	9.69	9.40	10.09	7.05	7.75	7.96	22.23	21.51	23.11	15.12	16.66	17.41	1056.47	1032.99	1081.08	721.05	760.98	810.00	9.72666666666667	7.58666666666667	22.2833333333333	16.3966666666667	1056.84666666667	764.01
4608	4608	MYBPH	11.42	11.19	13.20	2.75	2.71	4.30	26.22	25.62	30.23	5.90	5.82	9.40	422.01	415.00	487.00	103.00	103.00	162.00	11.9366666666667	3.25333333333333	27.3566666666667	7.04	441.336666666667	122.666666666667
54825	54825	CDHR2	0.06	0.08	0.09	0.05	0.11	0.06	0.13	0.17	0.20	0.11	0.23	0.14	5.00	7.14	8.17	5.05	10.13	6.06	0.0766666666666667	0.0733333333333333	0.166666666666667	0.16	6.77	7.08
6948	6948	TCN2	0.25	0.51	0.49	0.23	0.20	0.46	0.58	1.17	1.12	0.49	0.44	1.00	10.95	22.08	21.00	10.00	9.00	20.00	0.416666666666667	0.296666666666667	0.956666666666667	0.643333333333333	18.01	13
90550	90550	MCU	16.81	15.86	15.91	27.09	26.45	24.69	38.59	36.30	36.44	58.09	56.83	54.03	1013.99	960.60	958.24	1655.68	1642.96	1519.87	16.1933333333333	26.0766666666667	37.11	56.3166666666667	977.61	1606.17
1660	1660	DHX9	27.37	26.11	23.93	11.57	11.83	16.23	62.84	59.76	54.79	24.81	25.43	35.51	2540.23	2432.03	2217.73	1087.97	1130.68	1537.38	25.8033333333333	13.21	59.13	28.5833333333333	2396.66333333333	1252.01
285382	285382	C3orf70	0.06	0.08	0.02	0.01	0.05	0.03	0.15	0.17	0.04	0.03	0.11	0.08	9.58	11.23	2.45	1.83	7.52	5.28	0.0533333333333333	0.03	0.12	0.0733333333333333	7.75333333333333	4.87666666666667
23333	23333	DPY19L1	7.41	6.86	6.33	5.14	5.52	6.86	17.01	15.69	14.50	11.02	11.86	15.00	746.85	700.86	645.98	532.62	582.69	721.08	6.86666666666667	5.84	15.7333333333333	12.6266666666667	697.896666666667	612.13
338949	338949	TMEM202	0.06	0	0	0	0	0	0.15	0	0	0	0	0	1.00	0	0	0	0	0	0.02	0	0.05	0	0.333333333333333	0
60488	60488	MRPS35	34.06	34.49	30.81	31.53	36.98	33.69	78.19	78.92	70.55	67.61	79.46	73.72	1233.48	1263.62	1138.00	1146.99	1389.51	1267.90	33.12	34.0666666666667	75.8866666666667	73.5966666666667	1211.7	1268.13333333333
3068	3068	HDGF	242.49	229.64	231.27	232.11	221.89	222.17	556.67	525.50	529.61	497.65	476.84	486.15	10686.29	10342.45	10367.42	10381.17	10559.53	10488.46	234.466666666667	225.39	537.26	486.88	10465.3866666667	10476.3866666667
79899	79899	PRR5L	0.07	0.14	0.11	0.06	0.11	0.11	0.17	0.31	0.26	0.12	0.24	0.25	5.00	10.00	9.00	4.00	9.00	8.00	0.106666666666667	0.0933333333333333	0.246666666666667	0.203333333333333	8	7
5019	5019	OXCT1	0.44	0.33	0.29	0.18	0.17	0.33	1.02	0.76	0.66	0.38	0.37	0.72	29.00	22.00	19.00	12.00	12.00	21.00	0.353333333333333	0.226666666666667	0.813333333333333	0.49	23.3333333333333	15
7976	7976	FZD3	1.48	1.48	1.54	0.73	0.95	0.82	3.40	3.39	3.54	1.58	2.03	1.79	188.05	183.26	211.79	95.15	91.72	91.28	1.5	0.833333333333333	3.44333333333333	1.8	194.366666666667	92.7166666666667
118987	118987	PDZD8	5.43	4.77	5.09	7.50	7.65	5.85	12.47	10.92	11.66	16.07	16.43	12.80	885.28	841.12	838.87	1115.54	1205.25	954.79	5.09666666666667	7	11.6833333333333	15.1	855.09	1091.86
51663	51663	ZFR	47.80	47.06	47.10	42.44	42.42	41.92	109.73	107.69	107.87	90.99	91.15	91.74	4659.74	4603.74	4585.85	4191.51	4257.19	4171.73	47.32	42.26	108.43	91.2933333333333	4616.44333333333	4206.81
995	995	CDC25C	0.10	0.03	0.05	0.08	0.08	0.08	0.24	0.07	0.12	0.17	0.17	0.17	4.00	1.00	2.00	3.00	3.34	3.00	0.06	0.08	0.143333333333333	0.17	2.33333333333333	3.11333333333333
4354	4354	MPP1	67.30	63.60	64.71	94.20	84.77	85.63	154.50	145.54	148.18	201.97	182.18	187.37	2728.00	2579.99	2619.00	3743.41	3497.23	3528.00	65.2033333333333	88.2	149.406666666667	190.506666666667	2642.33	3589.54666666667
987	987	LRBA	2.75	2.50	2.60	1.84	2.02	2.56	6.32	5.73	5.95	3.95	4.35	5.61	552.91	509.87	484.26	389.43	425.40	537.66	2.61666666666667	2.14	6	4.63666666666667	515.68	450.83
55008	55008	HERC6	0.71	0.68	0.76	0.27	0.30	0.52	1.63	1.56	1.74	0.59	0.65	1.15	52.44	54.23	57.99	22.05	26.10	42.17	0.716666666666667	0.363333333333333	1.64333333333333	0.796666666666667	54.8866666666667	30.1066666666667
252839	252839	TMEM9	36.95	35.60	37.97	22.28	24.86	27.32	84.83	81.46	86.94	47.77	53.42	59.77	1134.99	1100.99	1171.00	699.00	784.94	857.00	36.84	24.82	84.41	53.6533333333333	1135.66	780.313333333333
261726	261726	TIPRL	25.61	25.67	27.67	27.41	29.29	26.18	58.80	58.74	63.35	58.76	62.94	57.28	1169.34	1217.48	1123.92	1082.97	1275.05	1192.08	26.3166666666667	27.6266666666667	60.2966666666667	59.66	1170.24666666667	1183.36666666667
120227	120227	CYP2R1	5.23	5.34	6.35	5.19	4.04	5.06	12.00	12.21	14.54	11.12	8.68	11.08	434.97	398.12	476.94	296.67	219.68	308.85	5.64	4.76333333333333	12.9166666666667	10.2933333333333	436.676666666667	275.066666666667
83729	83729	INHBE	18.91	16.58	11.35	1.35	1.27	2.82	43.40	37.95	25.98	2.90	2.73	6.18	951.87	837.94	570.53	68.91	65.94	145.18	15.6133333333333	1.81333333333333	35.7766666666667	3.93666666666667	786.78	93.3433333333333
2775	2775	GNAO1	0.03	0.02	0.02	0.02	0	0	0.06	0.04	0.05	0.04	0	0	2.00	2.00	3.00	1.00	0	0	0.0233333333333333	0.00666666666666667	0.05	0.0133333333333333	2.33333333333333	0.333333333333333
653519	653519	GPR89A	11.41	9.78	12.63	10.33	8.86	10.57	26.19	22.38	28.93	22.14	19.04	23.12	437.96	365.70	485.06	392.53	361.32	419.42	11.2733333333333	9.92	25.8333333333333	21.4333333333333	429.573333333333	391.09
84220	84220	RGPD5	3.27	2.48	1.67	2.81	3.38	4.82	7.52	5.68	3.82	6.02	7.26	10.55	466.40	347.63	241.32	411.91	511.57	726.12	2.47333333333333	3.67	5.67333333333333	7.94333333333333	351.783333333333	549.866666666667
274	274	BIN1	5.48	5.74	6.49	3.74	3.87	3.37	12.59	13.13	14.87	8.01	8.32	7.37	233.00	244.08	277.00	163.00	171.87	150.00	5.90333333333333	3.66	13.53	7.9	251.36	161.623333333333
2730	2730	GCLM	10.52	10.81	11.02	7.55	8.39	9.62	24.15	24.74	25.24	16.18	18.03	21.06	1075.12	1124.67	1126.50	778.30	887.42	1009.78	10.7833333333333	8.52	24.71	18.4233333333333	1108.76333333333	891.833333333333
4718	4718	NDUFC2	19.74	20.41	19.76	14.95	15.51	18.19	45.30	46.71	45.25	32.06	33.33	39.81	872.64	905.21	873.32	670.39	705.37	821.19	19.97	16.2166666666667	45.7533333333333	35.0666666666667	883.723333333333	732.316666666667
391123	391123	VSIG8	0.38	0.30	0.30	0.32	0.21	0.24	0.88	0.68	0.68	0.68	0.45	0.52	14.12	11.00	11.00	11.95	8.00	9.00	0.326666666666667	0.256666666666667	0.746666666666667	0.55	12.04	9.65
50624	50624	CUZD1	0.33	0.52	0.70	0.20	0.22	0.20	0.75	1.20	1.61	0.42	0.47	0.43	13.00	21.00	28.00	8.00	9.00	8.00	0.516666666666667	0.206666666666667	1.18666666666667	0.44	20.6666666666667	8.33333333333333
63943	63943	FKBPL	4.67	4.87	4.78	4.50	4.21	3.59	10.71	11.15	10.95	9.64	9.04	7.86	126.00	132.00	129.00	122.98	117.00	99.00	4.77333333333333	4.1	10.9366666666667	8.84666666666667	129	112.993333333333
125061	125061	AFMID	5.47	4.99	6.83	4.59	4.88	3.97	12.57	11.41	15.65	9.84	10.48	8.68	141.49	128.37	172.14	121.76	133.37	111.52	5.76333333333333	4.48	13.21	9.66666666666667	147.333333333333	122.216666666667
1013	1013	CDH15	0	0	0.07	0.03	0	0	0	0	0.16	0.07	0	0	0	0	4.00	2.00	0	0	0.0233333333333333	0.01	0.0533333333333333	0.0233333333333333	1.33333333333333	0.666666666666667
4321	4321	MMP12	0.57	0.59	0.62	0.37	0.39	0.40	1.30	1.35	1.42	0.80	0.85	0.87	21.00	22.00	23.00	14.00	15.00	15.00	0.593333333333333	0.386666666666667	1.35666666666667	0.84	22	14.6666666666667
401097	401097	C3orf80	0.72	0.71	0.89	1.19	1.09	0.74	1.64	1.63	2.04	2.55	2.33	1.61	41.00	41.00	50.97	69.00	64.00	43.00	0.773333333333333	1.00666666666667	1.77	2.16333333333333	44.3233333333333	58.6666666666667
3683	3683	ITGAL	5.26	5.85	5.95	8.58	8.92	8.12	12.07	13.40	13.62	18.39	19.18	17.77	550.15	621.79	629.14	919.99	970.94	866.70	5.68666666666667	8.54	13.03	18.4466666666667	600.36	919.21
55726	55726	INTS13	7.01	6.80	6.72	16.57	16.31	13.79	16.10	15.55	15.40	35.53	35.06	30.18	382.96	369.94	359.00	892.00	893.34	718.00	6.84333333333333	15.5566666666667	15.6833333333333	33.59	370.633333333333	834.446666666667
283461	283461	C12orf40	0	0.02	0	0	0	0	0	0.04	0	0	0	0	0	1.00	0	0	0	0	0.00666666666666667	0	0.0133333333333333	0	0.333333333333333	0
100131107	100131107	LOC100131107	0	0	0	0.06	0.03	0.07	0	0	0	0.14	0.07	0.15	0	0	0	2.00	1.00	2.08	0	0.0533333333333333	0	0.12	0	1.69333333333333
55971	55971	BAIAP2L1	1.03	0.96	1.04	0.89	0.68	0.76	2.37	2.19	2.38	1.90	1.47	1.66	77.54	72.05	77.81	67.58	52.88	58.11	1.01	0.776666666666667	2.31333333333333	1.67666666666667	75.8	59.5233333333333
2322	2322	FLT3	0.16	0.43	0.24	0.26	0.22	0.21	0.38	0.99	0.56	0.55	0.46	0.45	12.00	28.00	15.00	16.00	15.00	13.00	0.276666666666667	0.23	0.643333333333333	0.486666666666667	18.3333333333333	14.6666666666667
125875	125875	CLDND2	0.43	0.62	0.16	0.61	0.26	0.25	0.98	1.41	0.36	1.30	0.55	0.55	10.98	16.03	4.00	15.00	6.36	5.00	0.403333333333333	0.373333333333333	0.916666666666667	0.8	10.3366666666667	8.78666666666667
91351	91351	DDX60L	55.70	55.87	57.41	53.77	58.91	55.81	127.87	127.85	131.47	115.29	126.60	122.13	7034.77	7194.50	7414.77	6084.66	6174.99	6995.10	56.3266666666667	56.1633333333333	129.063333333333	121.34	7214.68	6418.25
51098	51098	IFT52	2.59	2.69	2.90	3.94	3.84	3.77	5.96	6.16	6.63	8.45	8.26	8.26	92.99	96.00	101.97	142.00	143.00	135.98	2.72666666666667	3.85	6.25	8.32333333333333	96.9866666666667	140.326666666667
10288	10288	LILRB2	0.26	0.08	0.24	0.05	0.08	0.04	0.59	0.17	0.54	0.10	0.18	0.09	10.07	3.88	6.78	2.57	2.42	1.23	0.193333333333333	0.0566666666666667	0.433333333333333	0.123333333333333	6.91	2.07333333333333
246243	246243	RNASEH1	10.01	8.84	9.45	8.77	8.48	8.48	22.99	20.22	21.65	18.81	18.22	18.56	1097.46	971.76	1034.41	974.03	960.86	948.03	9.43333333333333	8.57666666666667	21.62	18.53	1034.54333333333	960.973333333333
222658	222658	KCTD20	27.56	26.67	25.56	32.16	31.55	32.99	63.26	61.03	58.54	68.96	67.81	72.20	2980.09	2918.06	2791.90	3490.11	3512.77	3654.32	26.5966666666667	32.2333333333333	60.9433333333333	69.6566666666667	2896.68333333333	3552.4
100421372	100421372	LOC100421372	1.99	1.78	1.84	2.49	2.68	1.97	4.56	4.08	4.22	5.33	5.76	4.32	172.77	160.45	174.13	227.10	259.73	189.47	1.87	2.38	4.28666666666667	5.13666666666667	169.116666666667	225.433333333333
6734	6734	SRPRA	140.28	133.91	139.70	153.76	141.92	139.29	322.04	306.43	319.92	329.66	305.00	304.78	8615.46	8255.92	8563.22	9562.71	8964.17	8727.30	137.963333333333	144.99	316.13	313.146666666667	8478.2	9084.72666666667
4824	4824	NKX3-1	0.45	0.52	0.46	0.08	0.20	0.16	1.04	1.18	1.05	0.17	0.44	0.35	30.00	33.00	31.00	5.00	12.96	11.00	0.476666666666667	0.146666666666667	1.09	0.32	31.3333333333333	9.65333333333333
142689	142689	ASB12	0.31	0.39	0.39	0.35	0.42	0.31	0.72	0.90	0.90	0.75	0.90	0.67	8.00	10.00	10.00	9.00	11.00	8.00	0.363333333333333	0.36	0.84	0.773333333333333	9.33333333333333	9.33333333333333
4297	4297	KMT2A	2.79	3.06	2.94	4.39	3.98	3.23	6.40	6.99	6.74	9.41	8.55	7.07	953.17	1045.91	1004.15	1414.89	1319.82	1094.12	2.93	3.86666666666667	6.71	8.34333333333333	1001.07666666667	1276.27666666667
3174	3174	HNF4G	2.01	2.52	2.01	1.82	2.06	2.22	4.61	5.76	4.60	3.91	4.42	4.86	176.98	196.00	169.00	141.10	152.00	174.99	2.18	2.03333333333333	4.99	4.39666666666667	180.66	156.03
107984876	107984876	LOC107984876	0.10	0.08	0.14	0.19	0.03	0.12	0.24	0.18	0.33	0.41	0.06	0.27	6.92	5.32	9.53	12.69	2.05	8.39	0.106666666666667	0.113333333333333	0.25	0.246666666666667	7.25666666666667	7.71
51634	51634	RBMX2	3.94	4.47	4.51	5.54	5.09	5.21	9.05	10.22	10.34	11.88	10.93	11.40	146.00	166.00	167.00	208.00	193.99	197.00	4.30666666666667	5.28	9.87	11.4033333333333	159.666666666667	199.663333333333
54467	54467	ANKIB1	6.92	6.64	6.81	6.66	6.59	7.50	15.88	15.19	15.60	14.27	14.16	16.42	909.00	875.19	893.93	885.96	891.00	1006.08	6.79	6.91666666666667	15.5566666666667	14.95	892.706666666667	927.68
8891	8891	EIF2B3	10.30	12.54	10.38	8.29	7.86	8.61	23.65	28.69	23.76	17.78	16.88	18.85	332.99	386.99	331.00	257.76	251.98	272.00	11.0733333333333	8.25333333333333	25.3666666666667	17.8366666666667	350.326666666667	260.58
3727	3727	JUND	72.06	75.08	72.71	102.32	102.84	101.56	165.42	171.81	166.51	219.38	221.01	222.22	2829.03	2957.99	2850.99	4070.13	4157.08	4069.97	73.2833333333333	102.24	167.913333333333	220.87	2879.33666666667	4099.06
6331	6331	SCN5A	0.02	0.01	0	0.02	0.01	0.01	0.04	0.01	0	0.05	0.01	0.01	3.00	1.00	0	4.00	1.00	1.00	0.01	0.0133333333333333	0.0166666666666667	0.0233333333333333	1.33333333333333	2
93650	93650	ACP4	0.11	0.07	0.11	0.04	0.04	0.22	0.26	0.16	0.25	0.08	0.08	0.48	3.00	1.89	3.00	1.00	1.00	6.02	0.0966666666666667	0.1	0.223333333333333	0.213333333333333	2.63	2.67333333333333
7498	7498	XDH	0.05	0.03	0.06	0.05	0.03	0.03	0.12	0.07	0.14	0.11	0.07	0.07	6.03	3.60	7.32	6.09	3.95	4.05	0.0466666666666667	0.0366666666666667	0.11	0.0833333333333333	5.65	4.69666666666667
23201	23201	FAM168A	5.30	5.26	5.65	5.68	5.57	5.16	12.16	12.03	12.93	12.17	11.97	11.29	775.00	770.75	809.80	820.00	837.74	762.76	5.40333333333333	5.47	12.3733333333333	11.81	785.183333333333	806.833333333333
54556	54556	ING3	2.64	2.05	2.71	2.60	2.60	2.01	6.07	4.70	6.20	5.57	5.59	4.41	192.00	143.99	198.00	187.00	207.00	155.00	2.46666666666667	2.40333333333333	5.65666666666667	5.19	177.996666666667	183
57214	57214	CEMIP	2.40	2.32	1.97	0.28	0.44	0.60	5.50	5.30	4.52	0.60	0.94	1.31	356.00	346.78	292.30	42.00	67.00	91.00	2.23	0.44	5.10666666666667	0.95	331.693333333333	66.6666666666667
112	112	ADCY6	1.50	1.52	1.36	1.47	1.36	1.90	3.44	3.49	3.12	3.16	2.93	4.17	194.41	195.77	174.43	190.77	181.36	250.98	1.46	1.57666666666667	3.35	3.42	188.203333333333	207.703333333333
70	70	ACTC1	0	0	0	0	0.04	0.01	0	0	0	0	0.08	0.01	0	0	0	0	1.02	0.16	0	0.0166666666666667	0	0.03	0	0.393333333333333
10528	10528	NOP56	13.64	13.52	14.10	8.95	9.93	10.92	31.32	30.93	32.28	19.19	21.34	23.90	531.00	528.00	548.00	352.99	398.00	434.00	13.7533333333333	9.93333333333333	31.51	21.4766666666667	535.666666666667	394.996666666667
729993	729993	SHISA9	2.10	1.93	1.70	0.98	0.72	0.85	4.81	4.41	3.89	2.10	1.55	1.87	289.14	269.66	237.11	135.33	102.74	121.00	1.91	0.85	4.37	1.84	265.303333333333	119.69
11344	11344	TWF2	69.40	72.26	73.04	34.81	32.63	45.95	159.31	165.36	167.26	74.64	70.13	100.55	2267.99	2369.98	2384.10	1152.85	1098.00	1532.97	71.5666666666667	37.7966666666667	163.976666666667	81.7733333333333	2340.69	1261.27333333333
6329	6329	SCN4A	0.01	0.01	0.01	0	0.03	0.01	0.01	0.03	0.01	0	0.06	0.03	1.00	2.00	1.00	0	5.00	2.00	0.01	0.0133333333333333	0.0166666666666667	0.03	1.33333333333333	2.33333333333333
767558	767558	LUZP6	78.72	79.27	77.40	74.37	81.80	79.84	180.71	181.41	177.25	159.45	175.78	174.71	6136.78	6201.71	6026.43	5874.07	6565.25	6353.55	78.4633333333333	78.67	179.79	169.98	6121.64	6264.29
23252	23252	OTUD3	2.17	1.91	1.92	2.04	1.75	1.97	4.99	4.37	4.39	4.38	3.76	4.31	282.16	249.58	251.48	275.92	239.16	272.40	2	1.92	4.58333333333333	4.15	261.073333333333	262.493333333333
65080	65080	MRPL44	31.14	31.92	30.36	30.48	31.97	29.07	71.49	73.04	69.53	65.36	68.70	63.62	1066.81	1097.41	1039.05	1058.22	1127.29	1016.49	31.14	30.5066666666667	71.3533333333333	65.8933333333333	1067.75666666667	1067.33333333333
22839	22839	DLGAP4	45.54	45.09	44.41	37.57	36.41	37.86	104.54	103.18	101.69	80.56	78.24	82.85	2974.35	2952.84	2908.21	2477.68	2433.06	2518.94	45.0133333333333	37.28	103.136666666667	80.55	2945.13333333333	2476.56
57609	57609	DIP2B	3.78	3.81	3.75	3.00	3.39	3.69	8.68	8.72	8.59	6.44	7.30	8.07	683.73	690.90	676.98	549.94	631.83	680.38	3.78	3.36	8.66333333333333	7.27	683.87	620.716666666667
6496	6496	SIX3	0.04	0	0.04	0.04	0.02	0.05	0.08	0	0.08	0.08	0.04	0.12	2.00	0	2.00	2.00	1.00	3.00	0.0266666666666667	0.0366666666666667	0.0533333333333333	0.08	1.33333333333333	2
51031	51031	GLOD4	12.07	12.32	12.75	11.27	11.35	11.39	27.72	28.19	29.19	24.16	24.39	24.93	434.18	447.43	463.35	415.72	422.70	424.95	12.38	11.3366666666667	28.3666666666667	24.4933333333333	448.32	421.123333333333
202052	202052	DNAJC18	1.35	1.36	1.43	0.70	0.89	0.81	3.10	3.11	3.28	1.51	1.92	1.78	142.67	144.11	151.01	75.07	96.97	87.71	1.38	0.8	3.16333333333333	1.73666666666667	145.93	86.5833333333333
65124	65124	SOWAHC	5.05	5.28	4.78	3.98	4.34	5.07	11.59	12.09	10.94	8.54	9.32	11.10	482.57	506.98	456.25	385.83	426.98	494.93	5.03666666666667	4.46333333333333	11.54	9.65333333333333	481.933333333333	435.913333333333
58499	58499	ZNF462	0.01	0.02	0	0.00	0.00	0.02	0.01	0.05	0	0.01	0.01	0.04	1.00	5.00	0	1.00	1.00	4.01	0.01	0.00666666666666667	0.02	0.02	2	2.00333333333333
105378947	105378947	LOC105378947	0.21	0.06	0.17	0.07	0.14	0.18	0.49	0.14	0.40	0.16	0.31	0.38	10.30	2.97	8.36	3.62	7.10	8.60	0.146666666666667	0.13	0.343333333333333	0.283333333333333	7.21	6.44
64418	64418	TMEM168	5.39	5.08	4.63	2.87	2.54	3.56	12.36	11.63	10.59	6.14	5.47	7.79	503.52	473.30	432.04	272.16	241.90	339.71	5.03333333333333	2.99	11.5266666666667	6.46666666666667	469.62	284.59
55055	55055	ZWILCH	0.59	0.59	0.67	0.36	0.38	0.41	1.35	1.34	1.54	0.77	0.82	0.90	43.49	43.49	49.75	26.77	29.16	30.73	0.616666666666667	0.383333333333333	1.41	0.83	45.5766666666667	28.8866666666667
808	808	CALM3	100.16	102.20	101.55	95.95	105.17	114.49	229.93	233.88	232.56	205.72	226.01	250.52	4465.68	4572.75	4521.81	4333.67	4827.96	5210.60	101.303333333333	105.203333333333	232.123333333333	227.416666666667	4520.08	4790.74333333333
3553	3553	IL1B	243.44	236.21	243.18	68.76	107.58	217.59	558.85	540.54	556.87	147.42	231.19	476.12	7411.86	7216.95	7394.34	2120.91	3371.92	6762.08	240.943333333333	131.31	552.086666666667	284.91	7341.05	4084.97
23177	23177	CEP68	6.96	6.41	6.29	6.58	6.55	7.15	15.98	14.66	14.40	14.11	14.08	15.65	695.19	667.15	621.14	553.75	582.68	678.94	6.55333333333333	6.76	15.0133333333333	14.6133333333333	661.16	605.123333333333
51497	51497	NELFCD	17.52	17.23	18.54	15.90	13.31	15.65	40.22	39.43	42.45	34.09	28.59	34.25	800.52	789.99	845.99	736.21	625.96	729.99	17.7633333333333	14.9533333333333	40.7	32.31	812.166666666667	697.386666666667
400745	400745	SH2D5	0.01	0	0.06	0.01	0.06	0.03	0.03	0	0.13	0.03	0.12	0.06	1.00	0	5.00	1.00	4.00	2.00	0.0233333333333333	0.0333333333333333	0.0533333333333333	0.07	2	2.33333333333333
3991	3991	LIPE	0.16	0.18	0.16	0.07	0.09	0.07	0.38	0.42	0.36	0.15	0.19	0.16	10.00	13.00	12.00	4.00	5.00	4.00	0.166666666666667	0.0766666666666667	0.386666666666667	0.166666666666667	11.6666666666667	4.33333333333333
79595	79595	SAP130	7.77	7.48	7.73	8.50	8.16	7.97	17.84	17.11	17.71	18.22	17.54	17.44	652.00	629.00	647.00	719.85	707.00	677.98	7.66	8.21	17.5533333333333	17.7333333333333	642.666666666667	701.61
27090	27090	ST6GALNAC4	46.08	40.82	39.85	92.48	84.09	77.19	105.78	93.41	91.26	198.27	180.70	168.90	1589.87	1412.98	1374.00	3260.14	3000.91	2736.45	42.25	84.5866666666667	96.8166666666667	182.623333333333	1458.95	2999.16666666667
100652748	100652748	TIMM23B	1.99	1.53	1.83	2.91	2.81	1.49	4.58	3.50	4.19	6.25	6.05	3.27	99.62	77.01	91.60	147.20	144.65	77.10	1.78333333333333	2.40333333333333	4.09	5.19	89.41	122.983333333333
8538	8538	BARX2	0	0.03	0	0	0	0	0	0.07	0	0	0	0	0	1.00	0	0	0	0	0.01	0	0.0233333333333333	0	0.333333333333333	0
7855	7855	FZD5	0.96	0.95	0.83	1.78	1.69	1.45	2.20	2.18	1.90	3.81	3.64	3.17	148.26	146.98	120.73	266.44	260.09	216.04	0.913333333333333	1.64	2.09333333333333	3.54	138.656666666667	247.523333333333
115861	115861	NXNL1	0	0.05	0	0.11	0	0	0	0.13	0	0.23	0	0	0	1.00	0	2.00	0	0	0.0166666666666667	0.0366666666666667	0.0433333333333333	0.0766666666666667	0.333333333333333	0.666666666666667
219958	219958	OR1S2	0	0	0	0	0	0.05	0	0	0	0	0	0.11	0	0	0	0	0	1.00	0	0.0166666666666667	0	0.0366666666666667	0	0.333333333333333
10114	10114	HIPK3	14.56	14.89	14.79	20.61	18.88	17.56	33.42	34.07	33.86	44.19	40.57	38.43	2243.95	2283.47	2258.53	3235.68	3013.50	2761.50	14.7466666666667	19.0166666666667	33.7833333333333	41.0633333333333	2261.98333333333	3003.56
91582	91582	RPS19BP1	69.68	66.66	65.55	47.14	43.92	43.44	159.97	152.54	150.10	101.07	94.38	95.06	1121.99	1077.00	1054.00	769.00	728.00	714.00	67.2966666666667	44.8333333333333	154.203333333333	96.8366666666667	1084.33	737
9656	9656	MDC1	2.13	1.99	2.22	2.75	2.63	2.35	4.89	4.55	5.09	5.90	5.64	5.15	291.96	270.96	299.91	374.99	363.90	322.99	2.11333333333333	2.57666666666667	4.84333333333333	5.56333333333333	287.61	353.96
728378	728378	POTEF	0	0.22	0.00	0.40	0.89	0.55	0	0.50	0.01	0.85	1.90	1.20	0	11.91	0.31	22.13	49.18	30.14	0.0733333333333333	0.613333333333333	0.17	1.31666666666667	4.07333333333333	33.8166666666667
9168	9168	TMSB10	1563.48	1544.79	1393.61	1225.68	1032.27	1377.00	3589.16	3535.11	3191.33	2627.92	2218.40	3013.08	13451.95	13337.91	11974.97	10684.91	9144.32	12093.60	1500.62666666667	1211.65	3438.53333333333	2619.8	12921.61	10640.9433333333
144402	144402	CPNE8	7.61	7.74	6.85	6.94	5.81	6.50	17.47	17.72	15.70	14.89	12.49	14.21	540.96	553.96	486.79	453.53	423.17	457.00	7.4	6.41666666666667	16.9633333333333	13.8633333333333	527.236666666667	444.566666666667
10516	10516	FBLN5	0.16	0.11	0.09	0.07	0.06	0.08	0.37	0.24	0.22	0.15	0.12	0.17	9.09	6.03	5.34	4.09	3.00	4.00	0.12	0.07	0.276666666666667	0.146666666666667	6.82	3.69666666666667
23530	23530	NNT	17.53	18.29	19.04	16.85	18.19	19.16	40.23	41.86	43.60	36.12	39.10	41.92	1968.33	2020.13	2067.35	1816.87	1988.30	2104.42	18.2866666666667	18.0666666666667	41.8966666666667	39.0466666666667	2018.60333333333	1969.86333333333
23587	23587	ELP5	8.63	9.10	9.04	8.40	8.40	7.35	19.82	20.81	20.71	18.02	18.06	16.09	270.56	288.30	279.22	271.45	267.79	229.92	8.92333333333333	8.05	20.4466666666667	17.39	279.36	256.386666666667
7466	7466	WFS1	0.04	0.09	0.03	0.09	0.05	0.09	0.09	0.21	0.06	0.20	0.11	0.20	3.00	7.00	2.00	7.00	4.00	7.00	0.0533333333333333	0.0766666666666667	0.12	0.17	4	6
56548	56548	CHST7	14.28	14.54	14.32	21.02	20.00	19.11	32.79	33.26	32.79	45.07	42.99	41.81	700.00	714.96	701.00	1044.00	1009.51	956.00	14.38	20.0433333333333	32.9466666666667	43.29	705.32	1003.17
9275	9275	BCL7B	38.05	39.11	41.88	38.76	40.90	41.82	87.36	89.50	95.90	83.10	87.91	91.52	1306.72	1334.12	1421.06	1340.49	1436.14	1447.18	39.68	40.4933333333333	90.92	87.51	1353.96666666667	1407.93666666667
79290	79290	OR13A1	0	0.05	0	0	0.07	0	0	0.11	0	0	0.15	0	0	3.00	0	0	3.00	0	0.0166666666666667	0.0233333333333333	0.0366666666666667	0.05	1	1
57452	57452	GALNT16	0.33	0.33	0.52	0.51	0.70	0.57	0.76	0.75	1.18	1.09	1.50	1.24	26.79	29.90	48.46	27.89	43.15	36.27	0.393333333333333	0.593333333333333	0.896666666666667	1.27666666666667	35.05	35.77
9973	9973	CCS	10.45	11.35	9.71	8.04	7.62	8.86	24.00	25.98	22.24	17.24	16.38	19.38	222.03	242.00	206.00	173.00	166.68	192.00	10.5033333333333	8.17333333333333	24.0733333333333	17.6666666666667	223.343333333333	177.226666666667
23264	23264	ZC3H7B	16.80	17.54	17.24	11.13	11.00	14.71	38.58	40.14	39.47	23.87	23.64	32.18	2032.95	2153.05	2072.87	1379.44	1378.99	1770.39	17.1933333333333	12.28	39.3966666666667	26.5633333333333	2086.29	1509.60666666667
150372	150372	NFAM1	2.05	1.80	1.81	0.80	0.74	0.97	4.70	4.12	4.14	1.72	1.58	2.13	243.25	216.70	216.49	96.01	90.45	119.55	1.88666666666667	0.836666666666667	4.32	1.81	225.48	102.003333333333
126820	126820	DNAI3	0.29	0.37	0.44	0.19	0.25	0.18	0.67	0.84	1.01	0.41	0.53	0.38	18.00	22.00	27.00	12.00	15.00	10.99	0.366666666666667	0.206666666666667	0.84	0.44	22.3333333333333	12.6633333333333
54820	54820	NDE1	26.90	27.64	27.77	31.67	29.65	25.85	61.76	63.24	63.59	67.90	63.73	56.56	1654.20	1673.93	1707.26	1931.96	1838.39	1563.46	27.4366666666667	29.0566666666667	62.8633333333333	62.73	1678.46333333333	1777.93666666667
79165	79165	LENG1	3.98	3.30	3.15	4.34	4.55	4.23	9.13	7.55	7.22	9.31	9.77	9.26	110.61	92.09	87.61	122.36	130.19	120.14	3.47666666666667	4.37333333333333	7.96666666666667	9.44666666666667	96.77	124.23
83694	83694	RPS6KL1	1.12	0.94	1.15	0.62	0.59	0.74	2.56	2.15	2.63	1.33	1.27	1.62	72.48	62.02	74.40	35.94	38.25	49.48	1.07	0.65	2.44666666666667	1.40666666666667	69.6333333333333	41.2233333333333
3752	3752	KCND3	0.20	0.22	0.23	0.15	0.18	0.14	0.45	0.51	0.53	0.32	0.39	0.31	22.08	33.11	33.60	20.25	27.62	22.52	0.216666666666667	0.156666666666667	0.496666666666667	0.34	29.5966666666667	23.4633333333333
4481	4481	MSR1	65.34	72.40	68.62	54.30	65.65	61.07	149.99	165.68	157.13	116.42	141.07	133.62	4111.80	4584.18	4397.47	3423.11	4319.65	3955.25	68.7866666666667	60.34	157.6	130.37	4364.48333333333	3899.33666666667
653061	653061	GOLGA8S	0.13	0.11	0.12	0.14	0.22	0.18	0.30	0.25	0.27	0.31	0.48	0.38	15.37	12.86	13.81	11.96	20.16	12.95	0.12	0.18	0.273333333333333	0.39	14.0133333333333	15.0233333333333
79724	79724	ZNF768	15.89	15.68	16.46	27.22	27.27	22.38	36.48	35.89	37.68	58.36	58.61	48.98	804.00	797.28	815.33	1342.10	1362.36	1110.13	16.01	25.6233333333333	36.6833333333333	55.3166666666667	805.536666666667	1271.53
100170229	100170229	SRRM5	0.16	0.28	0.25	0.14	0.04	0.06	0.37	0.64	0.57	0.29	0.09	0.13	7.96	13.87	12.36	6.75	2.24	2.99	0.23	0.08	0.526666666666667	0.17	11.3966666666667	3.99333333333333
2947	2947	GSTM3	5.31	6.09	6.17	5.31	5.24	5.87	12.20	13.94	14.13	11.38	11.25	12.85	451.98	519.78	524.06	457.40	458.61	509.79	5.85666666666667	5.47333333333333	13.4233333333333	11.8266666666667	498.606666666667	475.266666666667
201163	201163	FLCN	8.76	8.48	8.28	9.06	7.87	7.99	20.12	19.41	18.96	19.42	16.91	17.47	621.21	581.48	582.10	647.22	549.47	589.17	8.50666666666667	8.30666666666667	19.4966666666667	17.9333333333333	594.93	595.286666666667
54504	54504	CPVL	4.44	4.15	5.99	4.98	5.78	3.98	10.18	9.51	13.72	10.67	12.43	8.71	152.85	156.81	223.46	192.75	209.17	162.03	4.86	4.91333333333333	11.1366666666667	10.6033333333333	177.706666666667	187.983333333333
101	101	ADAM8	0.80	0.78	0.99	0.35	0.28	0.49	1.84	1.79	2.26	0.75	0.59	1.08	53.10	52.84	66.00	23.00	19.00	32.00	0.856666666666667	0.373333333333333	1.96333333333333	0.806666666666667	57.3133333333333	24.6666666666667
28965	28965	SLC27A6	0.02	0.02	0.06	0	0	0	0.04	0.04	0.13	0	0	0	1.00	1.00	3.00	0	0	0	0.0333333333333333	0	0.07	0	1.66666666666667	0
4162	4162	MCAM	0.01	0.16	0.06	0.08	0.02	0.04	0.03	0.37	0.15	0.18	0.03	0.10	0.89	20.27	4.35	10.30	1.14	3.14	0.0766666666666667	0.0466666666666667	0.183333333333333	0.103333333333333	8.50333333333333	4.86
25850	25850	ZNF345	0.49	0.39	0.40	0.47	0.41	0.35	1.11	0.90	0.92	1.00	0.87	0.78	30.36	23.83	24.90	30.16	25.55	22.81	0.426666666666667	0.41	0.976666666666667	0.883333333333333	26.3633333333333	26.1733333333333
7091	7091	TLE4	6.24	5.79	5.67	4.99	4.38	5.20	14.32	13.25	12.99	10.70	9.41	11.37	594.76	550.35	553.03	484.24	432.90	514.49	5.9	4.85666666666667	13.52	10.4933333333333	566.046666666667	477.21
2864	2864	FFAR1	0	0.05	0	0	0	0	0	0.12	0	0	0	0	0	1.00	0	0	0	0	0.0166666666666667	0	0.04	0	0.333333333333333	0
284525	284525	SLC9C2	0	0	0.03	0.02	0	0	0	0	0.08	0.04	0	0	0	0	3.00	1.00	0	0	0.01	0.00666666666666667	0.0266666666666667	0.0133333333333333	1	0.333333333333333
26873	26873	OPLAH	7.36	7.52	6.76	4.88	5.24	5.81	16.90	17.21	15.47	10.46	11.25	12.72	610.61	625.99	559.61	410.00	447.00	492.00	7.21333333333333	5.31	16.5266666666667	11.4766666666667	598.736666666667	449.666666666667
55888	55888	ZKSCAN7	0.44	0.39	0.48	0.18	0.26	0.28	1.00	0.89	1.10	0.39	0.56	0.62	19.37	17.56	21.61	7.20	10.93	13.48	0.436666666666667	0.24	0.996666666666667	0.523333333333333	19.5133333333333	10.5366666666667
23024	23024	PDZRN3	0	0	0.01	0	0	0.01	0	0	0.03	0	0	0.03	0	0	1.00	0	0	1.00	0.00333333333333333	0.00333333333333333	0.01	0.01	0.333333333333333	0.333333333333333
387694	387694	SH2D4B	0.02	0.01	0.01	0	0	0	0.05	0.03	0.02	0	0	0	3.00	1.00	1.00	0	0	0	0.0133333333333333	0	0.0333333333333333	0	1.66666666666667	0
84133	84133	ZNRF3	1.05	1.21	1.15	0.77	0.82	0.75	2.40	2.76	2.63	1.65	1.77	1.65	143.05	170.11	161.15	108.79	118.90	108.54	1.13666666666667	0.78	2.59666666666667	1.69	158.103333333333	112.076666666667
9630	9630	GNA14	0.07	0.26	0.10	0.14	0.19	0.12	0.17	0.59	0.22	0.30	0.42	0.26	3.00	12.00	4.00	5.00	7.00	5.00	0.143333333333333	0.15	0.326666666666667	0.326666666666667	6.33333333333333	5.66666666666667
126282	126282	TNFAIP8L1	20.57	20.94	21.77	11.59	10.60	12.75	47.22	47.92	49.86	24.84	22.78	27.90	1618.20	1649.62	1712.50	920.80	857.53	1024.34	21.0933333333333	11.6466666666667	48.3333333333333	25.1733333333333	1660.10666666667	934.223333333333
670	670	BPHL	0.18	0.13	0.14	0.16	0.08	0.13	0.41	0.29	0.31	0.34	0.17	0.28	6.94	4.88	5.28	6.82	3.18	5.00	0.15	0.123333333333333	0.336666666666667	0.263333333333333	5.7	5
1500	1500	CTNND1	9.10	9.31	9.36	10.62	9.52	9.34	20.90	21.31	21.44	22.78	20.45	20.44	1175.01	1208.97	1211.00	1372.94	1251.98	1216.23	9.25666666666667	9.82666666666667	21.2166666666667	21.2233333333333	1198.32666666667	1280.38333333333
81844	81844	TRIM56	17.18	16.03	17.08	15.15	12.88	16.65	39.45	36.68	39.12	32.48	27.67	36.43	3892.27	3647.82	3863.70	3470.71	2990.23	3837.01	16.7633333333333	14.8933333333333	38.4166666666667	32.1933333333333	3801.26333333333	3432.65
348093	348093	RBPMS2	0.85	0.99	0.71	1.22	0.99	1.07	1.96	2.27	1.62	2.63	2.13	2.35	35.00	41.00	29.00	51.00	41.97	45.00	0.85	1.09333333333333	1.95	2.37	35	45.99
57213	57213	SPRYD7	7.36	7.41	8.14	4.85	4.61	5.28	16.90	16.95	18.65	10.41	9.91	11.56	376.59	386.72	415.87	248.09	244.40	266.11	7.63666666666667	4.91333333333333	17.5	10.6266666666667	393.06	252.866666666667
116461	116461	TSEN15	17.19	16.77	17.83	7.87	9.94	10.85	39.46	38.39	40.82	16.88	21.36	23.74	688.75	670.47	709.93	316.35	407.63	445.40	17.2633333333333	9.55333333333333	39.5566666666667	20.66	689.716666666667	389.793333333333
57142	57142	RTN4	302.83	298.97	287.69	290.28	287.53	297.90	695.18	684.17	658.81	622.37	617.91	651.85	13948.49	13835.97	13223.93	13563.03	13635.85	14025.30	296.496666666667	291.903333333333	679.386666666667	630.71	13669.4633333333	13741.3933333333
55070	55070	DET1	0.30	0.24	0.28	0.51	0.40	0.38	0.69	0.54	0.64	1.09	0.85	0.83	14.00	11.00	13.00	24.00	19.00	18.00	0.273333333333333	0.43	0.623333333333333	0.923333333333333	12.6666666666667	20.3333333333333
6835	6835	SURF2	3.24	3.77	3.87	2.84	3.14	2.75	7.43	8.64	8.86	6.10	6.76	6.02	53.00	62.00	63.00	47.00	53.00	46.00	3.62666666666667	2.91	8.31	6.29333333333333	59.3333333333333	48.6666666666667
387707	387707	CC2D2B	0.23	0.26	0.24	0.10	0.11	0.11	0.53	0.59	0.55	0.21	0.23	0.25	20.16	20.52	21.87	7.76	9.07	9.42	0.243333333333333	0.106666666666667	0.556666666666667	0.23	20.85	8.75
151393	151393	RMDN2	2.51	2.05	2.50	0.70	0.68	0.94	5.76	4.69	5.73	1.50	1.46	2.05	97.46	94.53	108.09	33.67	37.53	38.46	2.35333333333333	0.773333333333333	5.39333333333333	1.67	100.026666666667	36.5533333333333
56947	56947	MFF	24.22	25.49	25.67	29.09	29.28	25.82	55.61	58.34	58.78	62.37	62.93	56.49	900.76	939.17	936.06	1063.05	1085.92	961.98	25.1266666666667	28.0633333333333	57.5766666666667	60.5966666666667	925.33	1036.98333333333
57575	57575	PCDH10	0.04	0.11	0.06	0.03	0.01	0.02	0.10	0.25	0.14	0.07	0.02	0.05	4.00	13.00	8.00	3.26	1.00	1.99	0.07	0.02	0.163333333333333	0.0466666666666667	8.33333333333333	2.08333333333333
10906	10906	TRAFD1	9.80	9.56	9.66	10.48	9.85	9.53	22.49	21.88	22.11	22.48	21.17	20.86	532.98	523.00	524.00	576.00	551.00	527.91	9.67333333333333	9.95333333333333	22.16	21.5033333333333	526.66	551.636666666667
79961	79961	DENND2D	36.22	37.45	38.14	19.26	22.62	28.18	83.15	85.70	87.35	41.29	48.61	61.67	1721.95	1785.48	1794.73	890.00	1031.98	1336.07	37.27	23.3533333333333	85.4	50.5233333333333	1767.38666666667	1086.01666666667
10243	10243	GPHN	5.12	5.30	4.86	3.92	4.01	3.65	11.76	12.14	11.14	8.40	8.62	7.99	380.00	394.07	358.00	291.00	303.46	282.00	5.09333333333333	3.86	11.68	8.33666666666667	377.356666666667	292.153333333333
65266	65266	WNK4	0.48	0.38	0.32	0.40	0.20	0.33	1.10	0.86	0.74	0.85	0.43	0.72	35.00	33.00	33.00	35.98	19.00	31.00	0.393333333333333	0.31	0.9	0.666666666666667	33.6666666666667	28.66
201973	201973	PRIMPOL	1.54	1.70	2.04	1.45	1.53	1.48	3.54	3.88	4.68	3.10	3.28	3.23	62.66	72.22	81.84	60.00	62.82	61.57	1.76	1.48666666666667	4.03333333333333	3.20333333333333	72.24	61.4633333333333
147657	147657	ZNF480	0.56	0.48	0.63	0.31	0.42	0.35	1.28	1.11	1.44	0.67	0.91	0.76	54.45	47.15	62.43	31.05	42.57	34.61	0.556666666666667	0.36	1.27666666666667	0.78	54.6766666666667	36.0766666666667
255220	255220	TXNDC8	0.05	0.19	0.13	0	0	0.06	0.12	0.44	0.29	0	0	0.14	1.00	3.00	2.00	0	0	1.00	0.123333333333333	0.02	0.283333333333333	0.0466666666666667	2	0.333333333333333
9921	9921	RNF10	44.33	43.72	43.20	49.96	46.49	47.78	101.76	100.06	98.92	107.11	99.91	104.54	3063.39	3074.96	2983.46	3445.83	3296.56	3349.98	43.75	48.0766666666667	100.246666666667	103.853333333333	3040.60333333333	3364.12333333333
168620	168620	BHLHA15	0.03	0.03	0.02	0	0	0	0.07	0.08	0.04	0	0	0	2.00	2.28	1.20	0	0	0	0.0266666666666667	0	0.0633333333333333	0	1.82666666666667	0
931	931	MS4A1	0	0.01	0	0	0	0	0	0.03	0	0	0	0	0	1.00	0	0	0	0	0.00333333333333333	0	0.01	0	0.333333333333333	0
140606	140606	SELENOM	0.45	0.67	0.67	0.51	0.43	0.36	1.02	1.52	1.53	1.10	0.93	0.80	6.00	9.00	9.00	7.00	6.00	5.00	0.596666666666667	0.433333333333333	1.35666666666667	0.943333333333333	8	6
376497	376497	SLC27A1	3.35	3.26	3.41	6.13	5.95	5.78	7.68	7.47	7.82	13.15	12.78	12.66	243.65	237.44	250.85	451.98	445.04	428.14	3.34	5.95333333333333	7.65666666666667	12.8633333333333	243.98	441.72
387264	387264	KRTAP5-1	0.05	0	0	0.05	0	0.14	0.13	0	0	0.11	0	0.31	1.02	0	0	1.00	0	2.73	0.0166666666666667	0.0633333333333333	0.0433333333333333	0.14	0.34	1.24333333333333
105379473	105379473	LOC105379473	0.87	0.53	0.99	0.82	1.21	0.81	2.00	1.22	2.26	1.76	2.59	1.77	14.02	8.59	15.84	13.34	19.97	13.27	0.796666666666667	0.946666666666667	1.82666666666667	2.04	12.8166666666667	15.5266666666667
29080	29080	CCDC59	14.78	13.08	12.42	9.41	10.48	10.96	33.93	29.93	28.43	20.18	22.51	23.99	474.15	420.99	397.77	305.96	346.00	359.00	13.4266666666667	10.2833333333333	30.7633333333333	22.2266666666667	430.97	336.986666666667
9862	9862	MED24	18.20	18.49	18.17	12.95	13.44	15.42	41.77	42.32	41.60	27.77	28.89	33.73	1304.27	1331.63	1302.27	941.99	993.41	1128.99	18.2866666666667	13.9366666666667	41.8966666666667	30.13	1312.72333333333	1021.46333333333
1006	1006	CDH8	0	0.01	0.05	0.01	0.02	0.01	0	0.02	0.10	0.01	0.05	0.02	0	1.67	8.73	1.34	4.75	1.64	0.02	0.0133333333333333	0.04	0.0266666666666667	3.46666666666667	2.57666666666667
312	312	ANXA13	0.24	0.03	0.20	0.17	0.07	0.20	0.55	0.08	0.47	0.36	0.14	0.44	7.00	1.00	6.00	5.00	2.00	6.00	0.156666666666667	0.146666666666667	0.366666666666667	0.313333333333333	4.66666666666667	4.33333333333333
93210	93210	PGAP3	1.73	1.71	1.86	1.63	1.89	2.01	3.98	3.90	4.25	3.49	4.05	4.41	89.00	91.00	97.01	87.00	99.00	104.99	1.76666666666667	1.84333333333333	4.04333333333333	3.98333333333333	92.3366666666667	96.9966666666667
4033	4033	IRAG2	7.14	5.63	6.47	4.37	3.17	3.29	16.39	12.89	14.82	9.37	6.82	7.21	408.08	328.72	375.28	241.58	174.82	202.60	6.41333333333333	3.61	14.7	7.8	370.693333333333	206.333333333333
27018	27018	BEX3	128.16	146.62	131.91	140.91	138.24	137.36	294.21	335.53	302.06	302.12	297.09	300.57	2097.65	2381.82	2151.12	2316.58	2307.92	2278.99	135.563333333333	138.836666666667	310.6	299.926666666667	2210.19666666667	2301.16333333333
55854	55854	ZC3H15	30.32	30.93	29.45	27.81	27.73	26.69	69.61	70.77	67.44	59.62	59.59	58.39	1255.00	1284.99	1215.98	1166.00	1182.04	1126.99	30.2333333333333	27.41	69.2733333333333	59.2	1251.99	1158.34333333333
105180390	105180390	SPDYE13	0	0.06	0	0	0.03	0	0	0.15	0	0	0.07	0	0	3.63	0	0	1.87	0	0.02	0.01	0.05	0.0233333333333333	1.21	0.623333333333333
653125	653125	GOLGA8K	0	0	0	0	0	0.06	0	0	0	0	0	0.14	0	0	0	0	0	7.05	0	0.02	0	0.0466666666666667	0	2.35
375449	375449	MAST4	2.02	2.89	1.83	2.57	1.92	2.44	4.63	6.62	4.18	5.50	4.13	5.33	415.99	454.00	384.00	505.71	410.97	527.10	2.24666666666667	2.31	5.14333333333333	4.98666666666667	417.996666666667	481.26
55233	55233	MOB1A	44.33	43.55	43.24	38.85	38.94	39.54	101.77	99.66	99.02	83.29	83.67	86.52	4492.48	4425.82	4371.34	3991.52	4066.67	4093.86	43.7066666666667	39.11	100.15	84.4933333333333	4429.88	4050.68333333333
114815	114815	SORCS1	0.11	0.13	0.18	0.06	0.04	0.09	0.25	0.30	0.41	0.14	0.08	0.19	13.00	19.00	22.00	10.00	6.00	8.00	0.14	0.0633333333333333	0.32	0.136666666666667	18	8
11070	11070	TMEM115	35.41	36.45	33.47	32.79	30.21	32.05	81.30	83.41	76.65	70.31	64.93	70.13	1521.99	1571.98	1436.76	1427.97	1336.98	1406.00	35.11	31.6833333333333	80.4533333333333	68.4566666666667	1510.24333333333	1390.31666666667
114824	114824	PNMA5	0	0.05	0.02	0.03	0.02	0	0	0.11	0.04	0.07	0.03	0	0	3.00	1.00	2.00	1.00	0	0.0233333333333333	0.0166666666666667	0.05	0.0333333333333333	1.33333333333333	1
57665	57665	RDH14	5.17	4.36	4.52	5.05	5.57	4.72	11.86	9.97	10.36	10.82	11.97	10.33	163.00	138.00	142.60	161.33	181.00	152.00	4.68333333333333	5.11333333333333	10.73	11.04	147.866666666667	164.776666666667
4681	4681	NBL1	7.77	7.49	6.01	11.41	10.24	11.31	17.83	17.14	13.76	24.46	22.01	24.76	320.31	310.08	247.71	476.73	434.93	476.33	7.09	10.9866666666667	16.2433333333333	23.7433333333333	292.7	462.663333333333
107987545	107987545	LOC107987545	0	0.39	0.49	0.65	1.09	1.44	0	0.89	1.13	1.39	2.35	3.14	0	13.58	17.04	22.83	39.04	50.92	0.293333333333333	1.06	0.673333333333333	2.29333333333333	10.2066666666667	37.5966666666667
5502	5502	PPP1R1A	0	0.09	0.09	0	0.03	0	0	0.20	0.20	0	0.06	0	0	1.00	1.00	0	1.00	0	0.06	0.01	0.133333333333333	0.02	0.666666666666667	0.333333333333333
51298	51298	THEG	0.12	0.09	0.19	0.09	0.03	0.09	0.28	0.20	0.43	0.19	0.06	0.20	4.00	3.00	6.00	3.00	1.00	3.00	0.133333333333333	0.07	0.303333333333333	0.15	4.33333333333333	2.33333333333333
2649	2649	NR6A1	0.13	0.21	0.21	0.25	0.18	0.13	0.31	0.48	0.49	0.54	0.39	0.28	19.58	30.80	28.54	34.00	17.12	18.87	0.183333333333333	0.186666666666667	0.426666666666667	0.403333333333333	26.3066666666667	23.33
84952	84952	CGNL1	0.07	0.05	0.06	0.06	0.03	0.04	0.16	0.12	0.14	0.12	0.07	0.09	10.98	7.92	9.33	8.88	5.24	6.77	0.06	0.0433333333333333	0.14	0.0933333333333333	9.41	6.96333333333333
2633	2633	GBP1	0.08	0.16	0.04	0.05	0.07	0.10	0.18	0.36	0.08	0.10	0.15	0.22	4.66	9.21	2.11	2.87	4.24	5.89	0.0933333333333333	0.0733333333333333	0.206666666666667	0.156666666666667	5.32666666666667	4.33333333333333
646457	646457	C19orf67	0.04	0.06	0.02	0	0.04	0.05	0.09	0.13	0.04	0	0.10	0.12	2.37	3.21	1.05	0	2.62	3.14	0.04	0.03	0.0866666666666667	0.0733333333333333	2.21	1.92
283	283	ANG	1.46	1.60	1.66	1.99	2.18	2.87	3.36	3.67	3.79	4.27	4.68	6.28	33.28	30.04	34.32	43.72	42.43	54.59	1.57333333333333	2.34666666666667	3.60666666666667	5.07666666666667	32.5466666666667	46.9133333333333
126299	126299	ZNF428	7.40	6.96	6.75	5.70	5.88	5.90	16.99	15.93	15.45	12.22	12.64	12.91	172.04	162.34	156.65	134.24	140.80	140.00	7.03666666666667	5.82666666666667	16.1233333333333	12.59	163.676666666667	138.346666666667
3950	3950	LECT2	0	0	0.05	0	0.05	0	0	0	0.11	0	0.10	0	0	0	0.98	0	1.00	0	0.0166666666666667	0.0166666666666667	0.0366666666666667	0.0333333333333333	0.326666666666667	0.333333333333333
988	988	CDC5L	20.66	21.02	19.64	14.76	14.46	15.58	47.43	48.09	44.97	31.65	31.07	34.08	2671.61	2727.01	2536.34	1933.85	1924.69	2055.83	20.44	14.9333333333333	46.83	32.2666666666667	2644.98666666667	1971.45666666667
10403	10403	NDC80	0.02	0.02	0.05	0.02	0	0.02	0.05	0.05	0.11	0.05	0	0.05	1.00	1.00	2.00	1.00	0	1.00	0.03	0.0133333333333333	0.07	0.0333333333333333	1.33333333333333	0.666666666666667
84614	84614	ZBTB37	0.71	0.74	0.83	0.77	0.79	0.71	1.63	1.70	1.90	1.65	1.69	1.55	458.99	476.06	515.89	430.25	387.21	412.89	0.76	0.756666666666667	1.74333333333333	1.63	483.646666666667	410.116666666667
84436	84436	ZNF528	0.72	0.76	0.83	0.44	0.51	0.39	1.65	1.74	1.90	0.94	1.10	0.85	61.30	66.18	69.66	38.36	44.14	34.71	0.77	0.446666666666667	1.76333333333333	0.963333333333333	65.7133333333333	39.07
5754	5754	PTK7	2.85	2.71	1.95	1.10	1.20	2.13	6.54	6.20	4.47	2.35	2.58	4.66	246.99	231.96	170.00	95.00	107.49	189.00	2.50333333333333	1.47666666666667	5.73666666666667	3.19666666666667	216.316666666667	130.496666666667
7401	7401	CLRN1	0.02	0.02	0	0	0	0	0.05	0.05	0	0	0	0	0.99	0.86	0	0	0	0	0.0133333333333333	0	0.0333333333333333	0	0.616666666666667	0
1636	1636	ACE	0.04	0.10	0.04	0.06	0.07	0.10	0.10	0.22	0.09	0.12	0.15	0.22	4.00	10.00	3.00	3.00	7.00	10.00	0.06	0.0766666666666667	0.136666666666667	0.163333333333333	5.66666666666667	6.66666666666667
9031	9031	BAZ1B	34.45	32.95	33.08	31.49	29.60	29.14	79.08	75.40	75.75	67.52	63.60	63.76	4639.55	4489.86	4494.75	4337.00	4149.74	4031.27	33.4933333333333	30.0766666666667	76.7433333333333	64.96	4541.38666666667	4172.67
8798	8798	DYRK4	2.15	2.20	2.21	1.20	1.49	1.08	4.94	5.04	5.07	2.56	3.21	2.36	39.00	40.00	40.00	22.00	27.91	20.00	2.18666666666667	1.25666666666667	5.01666666666667	2.71	39.6666666666667	23.3033333333333
6491	6491	STIL	0.49	0.47	0.39	0.08	0.17	0.25	1.12	1.07	0.90	0.18	0.36	0.54	51.57	45.23	41.75	8.81	18.07	25.83	0.45	0.166666666666667	1.03	0.36	46.1833333333333	17.57
55020	55020	TTC38	6.33	6.61	6.69	4.52	4.54	5.52	14.53	15.12	15.31	9.69	9.76	12.08	334.03	353.00	351.00	242.00	248.00	297.41	6.54333333333333	4.86	14.9866666666667	10.51	346.01	262.47
10908	10908	PNPLA6	40.23	42.32	43.13	36.16	35.85	38.44	92.35	96.84	98.77	77.52	77.05	84.10	3648.98	3853.14	3905.97	3315.36	3345.05	3554.98	41.8933333333333	36.8166666666667	95.9866666666667	79.5566666666667	3802.69666666667	3405.13
152404	152404	IGSF11	0.04	0	0.02	0.05	0	0.03	0.10	0	0.05	0.10	0	0.06	3.02	0	1.65	3.61	0	2.00	0.02	0.0266666666666667	0.05	0.0533333333333333	1.55666666666667	1.87
10211	10211	FLOT1	33.96	32.84	34.85	36.63	35.94	33.09	77.95	75.14	79.81	78.54	77.23	72.40	1196.00	1166.79	1232.10	1323.29	1300.94	1199.00	33.8833333333333	35.22	77.6333333333333	76.0566666666667	1198.29666666667	1274.41
284071	284071	MEIOC	0.63	0.60	0.46	0.39	0.20	0.21	1.45	1.37	1.06	0.84	0.44	0.45	60.00	47.29	44.00	34.00	17.00	20.00	0.563333333333333	0.266666666666667	1.29333333333333	0.576666666666667	50.43	23.6666666666667
51293	51293	CD320	6.20	4.95	6.09	5.63	5.18	4.87	14.24	11.34	13.94	12.07	11.12	10.66	156.00	125.00	151.00	142.00	134.00	125.00	5.74666666666667	5.22666666666667	13.1733333333333	11.2833333333333	144	133.666666666667
284611	284611	FAM102B	6.21	6.56	6.71	7.09	7.38	7.44	14.26	15.01	15.37	15.19	15.85	16.29	717.95	761.03	774.67	829.95	877.90	878.20	6.49333333333333	7.30333333333333	14.88	15.7766666666667	751.216666666667	862.016666666667
4793	4793	NFKBIB	15.39	15.08	13.72	12.93	11.55	12.44	35.32	34.51	31.41	27.71	24.82	27.21	547.86	496.89	462.03	426.36	396.12	384.87	14.73	12.3066666666667	33.7466666666667	26.58	502.26	402.45
4710	4710	NDUFB4	101.64	102.47	100.61	75.34	76.20	86.74	233.33	234.50	230.38	161.54	163.75	189.79	1298.00	1311.00	1285.99	993.98	992.00	1124.00	101.573333333333	79.4266666666667	232.736666666667	171.693333333333	1298.33	1036.66
23466	23466	CBX6	21.97	22.28	23.33	16.54	16.84	20.60	50.43	50.98	53.42	35.46	36.19	45.07	2753.87	2801.54	2920.58	2100.85	2172.41	2635.84	22.5266666666667	17.9933333333333	51.61	38.9066666666667	2825.33	2303.03333333333
10773	10773	ZBTB6	4.53	4.15	4.30	3.88	4.39	4.12	10.40	9.49	9.84	8.32	9.43	9.02	383.00	352.00	363.00	332.55	382.00	356.00	4.32666666666667	4.13	9.91	8.92333333333333	366	356.85
79701	79701	OGFOD3	3.57	4.14	3.68	2.75	2.71	3.53	8.19	9.48	8.43	5.89	5.82	7.72	326.22	376.79	330.82	253.13	251.79	324.99	3.79666666666667	2.99666666666667	8.7	6.47666666666667	344.61	276.636666666667
388569	388569	ZNF324B	0.93	1.02	0.76	1.62	1.59	1.43	2.12	2.34	1.73	3.47	3.41	3.12	56.58	62.79	46.12	101.83	102.19	90.02	0.903333333333333	1.54666666666667	2.06333333333333	3.33333333333333	55.1633333333333	98.0133333333333
114984	114984	FLYWCH2	7.80	7.42	7.42	5.10	4.94	4.12	17.90	16.97	17.00	10.93	10.62	9.01	154.55	147.23	148.30	102.12	101.34	83.51	7.54666666666667	4.72	17.29	10.1866666666667	150.026666666667	95.6566666666667
8831	8831	SYNGAP1	3.66	3.47	3.42	3.37	2.82	2.80	8.41	7.93	7.84	7.23	6.06	6.13	454.21	430.96	423.99	424.00	359.95	355.00	3.51666666666667	2.99666666666667	8.06	6.47333333333333	436.386666666667	379.65
1155	1155	TBCB	12.31	11.21	11.34	7.48	7.59	9.54	28.25	25.65	25.97	16.05	16.30	20.87	240.00	220.00	221.00	148.00	153.00	190.00	11.62	8.20333333333333	26.6233333333333	17.74	227	163.666666666667
57335	57335	ZNF286A	1.99	1.94	1.84	1.52	1.43	1.30	4.57	4.44	4.20	3.25	3.07	2.84	215.06	210.40	196.28	166.55	159.32	145.18	1.92333333333333	1.41666666666667	4.40333333333333	3.05333333333333	207.246666666667	157.016666666667
5034	5034	P4HB	499.86	489.24	493.60	583.37	567.78	517.53	1147.50	1119.58	1130.32	1250.77	1220.19	1132.43	24968.55	24524.68	24623.49	29537.35	29198.83	26376.57	494.233333333333	556.226666666667	1132.46666666667	1201.13	24705.5733333333	28370.9166666667
3032	3032	HADHB	112.49	111.06	108.49	115.61	109.34	120.12	258.25	254.16	248.44	247.88	234.98	262.84	4596.96	4553.23	4430.81	4789.87	4608.96	5017.51	110.68	115.023333333333	253.616666666667	248.566666666667	4527	4805.44666666667
285237	285237	C3orf38	10.32	9.72	9.05	10.90	11.57	8.06	23.69	22.24	20.71	23.38	24.87	17.64	506.88	479.98	446.17	542.00	583.99	405.00	9.69666666666667	10.1766666666667	22.2133333333333	21.9633333333333	477.676666666667	510.33
5800	5800	PTPRO	0.04	0.04	0.05	0	0.00	0.02	0.09	0.10	0.12	0	0.01	0.05	4.70	4.14	4.00	0	1.10	2.85	0.0433333333333333	0.00666666666666667	0.103333333333333	0.02	4.28	1.31666666666667
100507290	100507290	ZNF865	5.45	5.69	5.80	9.14	7.73	6.71	12.50	13.02	13.27	19.60	16.60	14.68	422.45	442.83	448.89	718.45	617.00	531.00	5.64666666666667	7.86	12.93	16.96	438.056666666667	622.15
23522	23522	KAT6B	3.59	3.30	3.18	3.62	3.28	3.02	8.25	7.54	7.29	7.76	7.04	6.60	573.99	530.98	500.05	581.57	538.00	496.30	3.35666666666667	3.30666666666667	7.69333333333333	7.13333333333333	535.006666666667	538.623333333333
11005	11005	SPINK5	0	0	0	0	0	0.02	0	0	0	0	0	0.04	0	0	0	0	0	1.00	0	0.00666666666666667	0	0.0133333333333333	0	0.333333333333333
23650	23650	TRIM29	0.02	0.07	0.02	0	0	0	0.05	0.15	0.05	0	0	0	1.00	3.00	1.00	0	0	0	0.0366666666666667	0	0.0833333333333333	0	1.66666666666667	0
107181291	107181291	PYDC5	0	0	0	0	0	0.13	0	0	0	0	0	0.29	0	0	0	0	0	0.83	0	0.0433333333333333	0	0.0966666666666667	0	0.276666666666667
9690	9690	UBE3C	24.17	24.08	22.57	19.03	21.66	24.02	55.48	55.10	51.68	40.79	46.55	52.56	2498.98	2472.81	2330.84	1983.04	2299.00	2542.00	23.6066666666667	21.57	54.0866666666667	46.6333333333333	2434.21	2274.68
3964	3964	LGALS8	38.59	37.63	34.56	20.05	20.02	23.55	88.58	86.11	79.13	42.99	43.01	51.52	4031.32	4134.88	3744.61	1985.14	2005.87	2704.30	36.9266666666667	21.2066666666667	84.6066666666667	45.84	3970.27	2231.77
285800	285800	PRR18	0.06	0.02	0.02	0.08	0.11	0.14	0.14	0.04	0.04	0.17	0.23	0.30	4.00	1.00	1.00	5.00	7.00	8.98	0.0333333333333333	0.11	0.0733333333333333	0.233333333333333	2	6.99333333333333
56342	56342	PPAN	9.71	8.86	9.77	7.42	7.78	7.63	22.30	20.27	22.37	15.92	16.71	16.68	461.31	422.98	464.48	356.34	380.54	369.46	9.44666666666667	7.61	21.6466666666667	16.4366666666667	449.59	368.78
5229	5229	PGGT1B	4.11	3.91	4.22	4.62	4.81	4.79	9.42	8.94	9.66	9.91	10.33	10.49	427.09	416.95	431.52	369.00	374.00	384.13	4.08	4.74	9.34	10.2433333333333	425.186666666667	375.71
9781	9781	RNF144A	0.25	0.24	0.21	0.12	0.18	0.18	0.58	0.56	0.49	0.25	0.39	0.40	41.77	39.09	36.53	24.59	28.13	27.97	0.233333333333333	0.16	0.543333333333333	0.346666666666667	39.13	26.8966666666667
1215	1215	CMA1	0.13	0.06	0	0	0.06	0	0.30	0.15	0	0	0.14	0	2.00	1.00	0	0	1.00	0	0.0633333333333333	0.02	0.15	0.0466666666666667	1	0.333333333333333
56672	56672	AKIP1	23.31	25.10	26.24	21.89	23.93	24.93	53.51	57.44	60.09	46.93	51.42	54.54	590.21	635.78	665.26	552.55	617.90	636.59	24.8833333333333	23.5833333333333	57.0133333333333	50.9633333333333	630.416666666667	602.346666666667
8743	8743	TNFSF10	0.30	0.28	0.37	0.34	0.30	0.25	0.68	0.65	0.85	0.72	0.65	0.56	11.29	10.83	14.13	12.97	10.90	9.90	0.316666666666667	0.296666666666667	0.726666666666667	0.643333333333333	12.0833333333333	11.2566666666667
23423	23423	TMED3	38.06	42.04	46.62	46.60	48.36	43.29	87.38	96.21	106.76	99.90	103.93	94.71	1105.61	1241.39	1363.15	1370.77	1443.91	1288.00	42.24	46.0833333333333	96.7833333333333	99.5133333333333	1236.71666666667	1367.56
84167	84167	C19orf44	2.09	2.03	1.79	1.03	1.24	1.09	4.81	4.65	4.09	2.20	2.66	2.39	125.91	129.29	112.29	58.49	71.78	68.05	1.97	1.12	4.51666666666667	2.41666666666667	122.496666666667	66.1066666666667
2267	2267	FGL1	0.04	0.08	0.04	0.12	0.04	0.04	0.10	0.18	0.09	0.26	0.08	0.09	2.00	2.00	1.00	3.00	1.00	1.00	0.0533333333333333	0.0666666666666667	0.123333333333333	0.143333333333333	1.66666666666667	1.66666666666667
9410	9410	SNRNP40	10.49	10.85	11.39	7.18	7.10	8.27	24.08	24.82	26.08	15.40	15.25	18.09	343.00	355.98	372.00	238.00	238.99	275.99	10.91	7.51666666666667	24.9933333333333	16.2466666666667	356.993333333333	250.993333333333
116841	116841	SNAP47	20.67	19.12	19.10	20.02	19.51	20.05	47.44	43.75	43.74	42.93	41.94	43.87	1043.51	940.78	949.04	949.22	992.28	1033.79	19.63	19.86	44.9766666666667	42.9133333333333	977.776666666667	991.763333333333
629	629	CFB	0.20	0.31	0.21	0.19	0.23	0.19	0.45	0.72	0.48	0.42	0.49	0.42	10.00	16.02	9.00	10.00	10.00	10.00	0.24	0.203333333333333	0.55	0.443333333333333	11.6733333333333	10
79084	79084	WDR77	6.17	6.22	6.05	4.61	5.53	4.61	14.16	14.25	13.85	9.89	11.88	10.09	309.99	314.00	303.87	234.97	286.00	236.58	6.14666666666667	4.91666666666667	14.0866666666667	10.62	309.286666666667	252.516666666667
65979	65979	PHACTR4	4.91	4.66	4.50	2.99	3.25	3.14	11.28	10.66	10.31	6.41	6.98	6.87	623.03	593.58	569.88	383.58	424.37	406.20	4.69	3.12666666666667	10.75	6.75333333333333	595.496666666667	404.716666666667
654	654	BMP6	4.15	4.22	3.65	4.39	4.24	6.14	9.53	9.66	8.35	9.42	9.12	13.44	323.79	330.50	284.16	347.18	340.69	488.97	4.00666666666667	4.92333333333333	9.18	10.66	312.816666666667	392.28
57168	57168	ASPHD2	1.97	2.71	2.40	2.09	2.24	2.13	4.51	6.20	5.49	4.48	4.81	4.67	136.29	188.59	166.18	146.85	159.80	151.00	2.36	2.15333333333333	5.4	4.65333333333333	163.686666666667	152.55
7546	7546	ZIC2	5.22	4.77	4.85	8.64	8.27	7.76	11.97	10.90	11.12	18.53	17.78	16.97	317.36	291.01	295.00	532.93	518.33	481.80	4.94666666666667	8.22333333333333	11.33	17.76	301.123333333333	511.02
79078	79078	C1orf50	4.07	4.06	4.18	5.34	4.87	4.15	9.34	9.29	9.56	11.45	10.47	9.09	400.31	400.83	410.28	532.47	493.62	417.16	4.10333333333333	4.78666666666667	9.39666666666667	10.3366666666667	403.806666666667	481.083333333333
348013	348013	TMEM255B	1.66	1.65	1.47	0.72	0.63	0.85	3.82	3.77	3.37	1.55	1.35	1.85	148.14	136.01	133.01	69.46	69.52	76.09	1.59333333333333	0.733333333333333	3.65333333333333	1.58333333333333	139.053333333333	71.69
9522	9522	SCAMP1	9.86	9.87	10.10	9.57	9.92	10.33	22.63	22.59	23.13	20.53	21.33	22.60	1253.69	1257.23	1282.06	1232.63	1298.79	1338.42	9.94333333333333	9.94	22.7833333333333	21.4866666666667	1264.32666666667	1289.94666666667
7051	7051	TGM1	0.12	0.16	0.12	0.02	0.05	0.05	0.29	0.36	0.29	0.04	0.11	0.11	7.00	9.00	7.00	1.00	3.00	3.00	0.133333333333333	0.04	0.313333333333333	0.0866666666666667	7.66666666666667	2.33333333333333
117583	117583	PARD3B	0.00	0	0	0	0	0	0.01	0	0	0	0	0	1.00	0	0	0	0	0	0	0	0.00333333333333333	0	0.333333333333333	0
285313	285313	IGSF10	0.02	0.05	0	0.01	0	0.01	0.04	0.11	0	0.02	0	0.01	3.00	3.45	0	1.47	0	1.00	0.0233333333333333	0.00666666666666667	0.05	0.01	2.15	0.823333333333333
26872	26872	STEAP1	5.85	4.77	4.37	2.14	2.94	3.63	13.44	10.92	10.01	4.59	6.32	7.95	143.00	117.00	106.62	53.00	74.00	90.64	4.99666666666667	2.90333333333333	11.4566666666667	6.28666666666667	122.206666666667	72.5466666666667
5870	5870	RAB6A	49.74	50.55	48.05	36.21	37.90	39.07	114.18	115.68	110.02	77.63	81.45	85.50	3314.00	3343.87	3160.57	2433.11	2582.83	2643.29	49.4466666666667	37.7266666666667	113.293333333333	81.5266666666667	3272.81333333333	2553.07666666667
55728	55728	N4BP2	1.74	1.64	1.82	2.17	2.28	2.27	3.99	3.76	4.16	4.65	4.90	4.98	340.03	317.38	347.62	424.57	460.81	446.05	1.73333333333333	2.24	3.97	4.84333333333333	335.01	443.81
51157	51157	ZNF580	9.09	6.95	8.23	7.81	4.90	6.87	20.87	15.91	18.85	16.74	10.54	15.03	228.58	174.34	206.97	198.03	124.00	180.00	8.09	6.52666666666667	18.5433333333333	14.1033333333333	203.296666666667	167.343333333333
6477	6477	SIAH1	6.63	6.32	6.20	12.45	14.95	8.20	15.23	14.47	14.19	26.69	32.13	17.95	321.68	307.74	310.61	575.46	681.92	389.16	6.38333333333333	11.8666666666667	14.63	25.59	313.343333333333	548.846666666667
6834	6834	SURF1	12.99	14.59	15.46	15.10	16.33	16.94	29.82	33.39	35.40	32.37	35.09	37.07	275.00	304.03	317.68	319.58	348.00	352.20	14.3466666666667	16.1233333333333	32.87	34.8433333333333	298.903333333333	339.926666666667
253461	253461	ZBTB38	3.94	4.01	3.84	2.17	2.68	2.92	9.04	9.17	8.79	4.64	5.75	6.38	643.24	658.49	626.98	359.94	449.04	487.10	3.93	2.59	9	5.59	642.903333333333	432.026666666667
155368	155368	METTL27	0.11	0.11	0.22	0.16	0	0.48	0.25	0.25	0.50	0.35	0	1.06	2.00	2.00	4.00	3.00	0	9.00	0.146666666666667	0.213333333333333	0.333333333333333	0.47	2.66666666666667	4
388561	388561	ZNF761	5.93	7.40	7.19	5.46	5.61	6.76	13.62	16.93	16.48	11.70	12.06	14.79	417.68	462.66	484.46	295.59	315.67	404.51	6.84	5.94333333333333	15.6766666666667	12.85	454.933333333333	338.59
284541	284541	CYP4A22	0.13	0	0.09	0	0.03	0.04	0.29	0	0.20	0	0.06	0.09	5.79	0	4.08	0	1.28	1.96	0.0733333333333333	0.0233333333333333	0.163333333333333	0.05	3.29	1.08
91833	91833	WDR20	9.03	8.83	9.16	9.80	8.82	8.37	20.74	20.21	20.98	21.01	18.95	18.32	446.11	433.81	430.99	477.00	425.61	426.27	9.00666666666667	8.99666666666667	20.6433333333333	19.4266666666667	436.97	442.96
7699	7699	ZNF140	5.79	5.60	5.16	6.20	5.83	5.02	13.30	12.82	11.82	13.29	12.54	10.98	296.07	287.19	263.06	311.45	291.53	255.48	5.51666666666667	5.68333333333333	12.6466666666667	12.27	282.106666666667	286.153333333333
375061	375061	FAM89A	26.27	27.13	26.54	39.71	40.16	39.15	60.30	62.09	60.78	85.15	86.31	85.66	797.55	826.68	804.85	1221.78	1255.50	1213.37	26.6466666666667	39.6733333333333	61.0566666666667	85.7066666666667	809.693333333333	1230.21666666667
28952	28952	CCDC22	9.83	10.66	11.80	12.16	13.43	11.45	22.56	24.39	27.02	26.08	28.87	25.05	463.96	504.99	556.04	581.97	651.99	550.99	10.7633333333333	12.3466666666667	24.6566666666667	26.6666666666667	508.33	594.983333333333
57448	57448	BIRC6	8.84	8.95	8.70	7.04	6.77	7.90	20.29	20.47	19.93	15.10	14.56	17.28	2843.48	2887.73	2797.04	2294.54	2246.69	2603.37	8.83	7.23666666666667	20.23	15.6466666666667	2842.75	2381.53333333333
154790	154790	CLEC2L	0.04	0.04	0.12	0	0	0.04	0.09	0.09	0.28	0	0	0.09	1.00	1.00	3.00	0	0	1.00	0.0666666666666667	0.0133333333333333	0.153333333333333	0.03	1.66666666666667	0.333333333333333
51010	51010	EXOSC3	11.01	11.56	11.03	11.02	10.24	10.30	25.28	26.45	25.26	23.63	22.01	22.54	403.17	426.11	404.73	411.37	387.92	384.28	11.2	10.52	25.6633333333333	22.7266666666667	411.336666666667	394.523333333333
51440	51440	HPCAL4	0.06	0.08	0.13	0.03	0.03	0.05	0.15	0.17	0.29	0.07	0.07	0.12	6.00	7.00	12.00	3.00	3.00	5.00	0.09	0.0366666666666667	0.203333333333333	0.0866666666666667	8.33333333333333	3.66666666666667
285172	285172	FAM126B	4.58	4.56	4.30	8.16	6.94	6.33	10.52	10.43	9.85	17.49	14.91	13.84	846.23	808.14	826.55	1368.38	1198.79	1200.64	4.48	7.14333333333333	10.2666666666667	15.4133333333333	826.973333333333	1255.93666666667
571	571	BACH1	17.39	16.26	16.00	22.63	21.85	18.92	39.91	37.20	36.64	48.52	46.95	41.39	2026.41	1902.19	1866.32	2669.76	2618.74	2256.89	16.55	21.1333333333333	37.9166666666667	45.62	1931.64	2515.13
152015	152015	ROPN1B	0	0	0	0	0	0.11	0	0	0	0	0	0.24	0	0	0	0	0	2.00	0	0.0366666666666667	0	0.08	0	0.666666666666667
51308	51308	REEP2	0.12	0.05	0.14	0.05	0.04	0.02	0.26	0.11	0.32	0.10	0.10	0.05	5.00	2.00	6.00	2.00	2.00	1.00	0.103333333333333	0.0366666666666667	0.23	0.0833333333333333	4.33333333333333	1.66666666666667
55837	55837	EAPP	17.76	17.70	16.68	22.30	19.17	16.79	40.78	40.51	38.20	47.81	41.19	36.74	455.00	458.00	429.93	598.00	512.00	446.00	17.38	19.42	39.83	41.9133333333333	447.643333333333	518.666666666667
8991	8991	SELENBP1	0	0.11	0.04	0.02	0.03	0.13	0	0.26	0.09	0.05	0.06	0.28	0	5.21	1.77	1.01	1.22	4.00	0.05	0.06	0.116666666666667	0.13	2.32666666666667	2.07666666666667
8477	8477	GPR65	1.46	1.49	1.49	1.04	1.57	1.48	3.36	3.41	3.42	2.22	3.37	3.23	136.40	139.22	138.80	97.79	150.48	140.40	1.48	1.36333333333333	3.39666666666667	2.94	138.14	129.556666666667
4211	4211	MEIS1	0.02	0.03	0	0	0	0	0.05	0.07	0	0	0	0	1.96	3.00	0	0	0	0	0.0166666666666667	0	0.04	0	1.65333333333333	0
51003	51003	MED31	2.71	2.50	2.33	0.96	0.80	1.00	6.22	5.73	5.34	2.05	1.73	2.18	89.36	82.87	76.80	31.96	27.28	33.56	2.51333333333333	0.92	5.76333333333333	1.98666666666667	83.01	30.9333333333333
8531	8531	YBX3	128.27	142.51	139.17	118.84	125.19	141.70	294.46	326.11	318.69	254.79	269.04	310.07	4934.05	5512.62	5344.59	4626.28	4974.88	5570.51	136.65	128.576666666667	313.086666666667	277.966666666667	5263.75333333333	5057.22333333333
2182	2182	ACSL4	79.51	78.69	74.51	67.35	75.66	82.35	182.52	180.07	170.63	144.41	162.59	180.19	7692.30	7650.84	7250.70	6479.69	7534.99	8160.58	77.57	75.12	177.74	162.396666666667	7531.28	7391.75333333333
5930	5930	RBBP6	13.02	11.99	11.99	12.59	9.36	10.56	29.89	27.44	27.45	27.00	20.11	23.11	1567.99	1574.44	1558.38	1006.99	807.98	1141.40	12.3333333333333	10.8366666666667	28.26	23.4066666666667	1566.93666666667	985.456666666667
7531	7531	YWHAE	111.96	108.44	105.30	85.54	91.42	95.77	257.02	248.15	241.12	183.41	196.46	209.57	4250.40	4144.53	4021.15	3293.97	3592.75	3734.90	108.566666666667	90.91	248.763333333333	196.48	4138.69333333333	3540.54
1376	1376	CPT2	16.66	17.28	18.97	13.39	15.83	16.84	38.24	39.54	43.44	28.71	34.01	36.85	915.48	954.51	1048.37	740.44	895.46	940.37	17.6366666666667	15.3533333333333	40.4066666666667	33.19	972.786666666667	858.756666666667
22924	22924	MAPRE3	7.25	8.33	9.11	6.71	7.21	6.32	16.64	19.06	20.86	14.38	15.50	13.82	273.20	317.00	341.00	257.00	282.95	246.00	8.23	6.74666666666667	18.8533333333333	14.5666666666667	310.4	261.983333333333
347365	347365	ITIH6	0.01	0	0	0	0	0	0.02	0	0	0	0	0	1.00	0	0	0	0	0	0.00333333333333333	0	0.00666666666666667	0	0.333333333333333	0
55763	55763	EXOC1	12.76	12.31	12.68	13.15	11.65	12.15	29.28	28.17	29.05	28.19	25.04	26.59	914.60	874.10	907.54	977.29	851.07	889.27	12.5833333333333	12.3166666666667	28.8333333333333	26.6066666666667	898.746666666667	905.876666666667
4820	4820	NKTR	6.45	5.51	6.86	7.54	4.19	4.59	14.81	12.60	15.71	16.17	9.00	10.05	1175.42	979.24	1276.22	1396.01	765.21	855.64	6.27333333333333	5.44	14.3733333333333	11.74	1143.62666666667	1005.62
9550	9550	ATP6V1G1	102.08	104.48	102.80	84.97	93.15	93.94	234.33	239.09	235.40	182.19	200.18	205.56	3227.44	3314.91	3245.97	2722.13	3032.28	3031.83	103.12	90.6866666666667	236.273333333333	195.976666666667	3262.77333333333	2928.74666666667
285203	285203	EOGT	2.43	2.01	2.34	0.92	0.99	1.65	5.58	4.60	5.35	1.97	2.14	3.61	165.09	150.76	163.80	64.97	57.86	91.05	2.26	1.18666666666667	5.17666666666667	2.57333333333333	159.883333333333	71.2933333333333
6242	6242	RTKN	0.96	1.00	1.18	0.41	0.48	0.47	2.20	2.29	2.70	0.89	1.03	1.02	44.00	45.99	54.00	20.00	23.00	21.99	1.04666666666667	0.453333333333333	2.39666666666667	0.98	47.9966666666667	21.6633333333333
150678	150678	COPS9	38.76	36.45	36.74	34.05	37.51	40.68	88.97	83.42	84.14	73.00	80.61	89.02	301.00	285.00	285.00	267.00	300.00	320.00	37.3166666666667	37.4133333333333	85.51	80.8766666666667	290.333333333333	295.666666666667
6717	6717	SRI	22.24	22.66	24.08	25.46	24.25	22.32	51.07	51.85	55.15	54.60	52.11	48.83	478.33	508.88	507.59	549.00	558.00	508.00	22.9933333333333	24.01	52.69	51.8466666666667	498.266666666667	538.333333333333
56683	56683	CFAP298	16.84	15.43	17.80	12.14	14.33	14.77	38.65	35.30	40.76	26.02	30.79	32.32	561.22	500.96	579.55	401.02	472.26	491.43	16.69	13.7466666666667	38.2366666666667	29.71	547.243333333333	454.903333333333
81491	81491	GPR63	0.46	0.50	0.58	0.35	0.19	0.30	1.06	1.15	1.32	0.75	0.42	0.66	57.61	63.14	71.88	44.39	25.31	38.91	0.513333333333333	0.28	1.17666666666667	0.61	64.21	36.2033333333333
135112	135112	NCOA7	7.85	7.60	8.13	6.26	6.38	7.56	18.01	17.39	18.62	13.42	13.70	16.53	900.29	872.39	928.25	731.56	741.41	870.14	7.86	6.73333333333333	18.0066666666667	14.55	900.31	781.036666666667
123879	123879	DCUN1D3	2.63	2.44	2.24	2.20	1.99	1.57	6.04	5.59	5.13	4.72	4.29	3.44	334.48	311.75	284.67	283.55	261.02	203.97	2.43666666666667	1.92	5.58666666666667	4.15	310.3	249.513333333333
4741	4741	NEFM	0.06	0.03	0.02	0	0	0.02	0.14	0.07	0.05	0	0	0.04	4.00	2.00	1.00	0	0	1.00	0.0366666666666667	0.00666666666666667	0.0866666666666667	0.0133333333333333	2.33333333333333	0.333333333333333
254528	254528	MEIOB	15.05	14.04	14.44	24.25	21.01	18.06	34.54	32.12	33.07	51.99	45.15	39.51	566.03	529.55	539.06	916.52	807.11	685.73	14.51	21.1066666666667	33.2433333333333	45.55	544.88	803.12
7442	7442	TRPV1	4.03	3.73	3.69	1.37	1.17	1.96	9.26	8.55	8.45	2.94	2.51	4.28	345.03	322.84	314.40	120.56	102.20	170.70	3.81666666666667	1.5	8.75333333333333	3.24333333333333	327.423333333333	131.153333333333
5613	5613	PRKX	8.10	8.56	8.87	4.48	4.48	5.63	18.59	19.58	20.32	9.60	9.62	12.33	1023.44	1085.53	1119.97	573.57	582.46	727.04	8.51	4.86333333333333	19.4966666666667	10.5166666666667	1076.31333333333	627.69
56181	56181	MTFR1L	20.62	19.47	20.21	22.08	20.22	20.61	47.34	44.57	46.29	47.35	43.46	45.10	809.14	770.16	796.02	885.62	816.13	833.00	20.1	20.97	46.0666666666667	45.3033333333333	791.773333333333	844.916666666667
84524	84524	ZC3H8	6.52	7.16	6.02	5.01	5.37	4.80	14.96	16.39	13.79	10.74	11.54	10.51	346.81	371.35	336.23	248.38	255.21	247.51	6.56666666666667	5.06	15.0466666666667	10.93	351.463333333333	250.366666666667
22834	22834	ZNF652	0.35	0.35	0.36	0.31	0.22	0.29	0.81	0.80	0.82	0.66	0.48	0.63	83.53	83.21	85.80	76.05	55.02	69.16	0.353333333333333	0.273333333333333	0.81	0.59	84.18	66.7433333333333
3581	3581	IL9R	0.93	0.83	0.89	0.35	0.24	0.36	2.13	1.90	2.03	0.76	0.51	0.78	71.18	67.31	73.53	27.34	18.11	31.74	0.883333333333333	0.316666666666667	2.02	0.683333333333333	70.6733333333333	25.73
7350	7350	UCP1	0.09	0.09	0.04	0.06	0.01	0.05	0.21	0.20	0.09	0.13	0.02	0.10	9.99	5.99	4.23	6.00	1.09	5.00	0.0733333333333333	0.04	0.166666666666667	0.0833333333333333	6.73666666666667	4.03
2935	2935	GSPT1	20.37	19.66	19.02	17.18	18.35	18.78	46.76	45.00	43.56	36.84	39.43	41.09	3016.56	2922.67	2813.42	2578.43	2797.88	2838.70	19.6833333333333	18.1033333333333	45.1066666666667	39.12	2917.55	2738.33666666667
107984025	107984025	LOC107984025	0.47	0.51	0.54	0.43	0.68	0.44	1.09	1.17	1.24	0.93	1.46	0.95	6.09	6.60	6.93	5.62	8.99	5.71	0.506666666666667	0.516666666666667	1.16666666666667	1.11333333333333	6.54	6.77333333333333
25928	25928	SOSTDC1	0	0.03	0	0	0	0	0	0.06	0	0	0	0	0	1.00	0	0	0	0	0.01	0	0.02	0	0.333333333333333	0
5110	5110	PCMT1	94.81	93.01	94.73	59.60	53.71	60.18	217.66	212.84	216.94	127.78	115.43	131.69	2691.74	2666.90	2670.87	1614.99	1534.00	1759.83	94.1833333333333	57.83	215.813333333333	124.966666666667	2676.50333333333	1636.27333333333
55765	55765	INAVA	6.34	6.57	6.41	2.69	2.56	3.18	14.56	15.03	14.68	5.76	5.49	6.97	521.72	561.94	549.66	233.59	223.92	264.62	6.44	2.81	14.7566666666667	6.07333333333333	544.44	240.71
327	327	APEH	27.87	28.14	29.53	29.50	29.77	29.01	63.97	64.39	67.61	63.24	63.98	63.48	1348.00	1349.00	1408.98	1424.24	1460.84	1412.00	28.5133333333333	29.4266666666667	65.3233333333333	63.5666666666667	1368.66	1432.36
64411	64411	ARAP3	23.42	22.93	23.39	10.03	11.74	16.13	53.75	52.46	53.56	21.51	25.23	35.29	2479.42	2421.91	2487.81	1093.05	1298.81	1757.00	23.2466666666667	12.6333333333333	53.2566666666667	27.3433333333333	2463.04666666667	1382.95333333333
55614	55614	KIF16B	2.58	2.77	2.55	4.27	4.70	4.71	5.92	6.35	5.83	9.16	10.11	10.31	279.97	312.00	280.36	477.97	533.00	527.99	2.63333333333333	4.56	6.03333333333333	9.86	290.776666666667	512.986666666667
57026	57026	PDXP	10.56	10.40	10.92	5.46	6.28	7.55	24.25	23.80	25.01	11.72	13.49	16.52	433.00	427.85	447.08	226.98	265.00	316.00	10.6266666666667	6.43	24.3533333333333	13.91	435.976666666667	269.326666666667
83999	83999	KREMEN1	10.32	10.19	11.55	8.54	9.52	11.32	23.69	23.31	26.44	18.31	20.47	24.77	1263.26	1266.33	1438.38	1084.22	1211.41	1445.32	10.6866666666667	9.79333333333333	24.48	21.1833333333333	1322.65666666667	1246.98333333333
8076	8076	MFAP5	0.08	0.07	0.11	0.07	0.10	0.15	0.18	0.15	0.26	0.16	0.21	0.32	4.58	3.65	6.77	4.39	5.55	8.70	0.0866666666666667	0.106666666666667	0.196666666666667	0.23	5	6.21333333333333
3800	3800	KIF5C	0.08	0.09	0.07	0.05	0.03	0.14	0.18	0.20	0.15	0.11	0.06	0.31	9.02	12.00	8.41	4.00	3.00	11.00	0.08	0.0733333333333333	0.176666666666667	0.16	9.81	6
8839	8839	CCN5	0	0.09	0	0	0.05	0	0	0.21	0	0	0.10	0	0	2.64	0	0	1.00	0	0.03	0.0166666666666667	0.07	0.0333333333333333	0.88	0.333333333333333
51720	51720	UIMC1	7.94	7.19	6.61	10.89	9.88	6.53	18.24	16.44	15.15	23.34	21.23	14.29	295.00	290.99	268.64	424.98	385.96	256.00	7.24666666666667	9.1	16.61	19.62	284.876666666667	355.646666666667
503542	503542	SPRN	0	0.03	0	0	0	0	0	0.08	0	0	0	0	0	2.19	0	0	0	0	0.01	0	0.0266666666666667	0	0.73	0
429	429	ASCL1	0	0	0.02	0	0	0.04	0	0	0.05	0	0	0.08	0	0	1.00	0	0	2.00	0.00666666666666667	0.0133333333333333	0.0166666666666667	0.0266666666666667	0.333333333333333	0.666666666666667
10956	10956	OS9	109.55	104.80	104.79	108.15	100.23	98.93	251.49	239.83	239.97	231.89	215.39	216.47	5833.24	5634.96	5607.97	5889.09	5572.98	5431.96	106.38	102.436666666667	243.763333333333	221.25	5692.05666666667	5631.34333333333
4000	4000	LMNA	179.13	171.35	175.78	226.54	217.91	198.80	411.22	392.11	402.54	485.72	468.31	435.00	8055.18	7731.26	7845.97	10453.84	10140.12	9287.51	175.42	214.416666666667	401.956666666667	463.01	7877.47	9960.49
51626	51626	DYNC2LI1	6.32	5.80	5.75	4.38	5.75	5.50	14.50	13.28	13.16	9.40	12.36	12.05	177.00	165.00	161.98	124.39	167.80	158.00	5.95666666666667	5.21	13.6466666666667	11.27	167.993333333333	150.063333333333
129450	129450	TYW5	2.47	2.67	2.08	3.91	3.24	2.82	5.67	6.10	4.76	8.39	6.97	6.18	255.70	277.47	219.88	409.72	342.68	298.48	2.40666666666667	3.32333333333333	5.51	7.18	251.016666666667	350.293333333333
154791	154791	FMC1	2.85	1.70	1.85	1.39	1.58	1.73	6.53	3.90	4.24	2.98	3.41	3.77	57.35	34.46	37.25	28.35	32.89	35.49	2.13333333333333	1.56666666666667	4.89	3.38666666666667	43.02	32.2433333333333
114049	114049	BUD23	45.69	45.26	43.32	22.89	24.18	29.66	104.88	103.58	99.21	49.07	51.96	64.91	1074.31	1062.06	1011.14	545.31	590.09	708.15	44.7566666666667	25.5766666666667	102.556666666667	55.3133333333333	1049.17	614.516666666667
100131017	100131017	ZNF316	14.83	13.10	13.64	11.29	9.79	11.44	34.04	29.99	31.23	24.20	21.04	25.04	1703.24	1513.84	1575.35	1316.09	1159.53	1332.49	13.8566666666667	10.84	31.7533333333333	23.4266666666667	1597.47666666667	1269.37
23034	23034	SAMD4A	6.69	6.09	6.29	5.56	4.47	5.18	15.35	13.93	14.40	11.93	9.61	11.33	955.22	879.29	904.41	811.87	673.75	767.56	6.35666666666667	5.07	14.56	10.9566666666667	912.973333333333	751.06
7424	7424	VEGFC	1.82	2.01	1.76	1.75	2.06	1.91	4.18	4.60	4.02	3.76	4.43	4.18	84.00	93.00	81.00	82.00	98.00	90.00	1.86333333333333	1.90666666666667	4.26666666666667	4.12333333333333	86	90
3563	3563	IL3RA	4.72	5.03	5.00	3.11	2.66	2.72	10.83	11.51	11.44	6.67	5.71	5.94	149.38	159.00	156.32	98.00	88.00	89.00	4.91666666666667	2.83	11.26	6.10666666666667	154.9	91.6666666666667
55582	55582	KIF27	1.83	1.67	1.78	2.55	1.94	1.92	4.19	3.82	4.07	5.47	4.17	4.20	230.28	205.82	215.68	281.42	221.74	220.64	1.76	2.13666666666667	4.02666666666667	4.61333333333333	217.26	241.266666666667
11215	11215	AKAP11	6.94	6.72	7.26	5.29	5.54	5.54	15.94	15.38	16.62	11.34	11.91	12.13	1411.99	1321.46	1483.01	1027.06	1122.71	1157.09	6.97333333333333	5.45666666666667	15.98	11.7933333333333	1405.48666666667	1102.28666666667
5822	5822	PWP2	0.74	0.63	0.51	0.33	0.46	0.46	1.69	1.44	1.18	0.71	0.98	1.00	37.96	32.68	26.51	17.39	24.17	24.03	0.626666666666667	0.416666666666667	1.43666666666667	0.896666666666667	32.3833333333333	21.8633333333333
143162	143162	FRMPD2	0.71	0.58	0.64	0.15	0.12	0.40	1.63	1.34	1.47	0.33	0.26	0.89	69.96	56.00	63.00	15.00	11.00	39.00	0.643333333333333	0.223333333333333	1.48	0.493333333333333	62.9866666666667	21.6666666666667
65057	65057	ACD	4.80	5.39	5.33	6.22	6.07	5.38	11.03	12.34	12.21	13.33	13.05	11.78	149.00	169.00	166.00	197.00	194.83	171.00	5.17333333333333	5.89	11.86	12.72	161.333333333333	187.61
54619	54619	CCNJ	5.80	5.59	5.84	7.02	8.12	6.66	13.32	12.78	13.38	15.05	17.45	14.57	408.00	417.95	427.51	523.85	586.00	489.00	5.74333333333333	7.26666666666667	13.16	15.69	417.82	532.95
54887	54887	UHRF1BP1	9.25	9.02	9.07	7.99	7.85	7.87	21.23	20.63	20.77	17.14	16.87	17.22	1838.11	1798.45	1800.59	1609.63	1606.46	1596.70	9.11333333333333	7.90333333333333	20.8766666666667	17.0766666666667	1812.38333333333	1604.26333333333
23233	23233	EXOC6B	1.63	1.51	1.41	1.69	1.67	2.12	3.74	3.46	3.23	3.62	3.58	4.65	190.00	182.93	170.00	199.00	199.00	232.96	1.51666666666667	1.82666666666667	3.47666666666667	3.95	180.976666666667	210.32
5801	5801	PTPRR	1.00	0.92	1.00	0.55	0.45	0.82	2.30	2.11	2.29	1.18	0.97	1.79	54.00	49.92	54.00	29.99	25.00	45.00	0.973333333333333	0.606666666666667	2.23333333333333	1.31333333333333	52.64	33.33
51327	51327	AHSP	0	0.12	0	0	0	0	0	0.26	0	0	0	0	0	1.00	0	0	0	0	0.04	0	0.0866666666666667	0	0.333333333333333	0
64412	64412	GZF1	4.95	4.79	4.54	6.18	6.24	4.92	11.36	10.97	10.39	13.26	13.40	10.77	466.59	460.75	450.08	528.02	607.32	483.40	4.76	5.78	10.9066666666667	12.4766666666667	459.14	539.58
29927	29927	SEC61A1	148.32	144.67	150.75	173.01	168.35	160.92	340.49	331.06	345.21	370.95	361.79	352.12	10899.73	10668.89	11063.75	12882.23	12737.54	12071.41	147.913333333333	167.426666666667	338.92	361.62	10877.4566666667	12563.7266666667
153918	153918	ZC2HC1B	0	0	0	0	0.05	0	0	0	0	0	0.11	0	0	0	0	0	1.00	0	0	0.0166666666666667	0	0.0366666666666667	0	0.333333333333333
23070	23070	CMTR1	12.47	12.89	12.46	9.56	9.58	10.39	28.63	29.50	28.54	20.49	20.58	22.73	1037.99	1060.93	1035.97	797.58	807.83	869.84	12.6066666666667	9.84333333333333	28.89	21.2666666666667	1044.96333333333	825.083333333333
642658	642658	SCX	0.82	0.63	0.52	0.23	0.20	0.21	1.88	1.44	1.18	0.50	0.44	0.45	35.00	27.01	22.00	10.00	9.00	9.00	0.656666666666667	0.213333333333333	1.5	0.463333333333333	28.0033333333333	9.33333333333333
54899	54899	PXK	16.15	16.23	17.09	15.04	14.85	13.88	37.07	37.14	39.13	32.25	31.91	30.36	1048.34	1060.23	1120.74	992.96	955.20	911.59	16.49	14.59	37.78	31.5066666666667	1076.43666666667	953.25
29114	29114	TAGLN3	0	0	0	0	0.05	0	0	0	0	0	0.10	0	0	0	0	0	1.00	0	0	0.0166666666666667	0	0.0333333333333333	0	0.333333333333333
90639	90639	COX19	6.87	6.19	6.60	5.76	4.96	4.88	15.76	14.16	15.11	12.36	10.66	10.67	686.87	621.23	659.16	584.28	511.08	497.97	6.55333333333333	5.2	15.01	11.23	655.753333333333	531.11
7923	7923	HSD17B8	0.41	0.62	0.36	0.71	0.45	0.91	0.95	1.41	0.82	1.53	0.97	1.99	8.00	12.00	6.97	14.00	9.00	18.00	0.463333333333333	0.69	1.06	1.49666666666667	8.99	13.6666666666667
56912	56912	IFT46	3.02	2.97	2.51	2.72	3.44	3.07	6.93	6.80	5.75	5.84	7.40	6.73	105.13	109.68	89.30	97.99	133.89	112.39	2.83333333333333	3.07666666666667	6.49333333333333	6.65666666666667	101.37	114.756666666667
56242	56242	ZNF253	2.50	2.21	2.02	2.52	3.30	3.10	5.73	5.06	4.62	5.40	7.10	6.79	151.23	132.84	129.61	141.53	198.84	178.35	2.24333333333333	2.97333333333333	5.13666666666667	6.43	137.893333333333	172.906666666667
10036	10036	CHAF1A	2.68	2.92	2.50	1.41	1.00	1.90	6.14	6.68	5.73	3.02	2.14	4.15	184.99	203.00	173.00	99.00	71.00	134.00	2.7	1.43666666666667	6.18333333333333	3.10333333333333	186.996666666667	101.333333333333
1438	1438	CSF2RA	7.83	9.02	7.80	7.76	6.38	7.56	17.97	20.65	17.86	16.64	13.71	16.54	302.83	348.47	300.15	304.96	258.50	300.64	8.21666666666667	7.23333333333333	18.8266666666667	15.63	317.15	288.033333333333
339745	339745	SPOPL	8.54	8.96	8.74	9.29	9.64	9.10	19.59	20.51	20.02	19.91	20.72	19.91	985.18	1035.89	1005.79	1082.85	1149.00	1072.22	8.74666666666667	9.34333333333333	20.04	20.18	1008.95333333333	1101.35666666667
6949	6949	TCOF1	11.34	11.89	11.57	9.13	8.72	10.36	26.03	27.20	26.49	19.57	18.74	22.68	1164.98	1220.16	1187.88	949.03	923.99	1090.99	11.6	9.40333333333333	26.5733333333333	20.33	1191.00666666667	988.003333333333
27247	27247	NFU1	12.01	12.45	12.14	11.76	11.52	11.99	27.58	28.49	27.80	25.22	24.76	26.23	221.35	234.09	231.14	225.92	218.01	228.89	12.2	11.7566666666667	27.9566666666667	25.4033333333333	228.86	224.273333333333
8805	8805	TRIM24	12.86	13.22	12.64	12.89	12.26	10.79	29.53	30.24	28.94	27.64	26.35	23.61	1233.29	1277.22	1199.94	1180.61	1123.65	1042.50	12.9066666666667	11.98	29.57	25.8666666666667	1236.81666666667	1115.58666666667
114821	114821	ZBED9	0.06	0.01	0.05	0.03	0.06	0.04	0.13	0.02	0.11	0.06	0.13	0.08	7.42	1.15	5.89	3.47	8.20	4.45	0.04	0.0433333333333333	0.0866666666666667	0.09	4.82	5.37333333333333
51729	51729	WBP11	12.16	11.62	11.30	10.09	9.59	10.09	27.92	26.59	25.87	21.64	20.62	22.08	1151.02	1103.51	1067.85	967.65	934.85	974.75	11.6933333333333	9.92333333333333	26.7933333333333	21.4466666666667	1107.46	959.083333333333
245972	245972	ATP6V0D2	14.98	15.46	12.41	25.28	31.17	27.14	34.38	35.39	28.43	54.20	66.98	59.39	725.86	752.11	600.92	1241.54	1555.28	1342.93	14.2833333333333	27.8633333333333	32.7333333333333	60.19	692.963333333333	1379.91666666667
64855	64855	NIBAN2	225.58	223.70	224.62	175.25	180.31	208.33	517.85	511.91	514.39	375.75	387.49	455.87	18245.70	18147.08	18146.47	14353.99	15054.34	17211.55	224.633333333333	187.963333333333	514.716666666667	406.37	18179.75	15539.96
90637	90637	ZFAND2A	62.21	56.79	53.74	96.81	87.12	66.57	142.80	129.97	123.06	207.57	187.23	145.67	1291.56	1172.36	1151.15	1759.29	1626.73	1323.15	57.58	83.5	131.943333333333	180.156666666667	1205.02333333333	1569.72333333333
79657	79657	RPAP3	8.40	8.52	8.90	6.61	7.09	7.68	19.28	19.49	20.38	14.17	15.24	16.82	749.99	762.99	792.85	596.63	651.00	701.00	8.60666666666667	7.12666666666667	19.7166666666667	15.41	768.61	649.543333333333
1082	1082	CGB3	0	0.03	0	0	0.06	0	0	0.07	0	0	0.12	0	0	0.50	0	0	0.99	0	0.01	0.02	0.0233333333333333	0.04	0.166666666666667	0.33
7593	7593	MZF1	9.11	8.63	8.64	8.10	7.13	8.40	20.91	19.75	19.79	17.37	15.32	18.38	513.05	501.08	484.98	460.95	417.00	471.75	8.79333333333333	7.87666666666667	20.15	17.0233333333333	499.703333333333	449.9
2984	2984	GUCY2C	0.01	0.01	0	0	0.01	0.03	0.03	0.03	0	0	0.03	0.06	1.00	1.00	0	0	1.00	2.00	0.00666666666666667	0.0133333333333333	0.02	0.03	0.666666666666667	1
5802	5802	PTPRS	15.46	15.42	17.58	9.80	9.38	10.07	35.49	35.28	40.26	21.02	20.16	22.04	2128.81	2131.25	2393.85	1344.96	1308.52	1402.89	16.1533333333333	9.75	37.01	21.0733333333333	2217.97	1352.12333333333
9689	9689	BZW1	190.60	188.87	171.88	161.44	164.70	193.99	437.54	432.22	393.59	346.14	353.94	424.48	12645.04	12480.07	11219.82	10853.57	11180.57	13117.42	183.783333333333	173.376666666667	421.116666666667	374.853333333333	12114.9766666667	11717.1866666667
2247	2247	FGF2	0.78	0.70	0.72	0.72	0.88	0.73	1.80	1.60	1.65	1.53	1.90	1.59	108.57	97.18	100.27	100.66	127.64	104.20	0.733333333333333	0.776666666666667	1.68333333333333	1.67333333333333	102.006666666667	110.833333333333
23548	23548	TTC33	5.54	4.55	4.53	5.80	5.51	6.25	12.71	10.41	10.38	12.43	11.83	13.68	490.94	404.00	407.99	458.00	437.00	516.98	4.87333333333333	5.85333333333333	11.1666666666667	12.6466666666667	434.31	470.66
5562	5562	PRKAA1	4.19	4.22	4.06	3.18	3.32	3.41	9.61	9.66	9.31	6.81	7.13	7.46	433.72	450.76	431.37	296.79	368.85	357.67	4.15666666666667	3.30333333333333	9.52666666666667	7.13333333333333	438.616666666667	341.103333333333
9468	9468	PCYT1B	0.04	0.03	0.07	0.06	0.03	0.03	0.08	0.08	0.15	0.12	0.06	0.07	3.86	3.91	7.15	6.30	3.06	3.54	0.0466666666666667	0.04	0.103333333333333	0.0833333333333333	4.97333333333333	4.3
5893	5893	RAD52	1.04	0.70	0.79	1.32	0.86	0.48	2.38	1.59	1.82	2.82	1.84	1.05	43.76	37.28	42.92	46.29	34.13	32.07	0.843333333333333	0.886666666666667	1.93	1.90333333333333	41.32	37.4966666666667
10054	10054	UBA2	59.52	62.35	61.02	65.18	70.67	67.23	136.64	142.68	139.74	139.76	151.88	147.12	3184.42	3331.77	3252.71	3513.88	3865.48	3661.47	60.9633333333333	67.6933333333333	139.686666666667	146.253333333333	3256.3	3680.27666666667
90233	90233	ZNF551	2.03	1.96	1.86	0.74	0.84	1.12	4.66	4.50	4.27	1.59	1.81	2.46	190.33	183.36	175.26	70.98	80.87	106.90	1.95	0.9	4.47666666666667	1.95333333333333	182.983333333333	86.25
23214	23214	XPO6	24.66	24.25	23.33	21.05	20.69	21.77	56.60	55.49	53.42	45.12	44.47	47.63	2006.85	2026.95	2039.96	1768.97	1842.95	1847.97	24.08	21.17	55.17	45.74	2024.58666666667	1819.96333333333
84966	84966	IGSF21	0.04	0	0.03	0	0	0	0.08	0	0.06	0	0	0	1.00	0	1.00	0	0	0	0.0233333333333333	0	0.0466666666666667	0	0.666666666666667	0
1027	1027	CDKN1B	10.68	11.26	10.67	23.88	23.09	17.61	24.52	25.77	24.44	51.21	49.63	38.53	526.92	557.51	525.86	1193.60	1172.87	886.62	10.87	21.5266666666667	24.91	46.4566666666667	536.763333333333	1084.36333333333
348751	348751	FTCDNL1	0.47	0.59	0.90	0.46	0.73	0.81	1.07	1.35	2.06	0.99	1.56	1.77	17.66	18.62	23.89	20.40	24.30	29.50	0.653333333333333	0.666666666666667	1.49333333333333	1.44	20.0566666666667	24.7333333333333
1203	1203	CLN5	24.59	23.96	21.59	11.87	12.43	18.21	56.45	54.83	49.45	25.44	26.72	39.85	2672.51	2610.42	2341.53	1304.88	1389.80	2018.40	23.38	14.17	53.5766666666667	30.67	2541.48666666667	1571.02666666667
1289	1289	COL5A1	0.13	0.30	0.11	0.19	0.13	0.26	0.30	0.68	0.26	0.40	0.29	0.56	23.00	52.00	19.00	33.00	24.00	46.00	0.18	0.193333333333333	0.413333333333333	0.416666666666667	31.3333333333333	34.3333333333333
147	147	ADRA1B	0.12	0.30	0.17	0.04	0.05	0.02	0.28	0.68	0.39	0.09	0.11	0.04	7.47	16.77	9.60	2.94	2.77	1.54	0.196666666666667	0.0366666666666667	0.45	0.08	11.28	2.41666666666667
10981	10981	RAB32	35.87	34.85	32.85	53.38	53.36	42.20	82.34	79.75	75.22	114.46	114.67	92.34	761.00	742.00	696.00	1147.63	1165.66	914.00	34.5233333333333	49.6466666666667	79.1033333333333	107.156666666667	733	1075.76333333333
160364	160364	CLEC12A	0.78	0.89	0.70	0.19	0.29	0.34	1.79	2.03	1.60	0.40	0.62	0.74	18.00	26.29	22.00	6.00	7.00	10.00	0.79	0.273333333333333	1.80666666666667	0.586666666666667	22.0966666666667	7.66666666666667
3990	3990	LIPC	0.07	0.12	0.13	0.06	0.15	0.04	0.17	0.27	0.29	0.14	0.32	0.08	3.45	5.57	5.88	2.98	7.11	1.74	0.106666666666667	0.0833333333333333	0.243333333333333	0.18	4.96666666666667	3.94333333333333
6143	6143	RPL19	633.70	659.95	671.18	855.91	809.32	739.10	1454.73	1510.23	1536.98	1835.12	1739.25	1617.27	9124.31	9536.70	9653.67	12475.24	11984.99	10847.41	654.943333333333	801.443333333333	1500.64666666667	1730.54666666667	9438.22666666667	11769.2133333333
25873	25873	RPL36	261.89	255.78	257.44	368.36	365.36	323.23	601.21	585.33	589.54	789.78	785.17	707.29	3068.95	3008.99	3012.96	4395.42	4437.89	3869.27	258.37	352.316666666667	592.026666666667	760.746666666667	3030.3	4234.19333333333
8558	8558	CDK10	5.32	5.02	4.86	4.51	3.78	4.63	12.20	11.48	11.12	9.67	8.11	10.13	177.89	167.09	171.00	154.98	127.00	175.00	5.06666666666667	4.30666666666667	11.6	9.30333333333333	171.993333333333	152.326666666667
5030	5030	P2RY4	0.05	0	0	0	0	0	0.11	0	0	0	0	0	2.00	0	0	0	0	0	0.0166666666666667	0	0.0366666666666667	0	0.666666666666667	0
54778	54778	RNF111	8.67	8.98	8.90	10.49	10.45	9.08	19.90	20.55	20.37	22.48	22.46	19.86	879.32	900.00	907.00	1065.99	1074.91	923.99	8.85	10.0066666666667	20.2733333333333	21.6	895.44	1021.63
163351	163351	GBP6	0.07	0.10	0.17	0.11	0.15	0.02	0.16	0.24	0.39	0.24	0.31	0.05	6.36	6.51	13.00	10.80	10.87	1.28	0.113333333333333	0.0933333333333333	0.263333333333333	0.2	8.62333333333333	7.65
284086	284086	NEK8	0.32	0.45	0.41	0.29	0.22	0.23	0.74	1.04	0.94	0.63	0.48	0.50	23.86	33.51	30.18	21.90	16.85	17.33	0.393333333333333	0.246666666666667	0.906666666666667	0.536666666666667	29.1833333333333	18.6933333333333
23275	23275	POFUT2	16.63	14.95	15.68	12.47	11.61	10.71	38.17	34.21	35.91	26.73	24.96	23.44	926.99	882.00	913.21	765.00	720.98	645.99	15.7533333333333	11.5966666666667	36.0966666666667	25.0433333333333	907.4	710.656666666667
4259	4259	MGST3	61.83	66.39	72.70	66.34	70.12	69.18	141.94	151.94	166.47	142.24	150.68	151.38	910.68	950.15	1014.61	948.77	992.01	979.54	66.9733333333333	68.5466666666667	153.45	148.1	958.48	973.44
56892	56892	TCIM	0	0.16	0	0	0	0	0	0.37	0	0	0	0	0	6.00	0	0	0	0	0.0533333333333333	0	0.123333333333333	0	2	0
51388	51388	NIP7	14.89	14.39	14.16	11.01	12.45	11.38	34.19	32.94	32.44	23.61	26.77	24.90	623.83	605.04	592.60	467.32	534.38	486.44	14.48	11.6133333333333	33.19	25.0933333333333	607.156666666667	496.046666666667
49861	49861	CLDN20	0.04	0.12	0.04	0.08	0	0.04	0.09	0.28	0.09	0.17	0	0.09	1.00	3.00	1.00	2.00	0	1.00	0.0666666666666667	0.04	0.153333333333333	0.0866666666666667	1.66666666666667	1
57336	57336	ZNF287	0.11	0.06	0.05	0.05	0.02	0.03	0.26	0.15	0.11	0.10	0.05	0.08	18.08	10.16	8.30	7.07	4.06	5.43	0.0733333333333333	0.0333333333333333	0.173333333333333	0.0766666666666667	12.18	5.52
440050	440050	KRTAP5-7	0	0.04	0	0	0	0	0	0.08	0	0	0	0	0	1.00	0	0	0	0	0.0133333333333333	0	0.0266666666666667	0	0.333333333333333	0
389421	389421	LIN28B	0	0	0	0.01	0	0	0	0	0	0.02	0	0	0	0	0	1.00	0	0	0	0.00333333333333333	0	0.00666666666666667	0	0.333333333333333
80184	80184	CEP290	1.10	1.04	1.03	1.14	1.19	1.06	2.52	2.39	2.37	2.44	2.56	2.32	177.62	170.77	168.58	187.21	198.29	175.58	1.05666666666667	1.13	2.42666666666667	2.44	172.323333333333	187.026666666667
10202	10202	DHRS2	0.09	0.10	0.05	0.15	0.12	0.03	0.21	0.22	0.12	0.32	0.27	0.06	3.04	3.33	1.73	4.94	4.09	1.00	0.08	0.1	0.183333333333333	0.216666666666667	2.7	3.34333333333333
152	152	ADRA2C	0.82	0.90	0.86	1.65	1.10	1.90	1.89	2.06	1.98	3.53	2.36	4.16	36.00	39.52	37.73	72.99	49.42	84.89	0.86	1.55	1.97666666666667	3.35	37.75	69.1
11269	11269	DDX19B	4.36	4.02	3.80	3.99	4.02	3.42	10.02	9.20	8.70	8.56	8.63	7.48	293.64	271.75	255.66	271.57	278.69	235.09	4.06	3.81	9.30666666666667	8.22333333333333	273.683333333333	261.783333333333
79837	79837	PIP4K2C	10.06	10.22	9.73	12.49	11.75	10.58	23.09	23.40	22.29	26.78	25.26	23.15	647.00	669.99	622.00	811.70	779.47	702.00	10.0033333333333	11.6066666666667	22.9266666666667	25.0633333333333	646.33	764.39
83450	83450	DRC3	0.43	0.20	0.28	0.20	0.22	0.14	0.98	0.47	0.63	0.42	0.47	0.30	26.59	12.90	19.12	11.21	12.99	9.58	0.303333333333333	0.186666666666667	0.693333333333333	0.396666666666667	19.5366666666667	11.26
54623	54623	PAF1	13.09	12.29	12.40	13.04	11.55	10.17	30.05	28.13	28.40	27.95	24.81	22.26	585.71	553.32	556.35	593.35	533.95	466.45	12.5933333333333	11.5866666666667	28.86	25.0066666666667	565.126666666667	531.25
100862671	100862671	TMEM265	1.65	2.10	1.71	1.01	0.82	1.39	3.79	4.82	3.92	2.17	1.75	3.04	55.22	70.57	57.12	34.24	28.07	47.32	1.82	1.07333333333333	4.17666666666667	2.32	60.97	36.5433333333333
5308	5308	PITX2	0.03	0.03	0.03	0	0.02	0.03	0.07	0.06	0.07	0	0.04	0.06	1.00	1.00	1.00	0	1.00	1.00	0.03	0.0166666666666667	0.0666666666666667	0.0333333333333333	1	0.666666666666667
55884	55884	WSB2	32.76	31.56	30.54	32.08	34.48	34.29	75.21	72.22	69.94	68.78	74.09	75.03	1782.55	1737.13	1682.69	1797.67	1967.72	1931.89	31.62	33.6166666666667	72.4566666666667	72.6333333333333	1734.12333333333	1899.09333333333
1580	1580	CYP4B1	0	0.05	0	0	0	0	0	0.13	0	0	0	0	0	2.00	0	0	0	0	0.0166666666666667	0	0.0433333333333333	0	0.666666666666667	0
54707	54707	GPN2	6.76	6.34	6.55	4.39	3.39	4.63	15.52	14.51	15.01	9.40	7.28	10.12	651.86	613.42	630.87	428.42	336.16	455.23	6.55	4.13666666666667	15.0133333333333	8.93333333333333	632.05	406.603333333333
8533	8533	COPS3	11.18	12.28	11.80	10.72	11.11	9.60	25.67	28.10	27.02	22.99	23.88	21.02	384.00	422.00	409.00	373.90	394.00	335.67	11.7533333333333	10.4766666666667	26.93	22.63	405	367.856666666667
1002	1002	CDH4	0.01	0	0	0	0	0	0.02	0	0	0	0	0	1.00	0	0	0	0	0	0.00333333333333333	0	0.00666666666666667	0	0.333333333333333	0
399671	399671	HEATR4	0.88	0.77	0.76	0.32	0.52	0.64	2.01	1.76	1.73	0.68	1.11	1.40	64.98	56.65	56.27	23.28	40.08	47.90	0.803333333333333	0.493333333333333	1.83333333333333	1.06333333333333	59.3	37.0866666666667
55003	55003	PAK1IP1	3.97	4.50	4.30	2.96	2.98	3.10	9.11	10.31	9.85	6.35	6.41	6.78	128.00	142.00	139.00	95.97	103.00	102.00	4.25666666666667	3.01333333333333	9.75666666666667	6.51333333333333	136.333333333333	100.323333333333
8833	8833	GMPS	7.50	7.64	7.12	7.58	7.26	7.01	17.23	17.48	16.31	16.26	15.60	15.33	1334.01	1353.48	1263.97	1366.96	1330.09	1271.74	7.42	7.28333333333333	17.0066666666667	15.73	1317.15333333333	1322.93
8322	8322	FZD4	0.78	0.91	0.76	0.24	0.30	0.48	1.80	2.08	1.75	0.51	0.64	1.06	119.87	139.67	116.67	36.79	47.32	75.81	0.816666666666667	0.34	1.87666666666667	0.736666666666667	125.403333333333	53.3066666666667
84163	84163	GTF2IRD2	0.60	0.78	0.55	0.16	0.55	0.40	1.38	1.77	1.27	0.34	1.19	0.88	39.70	57.06	50.21	11.79	37.11	21.00	0.643333333333333	0.37	1.47333333333333	0.803333333333333	48.99	23.3
5524	5524	PTPA	34.45	35.29	33.90	26.25	27.50	29.62	79.09	80.75	77.62	56.29	59.10	64.82	1801.40	1852.98	1773.11	1388.55	1451.99	1573.20	34.5466666666667	27.79	79.1533333333333	60.07	1809.16333333333	1471.24666666667
91010	91010	FMNL3	25.91	24.79	24.54	17.72	14.86	19.97	59.47	56.74	56.19	37.99	31.93	43.70	6775.89	6516.89	6412.95	4716.74	4016.83	5349.83	25.08	17.5166666666667	57.4666666666667	37.8733333333333	6568.57666666667	4694.46666666667
10010	10010	TANK	62.34	63.48	60.53	74.29	63.87	61.04	143.12	145.27	138.62	159.29	137.26	133.57	2621.76	2686.02	2569.94	3153.89	2794.69	2616.89	62.1166666666667	66.4	142.336666666667	143.373333333333	2625.90666666667	2855.15666666667
9873	9873	FCHSD2	4.70	4.21	5.10	6.51	7.27	5.65	10.79	9.63	11.67	13.95	15.63	12.37	457.59	411.17	494.72	628.56	722.01	554.41	4.67	6.47666666666667	10.6966666666667	13.9833333333333	454.493333333333	634.993333333333
84364	84364	ARFGAP2	13.71	13.87	14.51	11.74	12.31	13.32	31.47	31.74	33.22	25.18	26.45	29.14	781.00	792.81	824.70	676.87	720.99	773.83	14.03	12.4566666666667	32.1433333333333	26.9233333333333	799.503333333333	723.896666666667
23451	23451	SF3B1	63.57	61.18	62.44	58.31	51.32	52.61	145.93	140.01	142.98	125.02	110.29	115.12	7307.32	7196.41	7141.15	6829.12	6235.46	6473.58	62.3966666666667	54.08	142.973333333333	116.81	7214.96	6512.72
3178	3178	HNRNPA1	65.47	61.94	59.99	66.08	67.76	67.25	150.30	141.75	137.38	141.68	145.61	147.14	4894.10	4631.36	4474.13	4996.67	5213.24	5127.90	62.4666666666667	67.03	143.143333333333	144.81	4666.53	5112.60333333333
202658	202658	TRIM39-RPP21	0.57	0.37	0.30	0.44	0.20	0.12	1.31	0.84	0.69	0.95	0.44	0.27	18.05	11.63	9.50	14.29	6.65	3.95	0.413333333333333	0.253333333333333	0.946666666666667	0.553333333333333	13.06	8.29666666666667
57703	57703	CWC22	8.55	7.22	7.46	8.93	8.80	6.69	19.63	16.52	17.08	19.14	18.92	14.64	555.00	466.12	479.99	584.89	583.88	440.81	7.74333333333333	8.14	17.7433333333333	17.5666666666667	500.37	536.526666666667
23383	23383	MAU2	12.51	12.00	11.41	9.32	9.19	10.04	28.71	27.46	26.13	19.99	19.75	21.97	1180.50	1164.38	1095.07	913.66	896.17	961.26	11.9733333333333	9.51666666666667	27.4333333333333	20.57	1146.65	923.696666666667
107987125	107987125	LOC107987125	0	0.02	0.02	0	0.01	0.03	0	0.04	0.05	0	0.01	0.07	0	1.56	1.98	0	0.57	3.01	0.0133333333333333	0.0133333333333333	0.03	0.0266666666666667	1.18	1.19333333333333
56124	56124	PCDHB12	0.03	0.03	0.05	0	0	0	0.06	0.06	0.12	0	0	0	2.23	2.19	4.10	0	0	0	0.0366666666666667	0	0.08	0	2.84	0
373156	373156	GSTK1	32.19	35.98	35.24	32.27	35.69	36.39	73.89	82.33	80.70	69.19	76.70	79.62	673.00	753.80	732.98	675.00	756.00	769.95	34.47	34.7833333333333	78.9733333333333	75.17	719.926666666667	733.65
148014	148014	TTC9B	0.22	0.22	0.31	0.22	0.18	0.06	0.51	0.50	0.71	0.47	0.38	0.13	5.00	5.00	7.00	5.00	4.00	1.00	0.25	0.153333333333333	0.573333333333333	0.326666666666667	5.66666666666667	3.33333333333333
7518	7518	XRCC4	3.55	3.71	3.69	3.54	3.34	4.33	8.14	8.49	8.46	7.59	7.17	9.47	114.00	105.00	108.99	92.18	104.44	127.00	3.65	3.73666666666667	8.36333333333334	8.07666666666667	109.33	107.873333333333
23500	23500	DAAM2	0	0.03	0.03	0.01	0.01	0.01	0	0.08	0.07	0.02	0.02	0.02	0	4.22	4.00	1.00	1.00	1.03	0.02	0.01	0.05	0.02	2.74	1.01
4799	4799	NFX1	22.67	21.70	22.21	28.03	27.16	25.45	52.05	49.66	50.86	60.10	58.37	55.68	1812.01	1745.07	1804.53	2292.27	2265.94	2108.46	22.1933333333333	26.88	50.8566666666667	58.05	1787.20333333333	2222.22333333333
6643	6643	SNX2	11.23	11.02	11.81	15.18	15.59	13.58	25.78	25.21	27.06	32.54	33.50	29.71	1513.73	1490.19	1587.67	2072.02	2164.87	1864.03	11.3533333333333	14.7833333333333	26.0166666666667	31.9166666666667	1530.53	2033.64
3329	3329	HSPD1	150.83	155.75	147.85	146.95	154.21	153.26	346.24	356.42	338.57	315.08	331.41	335.35	6924.16	7172.72	6775.60	6831.77	7286.87	7180.23	151.476666666667	151.473333333333	347.076666666667	327.28	6957.49333333333	7099.62333333333
150684	150684	COMMD1	9.90	8.43	8.80	8.45	8.10	6.90	22.73	19.29	20.15	18.12	17.40	15.09	133.00	115.00	116.00	117.00	109.00	96.91	9.04333333333333	7.81666666666667	20.7233333333333	16.87	121.333333333333	107.636666666667
7068	7068	THRB	0.03	0.04	0.01	0.01	0.01	0.03	0.07	0.08	0.03	0.02	0.02	0.06	3.00	4.00	2.00	1.00	1.00	3.00	0.0266666666666667	0.0166666666666667	0.06	0.0333333333333333	3	1.66666666666667
388327	388327	C17orf100	0.75	0.83	0.72	0.37	0.56	0.48	1.72	1.91	1.64	0.79	1.20	1.04	26.00	29.09	24.92	13.00	20.00	16.91	0.766666666666667	0.47	1.75666666666667	1.01	26.67	16.6366666666667
2535	2535	FZD2	0.34	0.28	0.26	0.09	0.18	0.22	0.77	0.64	0.59	0.19	0.38	0.48	26.10	21.94	19.93	6.93	14.11	17.48	0.293333333333333	0.163333333333333	0.666666666666667	0.35	22.6566666666667	12.84
9513	9513	FXR2	25.34	22.69	23.17	22.44	21.75	21.93	58.18	51.92	53.07	48.11	46.74	47.99	1554.99	1396.89	1420.00	1394.99	1373.96	1373.64	23.7333333333333	22.04	54.39	47.6133333333333	1457.29333333333	1380.86333333333
9849	9849	ZNF518A	3.25	3.44	3.52	3.03	2.80	3.33	7.47	7.88	8.06	6.50	6.03	7.28	621.48	636.37	670.57	570.40	519.50	644.93	3.40333333333333	3.05333333333333	7.80333333333333	6.60333333333333	642.806666666667	578.276666666667
63910	63910	SLC17A9	21.98	21.44	21.95	12.05	9.16	12.15	50.46	49.07	50.27	25.83	19.67	26.58	1217.63	1215.58	1216.87	667.69	519.00	671.00	21.79	11.12	49.9333333333333	24.0266666666667	1216.69333333333	619.23
149420	149420	PDIK1L	1.17	0.97	1.19	1.36	1.66	1.32	2.69	2.23	2.73	2.92	3.56	2.89	104.08	90.51	106.59	120.23	146.93	121.32	1.11	1.44666666666667	2.55	3.12333333333333	100.393333333333	129.493333333333
55325	55325	UFSP2	1.06	0.90	1.12	2.04	1.91	1.32	2.43	2.06	2.57	4.36	4.11	2.90	51.19	43.64	54.21	99.57	95.15	65.30	1.02666666666667	1.75666666666667	2.35333333333333	3.79	49.68	86.6733333333333
5436	5436	POLR2G	29.62	31.38	24.13	29.52	29.30	33.95	68.00	71.82	55.27	63.29	62.96	74.29	459.00	488.00	373.48	463.43	467.37	537.00	28.3766666666667	30.9233333333333	65.03	66.8466666666667	440.16	489.266666666667
8862	8862	APLN	0.11	0.11	0.08	0.09	0.07	0.04	0.24	0.24	0.17	0.19	0.16	0.10	7.00	7.00	5.00	6.00	5.00	3.00	0.1	0.0666666666666667	0.216666666666667	0.15	6.33333333333333	4.66666666666667
6617	6617	SNAPC1	3.17	3.53	3.39	2.75	2.79	2.82	7.27	8.08	7.76	5.91	6.01	6.18	168.22	188.26	179.71	148.27	152.85	153.17	3.36333333333333	2.78666666666667	7.70333333333333	6.03333333333333	178.73	151.43
80741	80741	LY6G5C	0.42	0.78	0.99	0.42	0.62	0.07	0.97	1.77	2.27	0.90	1.33	0.15	6.00	11.00	14.00	6.00	9.00	1.00	0.73	0.37	1.67	0.793333333333333	10.3333333333333	5.33333333333333
143879	143879	KBTBD3	0.24	0.48	0.43	0.29	0.42	0.40	0.56	1.11	0.99	0.61	0.90	0.87	21.50	47.75	39.30	27.33	36.51	36.10	0.383333333333333	0.37	0.886666666666667	0.793333333333333	36.1833333333333	33.3133333333333
55173	55173	MRPS10	69.58	68.76	67.24	48.73	52.54	52.90	159.73	157.36	153.98	104.49	112.92	115.74	2991.73	2965.02	2886.28	2122.69	2322.10	2319.48	68.5266666666667	51.39	157.023333333333	111.05	2947.67666666667	2254.75666666667
10749	10749	KIF1C	18.85	19.20	18.36	28.55	25.25	28.08	43.28	43.94	42.04	61.21	54.27	61.45	2280.91	2332.89	2212.19	3377.90	3016.26	3372.95	18.8033333333333	27.2933333333333	43.0866666666667	58.9766666666667	2275.33	3255.70333333333
26339	26339	OR5K1	0.03	0	0.01	0	0	0	0.08	0	0.03	0	0	0	2.39	0	1.06	0	0	0	0.0133333333333333	0	0.0366666666666667	0	1.15	0
57708	57708	MIER1	8.88	8.84	9.08	11.84	12.45	10.67	20.38	20.23	20.78	25.38	26.74	23.34	865.99	876.46	869.00	1173.99	1256.95	1082.00	8.93333333333333	11.6533333333333	20.4633333333333	25.1533333333333	870.483333333333	1170.98
164312	164312	LRRN4	0.02	0.02	0	0	0	0	0.04	0.04	0	0	0	0	1.52	1.00	0	0	0	0	0.0133333333333333	0	0.0266666666666667	0	0.84	0
11153	11153	FICD	2.15	1.85	2.06	2.86	2.87	2.90	4.94	4.22	4.73	6.13	6.17	6.34	144.00	123.97	138.00	193.82	197.99	197.90	2.02	2.87666666666667	4.63	6.21333333333333	135.323333333333	196.57
285267	285267	ZNF619	1.61	1.54	1.78	2.40	2.60	2.01	3.69	3.53	4.07	5.15	5.59	4.39	155.57	155.22	174.72	240.20	245.31	203.76	1.64333333333333	2.33666666666667	3.76333333333333	5.04333333333333	161.836666666667	229.756666666667
57794	57794	SUGP1	13.98	13.00	12.81	7.07	6.75	7.63	32.10	29.76	29.34	15.15	14.51	16.70	641.40	592.09	595.69	349.03	334.82	362.84	13.2633333333333	7.15	30.4	15.4533333333333	609.726666666667	348.896666666667
359948	359948	IRF2BP2	42.15	43.19	43.63	68.80	72.29	56.44	96.77	98.84	99.92	147.51	155.35	123.49	4111.90	4234.96	4251.08	6782.78	7294.49	5661.03	42.99	65.8433333333333	98.51	142.116666666667	4199.31333333333	6579.43333333333
4331	4331	MNAT1	5.10	6.14	6.51	5.31	7.31	6.34	11.71	14.05	14.90	11.38	15.71	13.87	140.00	164.00	173.00	146.00	194.72	174.00	5.91666666666667	6.32	13.5533333333333	13.6533333333333	159	171.573333333333
147015	147015	DHRS13	1.55	1.47	1.81	1.06	1.09	0.75	3.57	3.37	4.15	2.26	2.34	1.64	61.00	58.00	71.00	42.00	44.00	30.00	1.61	0.966666666666667	3.69666666666667	2.08	63.3333333333333	38.6666666666667
100130705	100130705	ATP6V1FNB	2.68	2.84	2.36	0.81	0.75	1.50	6.14	6.49	5.41	1.73	1.62	3.28	214.18	227.79	188.83	65.35	62.20	122.53	2.62666666666667	1.02	6.01333333333333	2.21	210.266666666667	83.36
10548	10548	TM9SF1	23.41	24.89	23.65	18.61	17.86	19.20	53.73	56.95	54.16	39.90	38.38	42.02	1027.70	1087.98	1036.00	831.00	809.96	855.93	23.9833333333333	18.5566666666667	54.9466666666667	40.1	1050.56	832.296666666667
8228	8228	PNPLA4	1.44	1.40	1.37	1.32	1.48	1.22	3.31	3.21	3.14	2.83	3.18	2.66	99.84	97.62	94.57	92.05	106.25	86.47	1.40333333333333	1.34	3.22	2.89	97.3433333333333	94.9233333333333
32	32	ACACB	0.24	0.30	0.22	0.30	0.25	0.24	0.56	0.69	0.50	0.65	0.53	0.52	44.11	56.13	42.75	53.32	38.54	44.09	0.253333333333333	0.263333333333333	0.583333333333333	0.566666666666667	47.6633333333333	45.3166666666667
27289	27289	RND1	0.09	0.03	0	0	0.03	0.06	0.21	0.07	0	0	0.06	0.13	3.00	1.00	0	0	1.00	2.00	0.04	0.03	0.0933333333333333	0.0633333333333333	1.33333333333333	1
162989	162989	DEDD2	24.24	22.49	23.55	25.09	21.90	21.62	55.63	51.46	53.94	53.79	47.06	47.30	961.99	894.14	934.04	1015.00	900.73	879.04	23.4266666666667	22.87	53.6766666666667	49.3833333333333	930.056666666667	931.59
107985795	107985795	LOC107985795	0	0	0	0.13	0.13	0	0	0	0	0.28	0.27	0	0	0	0	2.00	2.00	0	0	0.0866666666666667	0	0.183333333333333	0	1.33333333333333
50840	50840	TAS2R14	0	0.11	0.21	0	0	0	0	0.24	0.49	0	0	0	0	2.00	4.00	0	0	0	0.106666666666667	0	0.243333333333333	0	2	0
442319	442319	ZNF727	0.07	0.09	0.06	0.11	0.03	0.04	0.17	0.21	0.14	0.23	0.07	0.09	12.97	16.71	11.57	19.59	5.87	8.03	0.0733333333333333	0.06	0.173333333333333	0.13	13.75	11.1633333333333
5438	5438	POLR2I	13.21	16.11	14.60	17.39	15.82	14.84	30.32	36.86	33.44	37.29	33.99	32.48	108.68	133.00	120.00	145.00	134.00	124.66	14.64	16.0166666666667	33.54	34.5866666666667	120.56	134.553333333333
930	930	CD19	0.12	0.06	0.06	0.03	0.06	0.05	0.27	0.14	0.14	0.06	0.12	0.11	4.00	2.00	2.00	1.00	2.00	2.00	0.08	0.0466666666666667	0.183333333333333	0.0966666666666667	2.66666666666667	1.66666666666667
64419	64419	MTMR14	40.91	38.93	41.23	53.90	46.80	49.04	93.92	89.10	94.42	115.56	100.57	107.30	1921.42	1833.98	1909.37	2564.10	2278.97	2370.11	40.3566666666667	49.9133333333333	92.48	107.81	1888.25666666667	2404.39333333333
56910	56910	STARD7	48.58	50.62	50.10	34.34	37.35	39.16	111.53	115.85	114.73	73.63	80.28	85.70	3216.82	3361.38	3321.21	2307.88	2542.95	2638.06	49.7666666666667	36.95	114.036666666667	79.87	3299.80333333333	2496.29666666667
59084	59084	ENPP5	0	0.01	0	0	0	0	0	0.03	0	0	0	0	0	1.00	0	0	0	0	0.00333333333333333	0	0.01	0	0.333333333333333	0
114	114	ADCY8	17.79	18.06	16.62	21.54	19.33	20.29	40.83	41.32	38.06	46.17	41.53	44.40	1450.02	1477.95	1359.11	1676.99	1550.00	1642.11	17.49	20.3866666666667	40.07	44.0333333333333	1429.02666666667	1623.03333333333
132660	132660	LIN54	5.88	5.91	5.34	7.21	6.95	6.56	13.49	13.53	12.22	15.46	14.93	14.34	644.99	653.96	610.50	816.35	802.01	736.12	5.71	6.90666666666667	13.08	14.91	636.483333333333	784.826666666667
7436	7436	VLDLR	31.31	32.42	31.33	35.83	34.33	43.38	71.89	74.19	71.75	76.83	73.78	94.93	5972.68	6207.94	5970.89	6920.77	6740.00	8444.93	31.6866666666667	37.8466666666667	72.61	81.8466666666667	6050.50333333333	7368.56666666667
4070	4070	TACSTD2	0.08	0.05	0.16	0	0	0	0.19	0.12	0.37	0	0	0	3.00	2.00	6.00	0	0	0	0.0966666666666667	0	0.226666666666667	0	3.66666666666667	0
23600	23600	AMACR	0.60	1.09	0.74	0.50	0.55	0.43	1.37	2.50	1.69	1.08	1.17	0.95	42.00	66.00	50.00	38.00	37.34	31.98	0.81	0.493333333333333	1.85333333333333	1.06666666666667	52.6666666666667	35.7733333333333
1308	1308	COL17A1	0	0.03	0.01	0	0	0	0	0.06	0.02	0	0	0	0	3.00	1.00	0	0	0	0.0133333333333333	0	0.0266666666666667	0	1.33333333333333	0
140609	140609	NEK7	30.43	30.29	28.87	37.83	39.24	36.93	69.86	69.33	66.10	81.10	84.33	80.80	2566.00	2572.83	2439.53	3227.63	3404.78	3189.44	29.8633333333333	38	68.43	82.0766666666667	2526.12	3273.95
57456	57456	KIAA1143	7.34	6.94	7.03	4.44	4.43	4.92	16.85	15.89	16.09	9.51	9.52	10.77	771.63	733.58	738.03	473.48	479.66	529.10	7.10333333333333	4.59666666666667	16.2766666666667	9.93333333333333	747.746666666667	494.08
55335	55335	NIPSNAP3B	0.15	0.18	0.16	0.38	0.27	0.21	0.34	0.41	0.36	0.81	0.57	0.45	16.81	20.79	18.01	44.13	31.79	24.26	0.163333333333333	0.286666666666667	0.37	0.61	18.5366666666667	33.3933333333333
1312	1312	COMT	90.23	95.33	98.51	82.75	82.54	80.51	207.14	218.15	225.58	177.42	177.39	176.16	4203.38	4452.53	4588.93	3900.81	3963.47	3826.91	94.69	81.9333333333333	216.956666666667	176.99	4414.94666666667	3897.06333333333
65982	65982	ZSCAN18	0	0.04	0.04	0.05	0.04	0	0	0.09	0.09	0.10	0.08	0	0	2.00	2.01	2.00	2.01	0	0.0266666666666667	0.03	0.06	0.06	1.33666666666667	1.33666666666667
256364	256364	EML3	11.79	10.83	11.72	9.18	8.66	9.50	27.07	24.79	26.85	19.67	18.61	20.78	766.00	709.10	755.58	598.00	564.00	619.99	11.4466666666667	9.11333333333333	26.2366666666667	19.6866666666667	743.56	593.996666666667
51264	51264	MRPL27	11.13	10.79	10.91	6.38	8.10	7.14	25.54	24.69	24.99	13.68	17.42	15.63	148.00	144.00	145.00	86.00	111.00	97.00	10.9433333333333	7.20666666666667	25.0733333333333	15.5766666666667	145.666666666667	98
140902	140902	R3HDML	0	0	0.04	0	0	0	0	0	0.09	0	0	0	0	0	0.99	0	0	0	0.0133333333333333	0	0.03	0	0.33	0
114336	114336	CGB2	0.36	0.08	0.08	0	0	0	0.83	0.17	0.18	0	0	0	4.62	0.98	1.00	0	0	0	0.173333333333333	0	0.393333333333333	0	2.2	0
554313	554313	H4C15	32.45	32.30	32.85	23.00	23.08	21.10	74.49	73.92	75.23	49.31	49.60	46.17	590.49	565.93	610.00	383.22	366.00	330.11	32.5333333333333	22.3933333333333	74.5466666666667	48.36	588.806666666667	359.776666666667
9681	9681	DEPDC5	2.46	3.09	2.99	1.56	1.53	2.10	5.65	7.08	6.86	3.34	3.29	4.60	268.94	307.56	310.66	181.28	177.49	195.10	2.84666666666667	1.73	6.53	3.74333333333333	295.72	184.623333333333
257044	257044	CATSPERE	0.73	0.56	0.72	0.25	0.16	0.28	1.68	1.28	1.64	0.54	0.34	0.62	45.09	36.00	40.00	15.00	11.00	17.72	0.67	0.23	1.53333333333333	0.5	40.3633333333333	14.5733333333333
64426	64426	SUDS3	11.46	10.71	11.10	9.22	9.14	9.85	26.31	24.52	25.43	19.77	19.63	21.56	1128.95	1059.93	1085.77	921.06	926.95	990.00	11.09	9.40333333333333	25.42	20.32	1091.55	946.003333333333
57693	57693	ZNF317	16.15	16.69	16.71	16.44	15.52	14.44	37.07	38.18	38.27	35.26	33.35	31.59	1349.00	1399.53	1396.00	1393.00	1334.00	1233.15	16.5166666666667	15.4666666666667	37.84	33.4	1381.51	1320.05
51181	51181	DCXR	6.56	6.90	6.45	9.88	9.23	8.53	15.06	15.79	14.77	21.18	19.83	18.66	110.00	115.00	108.00	167.00	158.65	146.00	6.63666666666667	9.21333333333333	15.2066666666667	19.89	111	157.216666666667
728642	728642	CDK11A	6.70	6.42	6.45	6.21	4.26	4.49	15.38	14.70	14.76	13.31	9.16	9.83	408.62	393.89	393.61	382.56	268.96	279.75	6.52333333333333	4.98666666666667	14.9466666666667	10.7666666666667	398.706666666667	310.423333333333
4253	4253	MIA2	28.93	27.91	27.36	37.89	36.77	33.70	66.40	63.88	62.66	81.24	79.02	73.73	1811.57	1765.85	1707.89	2407.48	2357.88	2157.66	28.0666666666667	36.12	64.3133333333333	77.9966666666667	1761.77	2307.67333333333
23341	23341	DNAJC16	3.28	3.54	3.57	2.58	2.68	2.87	7.54	8.10	8.17	5.54	5.75	6.27	410.20	444.04	437.33	323.58	342.07	365.67	3.46333333333333	2.71	7.93666666666667	5.85333333333333	430.523333333333	343.773333333333
1548	1548	CYP2A6	0.04	0	0	0	0	0	0.09	0	0	0	0	0	1.44	0	0	0	0	0	0.0133333333333333	0	0.03	0	0.48	0
55030	55030	FBXO34	10.37	10.43	10.13	13.43	13.02	10.50	23.80	23.87	23.21	28.80	27.97	22.98	717.89	727.99	701.36	939.55	924.99	744.98	10.31	12.3166666666667	23.6266666666667	26.5833333333333	715.746666666667	869.84
29911	29911	HOOK2	2.33	2.26	2.60	2.10	1.75	1.58	5.35	5.18	5.95	4.50	3.77	3.47	121.00	117.99	134.82	110.73	93.97	84.00	2.39666666666667	1.81	5.49333333333333	3.91333333333333	124.603333333333	96.2333333333333
5099	5099	PCDH7	0.18	0.17	0.15	0.02	0.09	0.02	0.42	0.39	0.34	0.05	0.18	0.05	33.00	29.00	21.00	4.00	15.00	4.00	0.166666666666667	0.0433333333333333	0.383333333333333	0.0933333333333333	27.6666666666667	7.66666666666667
196051	196051	PLPP4	0.23	0.17	0.21	0.08	0.20	0.12	0.52	0.39	0.48	0.18	0.42	0.26	23.82	16.53	20.21	12.50	19.59	16.86	0.203333333333333	0.133333333333333	0.463333333333333	0.286666666666667	20.1866666666667	16.3166666666667
7299	7299	TYR	0.03	0	0	0	0	0	0.06	0	0	0	0	0	1.00	0	0	0	0	0	0.01	0	0.02	0	0.333333333333333	0
51292	51292	GMPR2	20.63	20.47	18.91	29.64	30.94	24.43	47.35	46.85	43.31	63.56	66.50	53.45	735.92	729.96	668.00	1063.26	1113.52	877.06	20.0033333333333	28.3366666666667	45.8366666666667	61.17	711.293333333333	1017.94666666667
8797	8797	TNFRSF10A	24.75	24.47	21.78	16.04	16.20	18.72	56.82	55.99	49.87	34.38	34.82	40.96	1365.01	1354.25	1199.59	896.15	920.11	1053.73	23.6666666666667	16.9866666666667	54.2266666666667	36.72	1306.28333333333	956.663333333333
4287	4287	ATXN3	4.21	4.33	4.40	3.96	4.26	4.23	9.66	9.91	10.09	8.48	9.15	9.26	594.69	612.84	623.65	568.50	621.87	610.42	4.31333333333333	4.15	9.88666666666667	8.96333333333333	610.393333333333	600.263333333333
100289187	100289187	TMEM225B	2.14	2.06	2.89	8.31	7.46	5.49	4.91	4.70	6.61	17.82	16.03	12.01	52.36	90.35	133.98	201.92	187.29	135.93	2.36333333333333	7.08666666666667	5.40666666666667	15.2866666666667	92.23	175.046666666667
150165	150165	XKR3	0	0	0	0	0	0.02	0	0	0	0	0	0.05	0	0	0	0	0	0.97	0	0.00666666666666667	0	0.0166666666666667	0	0.323333333333333
1549	1549	CYP2A7	0	0	0.03	0.06	0.03	0.03	0	0	0.07	0.12	0.06	0.07	0	0	1.00	2.00	1.00	1.00	0.01	0.04	0.0233333333333333	0.0833333333333333	0.333333333333333	1.33333333333333
1718	1718	DHCR24	14.82	14.40	14.58	14.45	15.32	16.01	34.02	32.96	33.38	30.97	32.92	35.03	1294.74	1262.91	1271.88	1278.92	1377.88	1427.94	14.6	15.26	33.4533333333333	32.9733333333333	1276.51	1361.58
387522	387522	PEDS1-UBE2V1	27.39	28.69	29.27	34.39	31.65	34.15	62.87	65.65	67.04	73.74	68.01	74.73	1597.87	1679.70	1705.83	2033.14	1901.08	2034.02	28.45	33.3966666666667	65.1866666666667	72.16	1661.13333333333	1989.41333333333
8424	8424	BBOX1	0.03	0	0	0	0	0	0.06	0	0	0	0	0	1.00	0	0	0	0	0	0.01	0	0.02	0	0.333333333333333	0
6203	6203	RPS9	470.98	483.87	452.81	663.20	654.62	591.84	1081.19	1107.29	1036.93	1421.94	1406.81	1295.04	6136.79	6325.88	5988.06	8737.16	8718.16	7866.19	469.22	636.553333333333	1075.13666666667	1374.59666666667	6150.24333333333	8440.50333333333
134359	134359	POC5	3.60	3.17	2.55	3.08	2.72	2.83	8.26	7.26	5.84	6.61	5.84	6.20	132.33	118.92	102.02	118.38	107.81	106.51	3.10666666666667	2.87666666666667	7.12	6.21666666666667	117.756666666667	110.9
22832	22832	CEP162	0.56	0.57	0.51	0.48	0.46	0.78	1.28	1.31	1.17	1.04	0.99	1.71	50.98	57.00	53.00	54.01	52.04	74.00	0.546666666666667	0.573333333333333	1.25333333333333	1.24666666666667	53.66	60.0166666666667
6939	6939	TCF15	0.10	0.05	0	0	0	0	0.23	0.11	0	0	0	0	2.00	1.00	0	0	0	0	0.05	0	0.113333333333333	0	1	0
23344	23344	ESYT1	34.10	33.58	34.41	36.72	35.12	36.07	78.28	76.86	78.80	78.72	75.48	78.92	2944.05	2908.95	2968.92	3213.49	3123.96	3178.95	34.03	35.97	77.98	77.7066666666667	2940.64	3172.13333333333
11056	11056	DDX52	7.02	6.97	6.96	4.09	4.40	4.58	16.12	15.95	15.93	8.78	9.46	10.03	935.92	928.52	922.30	550.42	602.80	620.64	6.98333333333333	4.35666666666667	16	9.42333333333333	928.913333333333	591.286666666667
51386	51386	EIF3L	171.19	169.05	170.88	201.56	193.40	185.63	392.99	386.87	391.32	432.17	415.63	406.19	6749.01	6756.32	6873.80	8082.67	7896.86	7467.93	170.373333333333	193.53	390.393333333333	417.996666666667	6793.04333333333	7815.82
55130	55130	ODAD2	0	0	0.02	0	0	0	0	0	0.03	0	0	0	0	0	0.78	0	0	0	0.00666666666666667	0	0.01	0	0.26	0
125972	125972	CALR3	0	0	0	0.08	0.08	0.08	0	0	0	0.17	0.16	0.17	0	0	0	2.00	2.00	2.00	0	0.08	0	0.166666666666667	0	2
6468	6468	FBXW4	7.36	8.13	8.70	7.47	7.68	7.89	16.89	18.61	19.92	16.01	16.49	17.25	256.00	274.00	298.92	274.12	268.00	268.93	8.06333333333333	7.68	18.4733333333333	16.5833333333333	276.306666666667	270.35
23508	23508	TTC9	1.12	1.01	0.70	0.43	0.46	0.70	2.57	2.32	1.61	0.92	0.99	1.53	117.97	106.99	74.00	45.98	50.00	75.00	0.943333333333333	0.53	2.16666666666667	1.14666666666667	99.6533333333333	56.9933333333333
197131	197131	UBR1	4.24	4.07	3.79	2.58	2.52	3.14	9.73	9.31	8.68	5.52	5.41	6.87	677.00	652.17	604.67	417.00	414.14	512.00	4.03333333333333	2.74666666666667	9.24	5.93333333333333	644.613333333333	447.713333333333
9344	9344	TAOK2	14.75	15.20	14.92	10.60	9.94	10.37	33.86	34.78	34.17	22.72	21.35	22.68	1477.11	1516.36	1473.03	1085.03	1026.80	1045.58	14.9566666666667	10.3033333333333	34.27	22.25	1488.83333333333	1052.47
161582	161582	DNAAF4	0.98	0.46	0.89	0.40	0.30	0.37	2.24	1.05	2.03	0.87	0.65	0.81	35.56	16.96	32.86	14.91	12.05	13.89	0.776666666666667	0.356666666666667	1.77333333333333	0.776666666666667	28.46	13.6166666666667
1672	1672	DEFB1	0.15	0.29	0	0.14	0.43	0.29	0.34	0.67	0	0.31	0.92	0.63	1.00	2.00	0	1.00	3.00	2.00	0.146666666666667	0.286666666666667	0.336666666666667	0.62	1	2
5587	5587	PRKD1	0.03	0.02	0.02	0	0	0	0.07	0.04	0.04	0	0	0	2.00	1.00	1.00	0	0	0	0.0233333333333333	0	0.05	0	1.33333333333333	0
7789	7789	ZXDA	0.81	0.89	0.94	1.62	1.63	1.20	1.87	2.04	2.15	3.48	3.50	2.63	84.65	93.02	97.39	171.12	174.56	127.64	0.88	1.48333333333333	2.02	3.20333333333333	91.6866666666667	157.773333333333
23527	23527	ACAP2	32.38	31.48	30.29	28.87	29.64	28.39	74.33	72.03	69.37	61.90	63.70	62.12	4589.54	4348.66	4236.68	3755.19	3839.44	4017.45	31.3833333333333	28.9666666666667	71.91	62.5733333333333	4391.62666666667	3870.69333333333
6320	6320	CLEC11A	109.81	107.20	109.82	90.53	88.80	93.11	252.08	245.32	251.47	194.10	190.83	203.75	3040.69	2979.00	3036.98	2539.94	2531.63	2631.98	108.943333333333	90.8133333333333	249.623333333333	196.226666666667	3018.89	2567.85
94122	94122	SYTL5	0	0.01	0	0	0	0	0	0.02	0	0	0	0	0	1.00	0	0	0	0	0.00333333333333333	0	0.00666666666666667	0	0.333333333333333	0
84283	84283	TMEM79	3.49	3.38	3.03	7.50	6.60	4.50	8.00	7.73	6.93	16.07	14.19	9.85	153.29	149.00	133.00	334.00	298.99	202.00	3.3	6.2	7.55333333333333	13.37	145.096666666667	278.33
29944	29944	PNMA3	0.03	0.01	0	0	0	0.01	0.06	0.03	0	0	0	0.03	2.00	1.00	0	0	0	1.00	0.0133333333333333	0.00333333333333333	0.03	0.01	1	0.333333333333333
57670	57670	KIAA1549	0.14	0.11	0.14	0.08	0.09	0.07	0.31	0.25	0.33	0.18	0.19	0.14	35.59	28.90	37.34	21.81	24.18	17.41	0.13	0.08	0.296666666666667	0.17	33.9433333333333	21.1333333333333
6102	6102	RP2	14.73	14.34	14.10	12.13	13.03	14.39	33.81	32.81	32.29	26.01	28.00	31.50	1122.78	1096.94	1073.65	937.00	1022.63	1120.23	14.39	13.1833333333333	32.97	28.5033333333333	1097.79	1026.62
4314	4314	MMP3	0.84	0.57	0.54	0.58	0.96	1.83	1.94	1.31	1.23	1.24	2.07	4.01	31.24	21.25	19.78	21.73	36.69	69.33	0.65	1.12333333333333	1.49333333333333	2.44	24.09	42.5833333333333
8778	8778	SIGLEC5	0.58	0.36	0.17	0.12	0.10	0.23	1.33	0.83	0.38	0.25	0.21	0.50	35.69	22.71	10.15	7.10	6.30	12.86	0.37	0.15	0.846666666666667	0.32	22.85	8.75333333333333
4077	4077	NBR1	40.59	42.00	40.66	45.54	43.89	45.98	93.19	96.12	93.11	97.63	94.31	100.61	3874.22	4023.83	3856.01	4265.56	4233.22	4450.80	41.0833333333333	45.1366666666667	94.14	97.5166666666667	3918.02	4316.52666666667
9894	9894	TELO2	4.70	4.75	4.43	3.33	3.31	4.41	10.79	10.87	10.15	7.15	7.12	9.66	320.00	317.96	301.98	223.00	234.00	301.05	4.62666666666667	3.68333333333333	10.6033333333333	7.97666666666667	313.313333333333	252.683333333333
11025	11025	LILRB3	1.67	1.51	1.79	1.87	1.80	2.03	3.84	3.46	4.11	4.00	3.87	4.44	94.54	84.42	101.18	107.43	104.37	116.85	1.65666666666667	1.9	3.80333333333333	4.10333333333333	93.38	109.55
22941	22941	SHANK2	0.01	0	0.01	0.01	0	0	0.01	0	0.01	0.01	0	0	1.00	0	1.00	1.00	0	0	0.00666666666666667	0.00333333333333333	0.00666666666666667	0.00333333333333333	0.666666666666667	0.333333333333333
84725	84725	PLEKHA8	4.33	4.88	4.70	3.99	3.58	3.91	9.94	11.17	10.76	8.55	7.69	8.55	389.07	427.24	405.96	399.98	399.00	398.85	4.63666666666667	3.82666666666667	10.6233333333333	8.26333333333333	407.423333333333	399.276666666667
54439	54439	RBM27	6.53	6.84	6.59	7.54	8.34	7.04	15.00	15.64	15.09	16.17	17.93	15.41	883.28	921.70	888.99	1030.06	1157.33	970.07	6.65333333333333	7.64	15.2433333333333	16.5033333333333	897.99	1052.48666666667
1175	1175	AP2S1	116.49	121.09	123.57	120.72	110.34	107.34	267.41	277.11	282.98	258.83	237.13	234.87	1834.00	1908.84	1936.98	1920.98	1786.00	1722.00	120.383333333333	112.8	275.833333333333	243.61	1893.27333333333	1809.66
140890	140890	SREK1	4.42	4.18	4.52	3.41	2.94	3.18	10.16	9.56	10.34	7.30	6.33	6.96	633.96	596.44	633.33	484.80	425.36	452.11	4.37333333333333	3.17666666666667	10.02	6.86333333333333	621.243333333333	454.09
6817	6817	SULT1A1	2.65	3.69	2.73	1.73	1.73	2.37	6.09	8.45	6.25	3.71	3.72	5.18	80.84	103.00	79.95	49.76	49.89	71.25	3.02333333333333	1.94333333333333	6.93	4.20333333333333	87.93	56.9666666666667
146722	146722	CD300LF	8.65	8.50	7.92	4.20	4.97	7.27	19.86	19.46	18.15	9.00	10.68	15.91	292.20	293.00	261.99	138.00	164.22	233.13	8.35666666666667	5.48	19.1566666666667	11.8633333333333	282.396666666667	178.45
390667	390667	PTX4	0.07	0.07	0.06	0.03	0.07	0.06	0.16	0.16	0.15	0.07	0.15	0.14	2.00	2.00	2.00	1.00	2.00	2.00	0.0666666666666667	0.0533333333333333	0.156666666666667	0.12	2	1.66666666666667
7475	7475	WNT6	0.83	1.03	1.00	0.79	0.47	0.81	1.91	2.35	2.29	1.70	1.02	1.78	29.00	35.95	34.90	28.00	17.00	29.00	0.953333333333333	0.69	2.18333333333333	1.5	33.2833333333333	24.6666666666667
143458	143458	LDLRAD3	0.50	0.42	0.61	0.40	0.25	0.24	1.14	0.97	1.40	0.86	0.54	0.52	38.86	33.06	47.00	31.99	20.23	19.13	0.51	0.296666666666667	1.17	0.64	39.64	23.7833333333333
10006	10006	ABI1	41.36	40.01	38.58	38.74	38.35	38.48	94.94	91.56	88.36	83.07	82.42	84.20	2644.32	2610.89	2476.86	2503.69	2506.57	2586.63	39.9833333333333	38.5233333333333	91.62	83.23	2577.35666666667	2532.29666666667
58491	58491	ZNF71	1.76	2.46	2.05	2.00	2.08	1.92	4.03	5.63	4.69	4.28	4.46	4.21	124.00	174.99	145.00	143.00	150.99	140.02	2.09	2	4.78333333333333	4.31666666666667	147.996666666667	144.67
10555	10555	AGPAT2	49.42	48.60	51.72	40.54	37.66	40.36	113.44	111.22	118.44	86.91	80.93	88.31	1534.80	1514.96	1605.17	1277.94	1208.71	1280.94	49.9133333333333	39.52	114.366666666667	85.3833333333333	1551.64333333333	1255.86333333333
111089941	111089941	MMP24-AS1-EDEM2	3.86	2.65	3.16	3.09	2.42	3.24	8.85	6.06	7.24	6.62	5.19	7.10	186.30	128.36	152.50	151.20	120.25	160.05	3.22333333333333	2.91666666666667	7.38333333333333	6.30333333333333	155.72	143.833333333333
100271849	100271849	MEF2B	1.34	1.39	1.57	1.73	1.25	2.10	3.07	3.19	3.59	3.70	2.70	4.58	38.44	40.20	42.38	50.30	37.13	61.46	1.43333333333333	1.69333333333333	3.28333333333333	3.66	40.34	49.63
55124	55124	PIWIL2	0.51	0.59	0.59	0.97	0.67	0.67	1.17	1.34	1.35	2.07	1.44	1.47	54.71	65.16	61.87	105.15	73.36	72.98	0.563333333333333	0.77	1.28666666666667	1.66	60.58	83.83
57826	57826	RAP2C	11.10	10.35	10.46	8.55	8.99	8.46	25.48	23.69	23.95	18.33	19.32	18.51	818.72	784.80	759.03	654.36	683.36	651.47	10.6366666666667	8.66666666666667	24.3733333333333	18.72	787.516666666667	663.063333333333
3483	3483	IGFALS	0.10	0.02	0.12	0	0	0	0.22	0.05	0.27	0	0	0	4.00	1.00	5.00	0	0	0	0.08	0	0.18	0	3.33333333333333	0
3897	3897	L1CAM	0.43	0.39	0.32	0.41	0.28	0.33	0.98	0.88	0.73	0.88	0.61	0.73	44.00	40.00	33.99	43.00	30.00	36.00	0.38	0.34	0.863333333333333	0.74	39.33	36.3333333333333
26531	26531	OR11A1	0.03	0.11	0.17	0.04	0.07	0.02	0.07	0.24	0.39	0.10	0.15	0.05	1.43	5.31	8.48	2.26	3.62	1.24	0.103333333333333	0.0433333333333333	0.233333333333333	0.1	5.07333333333333	2.37333333333333
10451	10451	VAV3	65.57	67.65	65.65	37.96	42.67	37.30	150.53	154.81	150.34	81.38	91.69	81.62	6221.04	6467.33	6298.27	3598.98	4141.06	3674.51	66.29	39.31	151.893333333333	84.8966666666667	6328.88	3804.85
8754	8754	ADAM9	141.06	142.29	137.22	88.10	101.01	101.51	323.83	325.63	314.24	188.90	217.08	222.12	11505.19	11645.94	11216.78	7282.14	8510.06	8501.90	140.19	96.8733333333333	321.233333333333	209.366666666667	11455.97	8098.03333333333
51466	51466	EVL	40.94	41.42	44.24	28.50	29.43	29.66	93.99	94.79	101.31	61.11	63.24	64.91	1628.69	1681.78	1764.75	1179.26	1262.52	1254.33	42.2	29.1966666666667	96.6966666666667	63.0866666666667	1691.74	1232.03666666667
55758	55758	RCOR3	6.40	5.88	6.40	7.56	7.74	6.06	14.69	13.46	14.66	16.21	16.63	13.27	411.00	375.81	406.11	496.80	531.03	392.40	6.22666666666667	7.12	14.27	15.37	397.64	473.41
4148	4148	MATN3	0	0.02	0	0	0	0	0	0.04	0	0	0	0	0	1.00	0	0	0	0	0.00666666666666667	0	0.0133333333333333	0	0.333333333333333	0
80254	80254	CEP63	4.95	4.16	4.54	6.02	6.48	4.78	11.36	9.52	10.40	12.91	13.92	10.47	220.72	183.47	200.41	278.26	290.30	219.54	4.55	5.76	10.4266666666667	12.4333333333333	201.533333333333	262.7
79841	79841	AGBL2	0.05	0.01	0	0	0	0.04	0.12	0.03	0	0	0	0.09	3.99	1.00	0	0	0	2.00	0.02	0.0133333333333333	0.05	0.03	1.66333333333333	0.666666666666667
168507	168507	PKD1L1	0.64	0.54	0.68	0.64	0.56	0.55	1.48	1.24	1.56	1.37	1.21	1.20	212.20	179.94	224.83	213.12	191.79	185.24	0.62	0.583333333333333	1.42666666666667	1.26	205.656666666667	196.716666666667
5699	5699	PSMB10	23.89	21.29	23.51	27.96	28.07	30.33	54.85	48.72	53.83	59.95	60.31	66.37	463.00	414.00	455.00	549.00	560.00	600.00	22.8966666666667	28.7866666666667	52.4666666666667	62.21	444	569.666666666667
112611	112611	RWDD2A	2.26	1.85	2.16	2.77	3.04	3.03	5.20	4.24	4.95	5.94	6.53	6.64	175.45	147.10	172.71	236.63	252.53	245.26	2.09	2.94666666666667	4.79666666666667	6.37	165.086666666667	244.806666666667
3394	3394	IRF8	5.69	5.11	5.35	5.29	5.79	4.46	13.05	11.69	12.24	11.34	12.45	9.76	310.99	280.28	292.01	293.00	325.07	249.02	5.38333333333333	5.18	12.3266666666667	11.1833333333333	294.426666666667	289.03
80028	80028	FBXL18	5.03	5.11	4.88	2.50	2.71	2.96	11.55	11.69	11.17	5.37	5.83	6.48	751.08	751.41	732.74	334.57	347.18	446.69	5.00666666666667	2.72333333333333	11.47	5.89333333333333	745.076666666667	376.146666666667
84814	84814	PLPP7	2.84	2.68	2.69	1.47	1.33	1.99	6.51	6.14	6.16	3.15	2.85	4.36	105.00	107.00	108.00	58.00	47.99	66.00	2.73666666666667	1.59666666666667	6.27	3.45333333333333	106.666666666667	57.33
140460	140460	ASB7	3.17	3.55	3.00	3.70	3.37	3.05	7.28	8.13	6.88	7.92	7.25	6.68	314.78	363.19	305.58	381.32	353.64	317.19	3.24	3.37333333333333	7.43	7.28333333333333	327.85	350.716666666667
9724	9724	UTP14C	1.56	1.00	0.83	2.95	3.09	1.52	3.58	2.28	1.90	6.32	6.64	3.33	178.54	114.46	95.00	341.79	364.19	177.77	1.13	2.52	2.58666666666667	5.43	129.333333333333	294.583333333333
5260	5260	PHKG1	0.62	0.43	0.62	0.72	0.35	0.48	1.42	0.98	1.42	1.54	0.76	1.06	23.78	20.78	28.87	28.05	19.35	20.66	0.556666666666667	0.516666666666667	1.27333333333333	1.12	24.4766666666667	22.6866666666667
64766	64766	S100PBP	2.98	2.75	2.73	7.52	6.72	4.17	6.85	6.29	6.25	16.12	14.44	9.12	167.40	196.22	188.64	418.26	352.58	258.51	2.82	6.13666666666667	6.46333333333333	13.2266666666667	184.086666666667	343.116666666667
10452	10452	TOMM40	53.45	53.28	55.57	53.36	59.26	47.42	122.69	121.93	127.26	114.40	127.36	103.77	1674.79	1689.35	1749.57	1739.40	1868.38	1500.00	54.1	53.3466666666667	123.96	115.176666666667	1704.57	1702.59333333333
56655	56655	POLE4	34.39	31.51	29.87	13.39	12.69	16.02	78.95	72.10	68.41	28.72	27.28	35.06	752.71	692.01	652.97	296.99	286.00	357.98	31.9233333333333	14.0333333333333	73.1533333333333	30.3533333333333	699.23	313.656666666667
79833	79833	GEMIN6	1.98	2.08	2.18	1.97	1.92	1.98	4.54	4.75	5.00	4.22	4.13	4.34	150.84	159.02	166.35	152.31	151.20	154.61	2.08	1.95666666666667	4.76333333333333	4.23	158.736666666667	152.706666666667
84733	84733	CBX2	0.34	0.39	0.56	0.50	0.24	0.30	0.78	0.89	1.28	1.06	0.52	0.65	31.00	35.00	49.00	39.00	24.00	25.98	0.43	0.346666666666667	0.983333333333333	0.743333333333333	38.3333333333333	29.66
78995	78995	HROB	0.49	0.48	0.50	0.38	0.34	0.35	1.12	1.11	1.14	0.81	0.73	0.77	25.00	26.00	24.00	18.00	17.00	18.00	0.49	0.356666666666667	1.12333333333333	0.77	25	17.6666666666667
56940	56940	DUSP22	2.09	2.15	2.47	1.71	1.39	1.75	4.81	4.91	5.66	3.66	2.99	3.83	110.00	91.96	113.04	109.00	92.00	103.00	2.23666666666667	1.61666666666667	5.12666666666667	3.49333333333333	105	101.333333333333
123688	123688	HYKK	0.14	0.19	0.13	0.15	0.04	0.10	0.31	0.43	0.30	0.33	0.09	0.21	11.83	16.21	11.37	13.54	3.76	8.61	0.153333333333333	0.0966666666666667	0.346666666666667	0.21	13.1366666666667	8.63666666666666
4821	4821	NKX2-2	0	0.03	0	0	0	0.05	0	0.06	0	0	0	0.10	0	1.00	0	0	0	2.00	0.01	0.0166666666666667	0.02	0.0333333333333333	0.333333333333333	0.666666666666667
55544	55544	RBM38	16.18	14.98	15.50	14.91	12.51	14.55	37.14	34.27	35.48	31.97	26.88	31.84	793.90	736.00	758.39	741.06	629.71	727.99	15.5533333333333	13.99	35.63	30.23	762.763333333333	699.586666666667
23038	23038	WDTC1	17.14	17.21	15.96	20.94	19.16	19.06	39.34	39.38	36.55	44.90	41.18	41.71	1525.53	1532.76	1512.83	1885.57	1668.95	1725.97	16.77	19.72	38.4233333333333	42.5966666666667	1523.70666666667	1760.16333333333
145508	145508	CEP128	1.21	0.98	0.99	0.21	0.24	0.27	2.77	2.24	2.26	0.46	0.52	0.59	112.00	85.99	90.00	18.00	20.00	21.00	1.06	0.24	2.42333333333333	0.523333333333333	95.9966666666667	19.6666666666667
10614	10614	HEXIM1	24.76	23.99	22.83	10.66	9.61	12.14	56.83	54.90	52.28	22.86	20.66	26.57	1848.81	1797.96	1702.68	806.71	739.02	925.77	23.86	10.8033333333333	54.67	23.3633333333333	1783.15	823.833333333333
81543	81543	LRRC3	2.28	2.37	2.59	2.47	2.59	1.97	5.24	5.43	5.94	5.29	5.56	4.32	276.42	288.03	313.68	302.53	322.40	243.92	2.41333333333333	2.34333333333333	5.53666666666667	5.05666666666667	292.71	289.616666666667
126792	126792	B3GALT6	7.53	8.36	8.60	6.26	7.53	8.25	17.29	19.14	19.70	13.42	16.17	18.06	433.43	482.96	494.60	365.00	446.00	484.95	8.16333333333333	7.34666666666667	18.71	15.8833333333333	470.33	431.983333333333
4103	4103	MAGEA4	12.60	10.98	11.39	6.54	7.64	9.46	28.93	25.12	26.08	14.03	16.43	20.70	442.99	390.18	400.98	231.97	279.97	339.76	11.6566666666667	7.88	26.71	17.0533333333333	411.383333333333	283.9
10658	10658	CELF1	31.57	30.88	30.68	36.74	31.07	31.50	72.48	70.66	70.26	78.77	66.77	68.92	5092.08	4960.48	4962.77	6075.86	5238.71	5212.95	31.0433333333333	33.1033333333333	71.1333333333333	71.4866666666667	5005.11	5509.17333333333
55755	55755	CDK5RAP2	10.42	10.50	9.73	11.17	11.58	11.70	23.92	24.03	22.29	23.96	24.90	25.61	1163.29	1160.49	1077.79	1263.18	1298.66	1309.76	10.2166666666667	11.4833333333333	23.4133333333333	24.8233333333333	1133.85666666667	1290.53333333333
10208	10208	USPL1	4.63	4.24	4.21	4.27	3.94	3.43	10.63	9.71	9.65	9.16	8.46	7.50	462.95	419.12	420.00	438.00	405.00	354.00	4.36	3.88	9.99666666666667	8.37333333333333	434.023333333333	399
22928	22928	SEPHS2	99.57	98.33	96.79	138.16	135.75	124.59	228.56	225.02	221.65	296.23	291.72	272.63	4563.91	4523.15	4431.00	6416.84	6406.46	5829.82	98.23	132.833333333333	225.076666666667	286.86	4506.02	6217.70666666667
1606	1606	DGKA	11.70	11.40	10.98	9.57	9.17	10.97	26.86	26.08	25.15	20.52	19.70	24.01	635.98	627.65	599.12	533.19	517.38	611.13	11.36	9.90333333333333	26.03	21.41	620.916666666667	553.9
4973	4973	OLR1	6.07	5.41	4.77	1.85	2.01	2.34	13.93	12.39	10.92	3.96	4.32	5.12	304.96	272.95	239.41	93.98	104.00	119.15	5.41666666666667	2.06666666666667	12.4133333333333	4.46666666666667	272.44	105.71
55811	55811	ADCY10	0.21	0.20	0.23	0.16	0.15	0.15	0.49	0.46	0.54	0.34	0.33	0.33	31.28	27.51	33.30	22.77	20.20	20.74	0.213333333333333	0.153333333333333	0.496666666666667	0.333333333333333	30.6966666666667	21.2366666666667
4543	4543	MTNR1A	0.02	0.07	0	0	0.04	0.04	0.06	0.16	0	0	0.08	0.09	1.11	3.30	0	0	1.00	1.95	0.03	0.0266666666666667	0.0733333333333333	0.0566666666666667	1.47	0.983333333333333
55100	55100	WDR70	5.82	4.76	5.13	5.11	4.44	5.10	13.36	10.90	11.74	10.95	9.54	11.16	263.02	241.24	252.06	230.83	216.20	264.01	5.23666666666667	4.88333333333333	12	10.55	252.106666666667	237.013333333333
353355	353355	ZNF233	0.48	0.55	0.60	0.35	0.32	0.44	1.09	1.26	1.38	0.76	0.69	0.96	29.49	33.67	27.84	21.37	17.39	27.92	0.543333333333333	0.37	1.24333333333333	0.803333333333333	30.3333333333333	22.2266666666667
5516	5516	PPP2CB	103.71	106.31	99.63	93.94	96.86	100.77	238.09	243.27	228.15	201.41	208.15	220.50	4108.62	4226.20	3941.73	3770.63	3950.52	4075.02	103.216666666667	97.19	236.503333333333	210.02	4092.18333333333	3932.05666666667
387787	387787	LIPT2	0.21	0.33	0.33	0.25	0.23	0.38	0.48	0.75	0.75	0.53	0.49	0.84	10.04	15.78	14.97	12.00	11.00	19.00	0.29	0.286666666666667	0.66	0.62	13.5966666666667	14
7105	7105	TSPAN6	2.48	2.32	1.65	3.20	2.73	2.81	5.70	5.31	3.78	6.86	5.86	6.14	111.14	110.59	85.08	149.37	134.69	145.18	2.15	2.91333333333333	4.93	6.28666666666667	102.27	143.08
414152	414152	C10orf105	12.85	11.95	11.80	11.63	10.01	18.79	29.51	27.36	27.02	24.94	21.52	41.11	1270.36	1179.08	1162.59	1165.73	1015.42	1897.32	12.2	13.4766666666667	27.9633333333333	29.19	1204.01	1359.49
4356	4356	MPP3	0.28	0.50	0.52	0.30	0.27	0.47	0.63	1.15	1.19	0.64	0.57	1.03	10.00	17.00	19.00	10.00	14.00	17.00	0.433333333333333	0.346666666666667	0.99	0.746666666666667	15.3333333333333	13.6666666666667
3460	3460	IFNGR2	104.57	104.32	109.50	108.59	104.44	112.76	240.06	238.72	250.75	232.83	224.44	246.74	3395.90	3415.30	3545.72	3523.93	3504.69	3735.69	106.13	108.596666666667	243.176666666667	234.67	3452.30666666667	3588.10333333333
8214	8214	DGCR6	1.13	1.00	0	0.40	0.10	0	2.59	2.28	0	0.86	0.21	0	25.13	22.29	0	9.30	2.21	0	0.71	0.166666666666667	1.62333333333333	0.356666666666667	15.8066666666667	3.83666666666667
344387	344387	CDKL4	0.16	0.08	0.08	0.07	0	0.04	0.38	0.19	0.19	0.15	0	0.09	4.94	2.00	2.00	3.00	0	1.00	0.106666666666667	0.0366666666666667	0.253333333333333	0.08	2.98	1.33333333333333
6662	6662	SOX9	0.01	0.04	0	0.02	0.02	0.04	0.03	0.08	0	0.05	0.05	0.08	1.00	3.00	0	2.00	2.00	3.00	0.0166666666666667	0.0266666666666667	0.0366666666666667	0.06	1.33333333333333	2.33333333333333
196996	196996	GRAMD2A	0.02	0	0.02	0	0	0	0.03	0	0.03	0	0	0	1.00	0	1.00	0	0	0	0.0133333333333333	0	0.02	0	0.666666666666667	0
3927	3927	LASP1	411.07	413.57	417.03	290.97	306.82	375.76	943.67	946.43	954.99	623.86	659.37	822.23	33143.84	33461.79	33580.65	23770.28	25469.49	30920.21	413.89	324.516666666667	948.363333333333	701.82	33395.4266666667	26719.9933333333
256586	256586	LYSMD2	0.47	0.64	0.37	1.46	1.06	1.22	1.07	1.46	0.84	3.14	2.28	2.67	12.00	15.00	8.00	38.00	28.00	32.00	0.493333333333333	1.24666666666667	1.12333333333333	2.69666666666667	11.6666666666667	32.6666666666667
83483	83483	PLVAP	0.02	0.02	0	0	0	0.02	0.05	0.05	0	0	0	0.05	1.00	1.00	0	0	0	1.00	0.0133333333333333	0.00666666666666667	0.0333333333333333	0.0166666666666667	0.666666666666667	0.333333333333333
10927	10927	SPIN1	16.03	16.00	15.73	18.85	19.57	16.80	36.81	36.61	36.02	40.42	42.06	36.75	1476.58	1478.41	1446.78	1758.91	1855.89	1578.89	15.92	18.4066666666667	36.48	39.7433333333333	1467.25666666667	1731.23
202500	202500	TCTE1	0.32	0.22	0.37	0.28	0.30	0.21	0.74	0.50	0.84	0.60	0.64	0.47	13.43	9.00	18.22	13.11	14.01	11.04	0.303333333333333	0.263333333333333	0.693333333333333	0.57	13.55	12.72
57538	57538	ALPK3	24.30	23.96	24.76	18.33	18.33	20.11	55.78	54.83	56.71	39.29	39.40	44.00	5170.33	5116.19	5262.66	3950.93	4016.19	4367.33	24.34	18.9233333333333	55.7733333333333	40.8966666666667	5183.06	4111.48333333333
171484	171484	FAM9C	0.31	0.19	0.33	0.09	0.21	0.18	0.72	0.43	0.75	0.20	0.44	0.40	7.75	4.02	11.00	4.00	5.58	5.99	0.276666666666667	0.16	0.633333333333333	0.346666666666667	7.59	5.19
54749	54749	EPDR1	3.30	3.75	3.49	2.13	3.57	3.84	7.58	8.57	8.00	4.56	7.66	8.41	169.00	185.00	174.97	111.00	189.11	201.98	3.51333333333333	3.18	8.05	6.87666666666667	176.323333333333	167.363333333333
55975	55975	KLHL7	8.21	7.83	7.17	8.95	9.14	7.60	18.85	17.92	16.42	19.19	19.64	16.63	466.01	440.61	404.61	356.59	347.29	366.34	7.73666666666667	8.56333333333333	17.73	18.4866666666667	437.076666666667	356.74
729359	729359	PLIN4	0.78	0.77	0.82	0.71	0.68	0.73	1.79	1.76	1.89	1.52	1.45	1.60	105.00	103.00	113.00	96.00	93.00	100.00	0.79	0.706666666666667	1.81333333333333	1.52333333333333	107	96.3333333333333
10087	10087	CERT1	43.33	42.91	42.01	45.58	47.61	49.16	99.46	98.21	96.20	97.72	102.32	107.58	4344.18	4302.03	4136.64	4235.55	4688.51	4909.30	42.75	47.45	97.9566666666667	102.54	4260.95	4611.12
23	23	ABCF1	17.35	16.99	17.37	16.10	15.45	14.58	39.83	38.89	39.78	34.52	33.21	31.90	1215.87	1195.15	1216.00	1143.42	1115.00	1043.00	17.2366666666667	15.3766666666667	39.5	33.21	1209.00666666667	1100.47333333333
79077	79077	DCTPP1	6.09	5.99	7.11	4.47	5.59	5.72	13.98	13.70	16.29	9.58	12.01	12.51	144.00	142.00	167.94	107.00	136.00	138.00	6.39666666666667	5.26	14.6566666666667	11.3666666666667	151.313333333333	127
6926	6926	TBX3	0.27	0.24	0.23	0.31	0.16	0.29	0.61	0.55	0.52	0.67	0.34	0.64	26.00	24.00	22.00	31.00	16.00	29.56	0.246666666666667	0.253333333333333	0.56	0.55	24	25.52
10162	10162	LPCAT3	7.27	6.70	6.65	8.32	7.42	9.77	16.68	15.32	15.23	17.84	15.94	21.37	331.72	309.10	303.18	386.83	351.35	458.03	6.87333333333333	8.50333333333333	15.7433333333333	18.3833333333333	314.666666666667	398.736666666667
4744	4744	NEFH	4.90	4.78	4.96	2.57	2.81	3.07	11.24	10.94	11.37	5.52	6.04	6.72	378.01	365.96	382.00	202.00	221.99	237.53	4.88	2.81666666666667	11.1833333333333	6.09333333333333	375.323333333333	220.506666666667
1499	1499	CTNNB1	168.06	167.65	165.92	157.79	148.91	174.81	385.80	383.66	379.95	338.30	320.02	382.52	11669.15	11709.54	11630.45	11403.15	10968.94	12638.75	167.21	160.503333333333	383.136666666667	346.946666666667	11669.7133333333	11670.28
2356	2356	FPGS	15.72	14.64	14.90	25.91	25.52	21.45	36.09	33.50	34.11	55.55	54.85	46.95	710.18	666.11	659.03	1190.38	1172.42	998.18	15.0866666666667	24.2933333333333	34.5666666666667	52.45	678.44	1120.32666666667
1557	1557	CYP2C19	0.15	0.11	0.16	0.09	0.06	0.04	0.34	0.26	0.38	0.20	0.12	0.09	12.80	9.56	14.02	7.98	5.00	3.54	0.14	0.0633333333333333	0.326666666666667	0.136666666666667	12.1266666666667	5.50666666666667
54476	54476	RNF216	12.41	11.92	12.19	12.04	12.81	12.44	28.49	27.27	27.93	25.81	27.53	27.21	1161.26	1168.40	1172.83	1102.94	1189.54	1175.24	12.1733333333333	12.43	27.8966666666667	26.85	1167.49666666667	1155.90666666667
79648	79648	MCPH1	8.22	7.50	7.11	10.44	10.82	8.60	18.86	17.16	16.29	22.38	23.24	18.82	645.54	629.46	580.55	758.99	785.15	639.42	7.61	9.95333333333333	17.4366666666667	21.48	618.516666666667	727.853333333333
10159	10159	ATP6AP2	236.56	245.10	235.82	201.90	221.40	218.52	543.05	560.88	540.02	432.88	475.79	478.15	10833.71	11264.08	10785.85	9368.45	10439.24	10215.21	239.16	213.94	547.983333333333	462.273333333333	10961.2133333333	10007.6333333333
374920	374920	ZSWIM9	2.38	2.44	2.17	2.52	2.45	2.60	5.45	5.59	4.97	5.39	5.27	5.69	179.00	182.00	162.00	192.00	188.98	198.00	2.33	2.52333333333333	5.33666666666667	5.45	174.333333333333	192.993333333333
4707	4707	NDUFB1	56.10	61.25	52.06	45.25	47.90	57.00	128.79	140.16	119.22	97.02	102.93	124.73	314.00	344.00	291.00	256.59	276.00	325.65	56.47	50.05	129.39	108.226666666667	316.333333333333	286.08
1960	1960	EGR3	4.39	4.14	4.62	0.82	0.90	1.92	10.08	9.48	10.57	1.76	1.93	4.20	372.92	360.00	387.06	73.00	80.97	164.99	4.38333333333333	1.21333333333333	10.0433333333333	2.63	373.326666666667	106.32
1117	1117	CHI3L2	2.24	2.51	1.64	2.58	2.37	2.21	5.15	5.75	3.75	5.54	5.10	4.83	67.00	72.00	47.00	79.00	70.98	67.00	2.13	2.38666666666667	4.88333333333333	5.15666666666667	62	72.3266666666667
79895	79895	ATP8B4	0.43	0.30	0.22	0.25	0.40	0.36	0.99	0.70	0.50	0.55	0.87	0.78	38.97	34.00	25.01	29.00	39.61	36.00	0.316666666666667	0.336666666666667	0.73	0.733333333333333	32.66	34.87
4616	4616	GADD45B	15.20	16.70	17.14	44.11	47.26	42.03	34.89	38.22	39.24	94.58	101.56	91.97	422.00	465.04	474.00	1238.99	1344.95	1186.95	16.3466666666667	44.4666666666667	37.45	96.0366666666667	453.68	1256.96333333333
51768	51768	TM7SF3	11.13	10.72	11.13	9.25	10.33	9.65	25.54	24.53	25.48	19.84	22.21	21.12	747.90	768.99	830.38	712.17	742.83	719.63	10.9933333333333	9.74333333333333	25.1833333333333	21.0566666666667	782.423333333333	724.876666666667
151987	151987	PPP4R2	13.04	12.52	12.47	18.55	17.52	15.20	29.93	28.64	28.56	39.77	37.65	33.27	1265.07	1276.34	1217.12	1888.10	1821.05	1497.91	12.6766666666667	17.09	29.0433333333333	36.8966666666667	1252.84333333333	1735.68666666667
205	205	AK4	6.84	6.60	6.56	3.56	3.82	4.20	15.70	15.10	15.03	7.62	8.20	9.20	969.94	943.45	934.95	512.51	560.00	613.00	6.66666666666667	3.86	15.2766666666667	8.34	949.446666666667	561.836666666667
100532736	100532736	MICOS10-NBL1	23.00	21.40	20.63	22.59	23.59	22.31	52.79	48.98	47.23	48.44	50.69	48.82	957.56	897.10	856.01	957.33	1013.87	945.63	21.6766666666667	22.83	49.6666666666667	49.3166666666667	903.556666666667	972.276666666667
6141	6141	RPL18	604.13	607.38	612.41	752.50	751.66	672.15	1386.86	1389.94	1402.40	1613.40	1615.36	1470.77	7493.99	7559.95	7586.90	9457.81	9599.96	8510.94	607.973333333333	725.436666666667	1393.06666666667	1566.51	7546.94666666667	9189.57
66036	66036	MTMR9	6.93	5.80	6.72	6.88	7.56	7.00	15.92	13.27	15.39	14.75	16.24	15.33	904.03	815.78	835.55	728.64	837.51	881.57	6.48333333333333	7.14666666666667	14.86	15.44	851.786666666667	815.906666666667
5664	5664	PSEN2	69.44	70.54	77.78	33.70	35.98	40.96	159.42	161.43	178.12	72.26	77.32	89.63	3258.34	3308.93	3631.90	1595.84	1722.93	1948.98	72.5866666666667	36.88	166.323333333333	79.7366666666667	3399.72333333333	1755.91666666667
163227	163227	ZNF100	0.88	0.83	0.70	0.80	0.76	0.83	2.02	1.89	1.59	1.71	1.63	1.82	101.95	96.14	80.98	93.19	90.56	99.60	0.803333333333333	0.796666666666667	1.83333333333333	1.72	93.0233333333333	94.45
4796	4796	TONSL	2.18	2.39	1.73	1.59	1.25	1.59	5.00	5.46	3.97	3.41	2.69	3.48	145.91	138.12	126.97	86.64	77.99	102.38	2.1	1.47666666666667	4.81	3.19333333333333	137	89.0033333333333
112163659	112163659	TMDD1	0.05	0.05	0.10	0	0	0.10	0.11	0.11	0.23	0	0	0.21	1.00	1.00	2.00	0	0	2.00	0.0666666666666667	0.0333333333333333	0.15	0.07	1.33333333333333	0.666666666666667
5728	5728	PTEN	11.23	11.39	11.03	16.08	16.84	15.02	25.77	26.08	25.26	34.48	36.19	32.86	1986.54	2023.51	1948.87	2882.08	3065.73	2711.07	11.2166666666667	15.98	25.7033333333333	34.51	1986.30666666667	2886.29333333333
9980	9980	DOP1B	17.52	17.50	20.70	22.37	24.50	21.96	40.21	40.06	47.40	47.96	52.65	48.06	2754.01	2756.90	3220.89	3549.20	3946.87	3509.42	18.5733333333333	22.9433333333333	42.5566666666667	49.5566666666667	2910.6	3668.49666666667
132001	132001	TAMM41	1.83	1.68	2.11	1.68	1.31	1.86	4.21	3.84	4.84	3.59	2.82	4.06	62.66	55.47	77.50	64.76	45.61	57.59	1.87333333333333	1.61666666666667	4.29666666666667	3.49	65.21	55.9866666666667
408263	408263	FNDC9	0.05	0.05	0	0	0	0	0.11	0.11	0	0	0	0	2.00	2.00	0	0	0	0	0.0333333333333333	0	0.0733333333333333	0	1.33333333333333	0
51278	51278	IER5	15.99	14.80	15.16	6.04	4.63	7.99	36.70	33.87	34.72	12.94	9.95	17.48	1386.11	1287.95	1313.12	530.37	413.33	707.06	15.3166666666667	6.22	35.0966666666667	13.4566666666667	1329.06	550.253333333333
9662	9662	CEP135	3.47	2.86	2.94	2.98	2.43	2.59	7.96	6.55	6.74	6.39	5.21	5.67	370.93	303.44	311.10	315.12	266.18	294.87	3.09	2.66666666666667	7.08333333333333	5.75666666666667	328.49	292.056666666667
692094	692094	MSMP	0.05	0.47	1.42	1.71	0.53	2.39	0.11	1.08	3.25	3.67	1.14	5.22	0.64	6.19	18.57	22.75	7.18	31.95	0.646666666666667	1.54333333333333	1.48	3.34333333333333	8.46666666666667	20.6266666666667
83451	83451	ABHD11	2.72	2.53	2.95	1.87	1.30	1.55	6.24	5.79	6.75	4.00	2.79	3.40	71.72	66.16	81.83	52.86	37.86	40.17	2.73333333333333	1.57333333333333	6.26	3.39666666666667	73.2366666666667	43.63
9093	9093	DNAJA3	33.80	31.64	31.41	31.61	27.32	29.51	77.58	72.41	71.93	67.78	58.72	64.56	1812.22	1709.93	1684.33	1716.98	1505.00	1621.24	32.2833333333333	29.48	73.9733333333333	63.6866666666667	1735.49333333333	1614.40666666667
11020	11020	IFT27	5.36	5.17	7.20	3.26	3.04	4.10	12.31	11.82	16.49	7.00	6.52	8.97	116.00	106.00	148.00	72.00	67.00	92.00	5.91	3.46666666666667	13.54	7.49666666666667	123.333333333333	77
348094	348094	ANKDD1A	4.78	4.06	4.38	5.72	3.80	4.89	10.97	9.30	10.03	12.26	8.17	10.70	304.45	259.88	278.88	369.21	249.41	318.11	4.40666666666667	4.80333333333333	10.1	10.3766666666667	281.07	312.243333333333
25804	25804	LSM4	26.98	27.36	27.30	30.17	25.88	27.06	61.95	62.61	62.53	64.68	55.63	59.20	932.00	948.87	942.47	1055.91	920.24	953.98	27.2133333333333	27.7033333333333	62.3633333333333	59.8366666666667	941.113333333333	976.71
3162	3162	HMOX1	45.56	48.54	47.85	25.56	27.01	51.56	104.59	111.08	109.58	54.81	58.04	112.81	1431.92	1531.01	1501.98	813.99	873.91	1653.99	47.3166666666667	34.71	108.416666666667	75.22	1488.30333333333	1113.96333333333
51804	51804	SIX4	0.21	0.26	0.19	0.59	0.52	0.42	0.48	0.59	0.44	1.26	1.11	0.93	28.14	29.75	25.84	79.85	63.55	50.55	0.22	0.51	0.503333333333333	1.1	27.91	64.65
90120	90120	TMEM250	47.99	45.85	46.51	49.51	52.65	49.46	110.17	104.91	106.50	106.15	113.15	108.23	2787.67	2671.94	2696.34	2919.07	3147.10	2932.81	46.7833333333333	50.54	107.193333333333	109.176666666667	2718.65	2999.66
9114	9114	ATP6V0D1	100.96	99.52	106.98	68.59	68.39	73.83	231.77	227.74	244.97	147.06	146.97	161.54	3345.99	3309.86	3540.90	2303.74	2333.58	2498.12	102.486666666667	70.27	234.826666666667	151.856666666667	3398.91666666667	2378.48
387755	387755	INSC	0.08	0	0.10	0.07	0.05	0.05	0.17	0	0.24	0.15	0.11	0.12	4.59	0	6.22	3.94	3.30	3.29	0.06	0.0566666666666667	0.136666666666667	0.126666666666667	3.60333333333333	3.51
3664	3664	IRF6	0.39	0.21	0.26	0.18	0.19	0.18	0.90	0.47	0.59	0.39	0.41	0.40	35.44	19.09	22.62	16.21	18.13	16.26	0.286666666666667	0.183333333333333	0.653333333333333	0.4	25.7166666666667	16.8666666666667
553158	553158	PRR5-ARHGAP8	0.36	0.18	0.32	0	0.29	0.39	0.82	0.42	0.74	0	0.63	0.85	15.77	8.14	14.10	0	13.20	17.53	0.286666666666667	0.226666666666667	0.66	0.493333333333333	12.67	10.2433333333333
26154	26154	ABCA12	0.01	0.02	0	0	0.01	0.02	0.03	0.05	0	0	0.01	0.04	2.00	4.00	0	0	1.00	3.00	0.01	0.01	0.0266666666666667	0.0166666666666667	2	1.33333333333333
23253	23253	ANKRD12	5.42	5.04	5.17	4.90	5.32	4.64	12.44	11.53	11.85	10.50	11.43	10.14	1034.67	983.57	982.48	870.03	988.50	902.39	5.21	4.95333333333333	11.94	10.69	1000.24	920.306666666667
28985	28985	MCTS1	2.41	2.60	2.63	2.07	1.86	2.10	5.52	5.96	6.01	4.44	4.00	4.59	478.86	520.01	522.06	417.73	381.05	426.30	2.54666666666667	2.01	5.83	4.34333333333333	506.976666666667	408.36
124245	124245	ZC3H18	14.40	14.44	14.68	15.19	14.65	13.48	33.06	33.05	33.61	32.57	31.47	29.49	1103.01	1098.96	1124.00	1145.31	1117.01	1051.70	14.5066666666667	14.44	33.24	31.1766666666667	1108.65666666667	1104.67333333333
5771	5771	PTPN2	14.62	13.84	13.58	16.07	15.78	13.39	33.57	31.67	31.11	34.47	33.91	29.31	534.86	493.11	492.03	596.48	566.82	501.77	14.0133333333333	15.08	32.1166666666667	32.5633333333333	506.666666666667	555.023333333333
7409	7409	VAV1	17.25	18.03	17.72	7.23	8.04	10.50	39.60	41.25	40.57	15.50	17.29	22.98	1022.00	1074.00	1050.54	435.00	490.96	634.00	17.6666666666667	8.59	40.4733333333333	18.59	1048.84666666667	519.986666666667
6447	6447	SCG5	2.21	2.08	1.85	0.69	0.72	1.20	5.08	4.77	4.23	1.49	1.54	2.62	52.63	50.05	44.16	16.84	17.63	29.32	2.04666666666667	0.87	4.69333333333333	1.88333333333333	48.9466666666667	21.2633333333333
9088	9088	PKMYT1	0.32	0.33	0.51	0.06	0.09	0.06	0.74	0.75	1.16	0.13	0.19	0.13	13.61	14.10	20.89	2.37	3.49	2.32	0.386666666666667	0.07	0.883333333333333	0.15	16.2	2.72666666666667
5202	5202	PFDN2	208.52	203.42	183.68	243.95	234.71	203.89	478.69	465.51	420.62	523.04	504.40	446.14	2420.82	2360.99	2133.98	2875.01	2810.98	2421.00	198.54	227.516666666667	454.94	491.193333333333	2305.26333333333	2702.33
10746	10746	MAP3K2	12.42	11.88	12.06	12.97	11.85	10.80	28.50	27.20	27.62	27.81	25.47	23.63	2885.98	2787.15	2802.18	3068.92	2838.03	2583.11	12.12	11.8733333333333	27.7733333333333	25.6366666666667	2825.10333333333	2830.02
2207	2207	FCER1G	52.03	53.29	58.14	23.24	28.54	31.48	119.45	121.96	133.14	49.82	61.34	68.88	587.86	604.23	656.00	266.00	332.00	363.00	54.4866666666667	27.7533333333333	124.85	60.0133333333333	616.03	320.333333333333
81627	81627	TRMT1L	6.34	7.02	6.84	8.40	8.15	7.79	14.55	16.05	15.66	18.02	17.52	17.05	562.90	607.00	611.98	729.00	730.55	708.98	6.73333333333333	8.11333333333333	15.42	17.53	593.96	722.843333333333
58477	58477	SRPRB	22.72	22.60	22.64	17.60	18.49	16.87	52.15	51.72	51.84	37.74	39.74	36.92	1202.86	1199.99	1195.00	942.14	1008.71	911.97	22.6533333333333	17.6533333333333	51.9033333333333	38.1333333333333	1199.28333333333	954.273333333333
4487	4487	MSX1	0.56	0.71	0.59	0.50	0.30	0.60	1.28	1.62	1.35	1.07	0.63	1.30	22.00	28.14	23.20	20.00	12.00	24.00	0.62	0.466666666666667	1.41666666666667	1	24.4466666666667	18.6666666666667
158293	158293	FAM120AOS	15.12	14.18	14.55	20.38	19.84	20.08	34.71	32.44	33.33	43.69	42.64	43.94	1598.94	1508.45	1543.65	2192.41	2157.74	2166.72	14.6166666666667	20.1	33.4933333333333	43.4233333333333	1550.34666666667	2172.29
27235	27235	COQ2	2.73	2.81	2.43	1.50	2.36	2.86	6.26	6.44	5.58	3.23	5.08	6.26	85.00	87.00	75.95	47.00	74.99	90.00	2.65666666666667	2.24	6.09333333333333	4.85666666666667	82.65	70.6633333333333
83732	83732	RIOK1	3.60	2.64	2.90	2.96	3.20	3.54	8.26	6.05	6.64	6.35	6.88	7.74	184.00	136.00	149.00	153.58	168.66	185.00	3.04666666666667	3.23333333333333	6.98333333333333	6.99	156.333333333333	169.08
1854	1854	DUT	6.72	7.37	7.85	6.46	7.82	6.51	15.42	16.86	17.99	13.84	16.80	14.24	280.91	303.99	317.00	272.98	338.00	281.27	7.31333333333333	6.93	16.7566666666667	14.96	300.633333333333	297.416666666667
81792	81792	ADAMTS12	0	0.01	0.01	0	0	0	0	0.03	0.01	0	0	0	0	2.00	1.00	0	0	0	0.00666666666666667	0	0.0133333333333333	0	1	0
5892	5892	RAD51D	0.70	0.70	0.86	0.63	0.66	0.72	1.61	1.61	1.96	1.35	1.42	1.57	142.61	145.47	174.13	130.59	138.58	151.22	0.753333333333333	0.67	1.72666666666667	1.44666666666667	154.07	140.13
85446	85446	ZFHX2	0.62	0.53	0.67	0.27	0.21	0.35	1.42	1.20	1.54	0.58	0.45	0.76	119.17	97.86	122.00	51.00	42.08	60.00	0.606666666666667	0.276666666666667	1.38666666666667	0.596666666666667	113.01	51.0266666666667
89848	89848	FCHSD1	10.17	9.34	9.25	7.94	6.82	8.13	23.34	21.38	21.18	17.03	14.66	17.79	632.57	594.01	528.31	465.69	415.92	483.98	9.58666666666667	7.63	21.9666666666667	16.4933333333333	584.963333333333	455.196666666667
1793	1793	DOCK1	0.01	0.04	0.02	0.01	0.01	0.02	0.03	0.09	0.05	0.02	0.02	0.04	1.00	4.43	2.84	1.00	1.00	2.00	0.0233333333333333	0.0133333333333333	0.0566666666666667	0.0266666666666667	2.75666666666667	1.33333333333333
83983	83983	TSSK6	0.64	0.71	0.67	1.44	1.49	1.43	1.46	1.62	1.54	3.08	3.20	3.13	17.00	19.00	18.00	39.00	41.00	39.00	0.673333333333333	1.45333333333333	1.54	3.13666666666667	18	39.6666666666667
9134	9134	CCNE2	1.05	0.94	1.06	0.90	0.75	0.71	2.40	2.15	2.42	1.93	1.62	1.56	58.07	53.59	56.85	52.02	42.54	41.91	1.01666666666667	0.786666666666667	2.32333333333333	1.70333333333333	56.17	45.49
54020	54020	SLC37A1	1.98	2.23	1.92	1.60	1.56	1.92	4.55	5.10	4.39	3.43	3.35	4.19	128.92	139.00	121.00	103.00	98.00	123.16	2.04333333333333	1.69333333333333	4.68	3.65666666666667	129.64	108.053333333333
7490	7490	WT1	2.73	2.64	2.49	1.57	1.96	2.11	6.26	6.05	5.71	3.36	4.21	4.62	159.87	161.00	146.00	99.00	112.00	129.00	2.62	1.88	6.00666666666667	4.06333333333333	155.623333333333	113.333333333333
1616	1616	DAXX	42.59	40.75	40.19	50.30	42.15	40.33	97.76	93.24	92.04	107.84	90.59	88.26	1962.09	1967.99	1926.44	2371.69	2018.85	1923.66	41.1766666666667	44.26	94.3466666666667	95.5633333333333	1952.17333333333	2104.73333333333
340441	340441	POTEA	0.01	0.03	0	0	0.03	0.01	0.03	0.06	0	0	0.06	0.02	1.00	2.00	0	0	1.00	0.57	0.0133333333333333	0.0133333333333333	0.03	0.0266666666666667	1	0.523333333333333
149013	149013	NBPF12	7.61	7.14	6.62	7.86	7.19	7.02	17.48	16.33	15.16	16.85	15.44	15.36	945.77	907.99	852.14	1027.63	938.67	912.69	7.12333333333333	7.35666666666667	16.3233333333333	15.8833333333333	901.966666666667	959.663333333333
729665	729665	CCDC175	0.04	0.02	0.02	0	0	0.02	0.10	0.04	0.05	0	0	0.05	2.00	1.00	1.00	0	0	1.00	0.0266666666666667	0.00666666666666667	0.0633333333333333	0.0166666666666667	1.33333333333333	0.333333333333333
391192	391192	OR2L3	0.03	0	0	0	0	0.03	0.08	0	0	0	0	0.06	1.98	0	0	0	0	1.59	0.01	0.01	0.0266666666666667	0.02	0.66	0.53
79672	79672	FN3KRP	11.71	12.16	11.31	5.97	6.56	8.04	26.88	27.83	25.89	12.81	14.09	17.60	434.00	451.94	419.64	225.00	250.00	304.00	11.7266666666667	6.85666666666667	26.8666666666667	14.8333333333333	435.193333333333	259.666666666667
8031	8031	NCOA4	46.85	47.92	44.81	30.82	30.84	34.50	107.55	109.65	102.61	66.08	66.27	75.49	3335.79	3421.03	3181.89	2221.04	2258.64	2503.95	46.5266666666667	32.0533333333333	106.603333333333	69.28	3312.90333333333	2327.87666666667
8883	8883	NAE1	17.80	19.82	21.16	18.52	20.03	20.51	40.87	45.35	48.45	39.70	43.05	44.87	643.53	734.90	780.01	690.00	762.99	772.00	19.5933333333333	19.6866666666667	44.89	42.54	719.48	741.663333333333
57379	57379	AICDA	0.20	0.24	0.21	0.05	0.10	0.14	0.46	0.55	0.48	0.10	0.22	0.30	11.47	13.80	12.06	2.61	5.94	7.97	0.216666666666667	0.0966666666666667	0.496666666666667	0.206666666666667	12.4433333333333	5.50666666666667
9330	9330	GTF3C3	9.96	9.18	9.46	10.65	10.78	11.49	22.86	21.00	21.67	22.84	23.16	25.13	738.99	738.43	751.00	802.97	896.99	874.00	9.53333333333333	10.9733333333333	21.8433333333333	23.71	742.806666666667	857.986666666667
79571	79571	GCC1	15.33	15.98	16.34	37.56	36.68	27.23	35.20	36.57	37.42	80.52	78.83	59.59	1305.98	1366.00	1390.00	3241.32	3217.00	2367.90	15.8833333333333	33.8233333333333	36.3966666666667	72.98	1353.99333333333	2942.07333333333
8342	8342	H2BC14	0	0	0	0	0	0.22	0	0	0	0	0	0.48	0	0	0	0	0	1.98	0	0.0733333333333333	0	0.16	0	0.66
8518	8518	ELP1	6.22	5.56	6.40	4.65	4.91	4.87	14.28	12.71	14.65	9.97	10.55	10.66	680.00	609.91	700.97	520.71	554.99	542.75	6.06	4.81	13.88	10.3933333333333	663.626666666667	539.483333333333
78990	78990	OTUB2	1.48	1.43	1.76	1.68	2.16	1.94	3.39	3.28	4.04	3.61	4.64	4.24	119.12	116.06	141.95	137.51	179.23	159.64	1.55666666666667	1.92666666666667	3.57	4.16333333333333	125.71	158.793333333333
342132	342132	ZNF774	0.40	0.53	0.50	0.28	0.46	0.40	0.92	1.22	1.15	0.61	0.99	0.88	26.39	34.46	32.74	19.10	31.58	27.26	0.476666666666667	0.38	1.09666666666667	0.826666666666667	31.1966666666667	25.98
55596	55596	ZCCHC8	12.92	12.40	12.43	11.51	11.91	11.01	29.67	28.37	28.46	24.67	25.60	24.10	782.08	760.00	778.01	741.88	783.55	698.83	12.5833333333333	11.4766666666667	28.8333333333333	24.79	773.363333333333	741.42
3914	3914	LAMB3	2.77	2.20	2.56	0.79	0.98	0.74	6.36	5.04	5.86	1.70	2.11	1.62	245.99	196.00	225.86	72.00	89.00	65.00	2.51	0.836666666666667	5.75333333333333	1.81	222.616666666667	75.3333333333333
390081	390081	OR52E4	0.32	0.19	0.29	0.14	0.05	0.16	0.73	0.43	0.66	0.29	0.11	0.36	19.31	11.49	17.51	8.36	3.09	10.16	0.266666666666667	0.116666666666667	0.606666666666667	0.253333333333333	16.1033333333333	7.20333333333333
378708	378708	CENPS	2.78	2.24	2.31	2.11	1.53	2.10	6.39	5.13	5.29	4.51	3.29	4.59	49.73	40.19	41.24	38.13	28.20	38.31	2.44333333333333	1.91333333333333	5.60333333333333	4.13	43.72	34.88
285489	285489	DOK7	0	0.04	0.07	0	0.02	0	0	0.10	0.15	0	0.05	0	0	2.00	3.00	0	1.00	0	0.0366666666666667	0.00666666666666667	0.0833333333333333	0.0166666666666667	1.66666666666667	0.333333333333333
8800	8800	PEX11A	0.69	0.50	0.63	0.40	0.42	0.53	1.58	1.14	1.44	0.86	0.91	1.16	38.20	27.19	34.35	21.77	23.63	29.81	0.606666666666667	0.45	1.38666666666667	0.976666666666667	33.2466666666667	25.07
27352	27352	SGSM3	10.43	10.55	10.12	9.80	8.99	11.00	23.93	24.15	23.17	21.02	19.32	24.07	577.00	587.00	566.00	555.71	513.00	633.99	10.3666666666667	9.93	23.75	21.47	576.666666666667	567.566666666667
1054	1054	CEBPG	55.37	54.94	53.69	70.48	65.27	61.99	127.11	125.72	122.95	151.12	140.26	135.65	4394.86	4359.44	4250.35	5704.00	5343.40	5031.76	54.6666666666667	65.9133333333333	125.26	142.343333333333	4334.88333333333	5359.72
84693	84693	MCEE	6.80	5.35	6.76	8.66	8.42	6.71	15.61	12.24	15.49	18.57	18.10	14.68	107.31	84.97	106.99	138.99	137.00	106.68	6.30333333333333	7.93	14.4466666666667	17.1166666666667	99.7566666666667	127.556666666667
8383	8383	OR1A1	2.80	2.69	2.65	1.25	1.13	1.19	6.44	6.17	6.06	2.69	2.42	2.60	209.69	201.36	196.76	94.58	86.50	90.47	2.71333333333333	1.19	6.22333333333333	2.57	202.603333333333	90.5166666666667
151056	151056	PLB1	0.55	0.41	0.47	0.17	0.11	0.13	1.27	0.93	1.08	0.37	0.24	0.29	53.00	40.01	50.00	16.00	10.00	13.00	0.476666666666667	0.136666666666667	1.09333333333333	0.3	47.67	13
8455	8455	ATRN	8.55	8.79	8.78	7.58	6.98	8.10	19.64	20.11	20.10	16.24	15.01	17.71	1197.22	1257.64	1276.73	1113.95	1093.27	1174.61	8.70666666666667	7.55333333333333	19.95	16.32	1243.86333333333	1127.27666666667
100129515	100129515	ETDB	0	0	0	0.01	0.02	0	0	0	0	0.03	0.04	0	0	0	0	1.00	1.22	0	0	0.01	0	0.0233333333333333	0	0.74
7766	7766	ZNF223	2.95	2.67	2.65	2.77	2.85	3.35	6.78	6.10	6.08	5.93	6.14	7.32	186.01	182.63	176.16	195.70	192.50	225.56	2.75666666666667	2.99	6.32	6.46333333333333	181.6	204.586666666667
80349	80349	WDR61	23.70	24.15	23.09	15.53	15.72	19.94	54.40	55.27	52.89	33.29	33.79	43.63	583.94	598.00	564.99	402.00	405.00	509.01	23.6466666666667	17.0633333333333	54.1866666666667	36.9033333333333	582.31	438.67
8434	8434	RECK	3.88	4.87	5.38	4.99	5.38	4.86	8.91	11.15	12.32	10.70	11.56	10.64	340.00	389.02	438.11	383.96	375.95	359.48	4.71	5.07666666666667	10.7933333333333	10.9666666666667	389.043333333333	373.13
8013	8013	NR4A3	7.88	8.37	8.61	8.15	10.81	10.37	18.09	19.15	19.72	17.47	23.24	22.70	913.94	969.99	982.01	833.98	1152.99	1192.32	8.28666666666667	9.77666666666667	18.9866666666667	21.1366666666667	955.313333333333	1059.76333333333
1114	1114	CHGB	0.06	0.08	0.18	0.02	0.06	0.02	0.14	0.18	0.41	0.04	0.12	0.04	3.00	4.00	9.00	1.00	3.00	1.00	0.106666666666667	0.0333333333333333	0.243333333333333	0.0666666666666667	5.33333333333333	1.66666666666667
841	841	CASP8	12.20	11.97	11.01	12.41	11.35	12.32	28.01	27.40	25.21	26.61	24.40	26.96	587.61	585.35	544.77	595.70	553.00	608.08	11.7266666666667	12.0266666666667	26.8733333333333	25.99	572.576666666667	585.593333333333
1146	1146	CHRNG	0	0	0.02	0	0	0	0	0	0.04	0	0	0	0	0	1.29	0	0	0	0.00666666666666667	0	0.0133333333333333	0	0.43	0
10671	10671	DCTN6	45.95	47.15	44.92	46.65	45.03	47.14	105.49	107.89	102.86	100.02	96.78	103.15	964.43	992.99	941.51	992.00	973.13	1009.93	46.0066666666667	46.2733333333333	105.413333333333	99.9833333333333	966.31	991.686666666667
55230	55230	USP40	3.98	3.29	3.32	2.76	2.86	3.66	9.14	7.53	7.61	5.92	6.16	8.01	356.00	367.99	368.02	286.41	303.99	405.00	3.53	3.09333333333333	8.09333333333333	6.69666666666667	364.003333333333	331.8
55660	55660	PRPF40A	22.00	21.12	21.32	18.12	18.42	19.85	50.50	48.34	48.81	38.84	39.59	43.44	2008.38	1934.11	1954.26	1631.79	1651.99	1802.80	21.48	18.7966666666667	49.2166666666667	40.6233333333333	1965.58333333333	1695.52666666667
8622	8622	PDE8B	0.19	0.19	0.19	0.15	0.11	0.15	0.44	0.43	0.44	0.32	0.23	0.32	17.00	16.00	16.00	13.00	10.00	13.00	0.19	0.136666666666667	0.436666666666667	0.29	16.3333333333333	12
27177	27177	IL36B	38.94	36.47	32.07	9.37	10.69	12.35	89.40	83.47	73.45	20.08	22.98	27.02	831.29	774.47	677.97	204.85	234.00	268.00	35.8266666666667	10.8033333333333	82.1066666666667	23.36	761.243333333333	235.616666666667
23082	23082	PPRC1	7.03	7.39	7.19	7.54	6.23	6.16	16.13	16.90	16.47	16.17	13.40	13.47	722.99	765.99	736.99	781.90	695.00	647.03	7.20333333333333	6.64333333333333	16.5	14.3466666666667	741.99	707.976666666667
9698	9698	PUM1	21.16	21.89	20.88	18.23	17.68	18.88	48.57	50.09	47.81	39.09	37.99	41.31	2356.10	2446.21	2321.97	2056.81	2027.25	2145.70	21.31	18.2633333333333	48.8233333333333	39.4633333333333	2374.76	2076.58666666667
1848	1848	DUSP6	130.51	133.88	130.60	116.08	131.67	134.96	299.59	306.37	299.06	248.89	282.97	295.31	9737.07	10021.67	9728.30	8786.29	10124.94	10283.11	131.663333333333	127.57	301.673333333333	275.723333333333	9829.01333333333	9731.44666666667
9014	9014	TAF1B	5.20	4.61	4.37	3.99	4.62	4.03	11.94	10.55	10.01	8.56	9.92	8.82	240.00	213.00	199.00	187.84	220.00	189.85	4.72666666666667	4.21333333333333	10.8333333333333	9.1	217.333333333333	199.23
56616	56616	DIABLO	18.15	19.96	17.97	21.37	18.03	17.51	41.67	45.68	41.16	45.83	38.75	38.32	565.58	620.43	556.42	661.61	568.34	549.92	18.6933333333333	18.97	42.8366666666667	40.9666666666667	580.81	593.29
608	608	TNFRSF17	0	0	0.06	0	0	0	0	0	0.13	0	0	0	0	0	1.00	0	0	0	0.02	0	0.0433333333333333	0	0.333333333333333	0
102724652	102724652	CRYAA2	0	0.04	0.05	0.05	0	0	0	0.10	0.11	0.10	0	0	0	2.17	1.00	1.00	0	0	0.03	0.0166666666666667	0.07	0.0333333333333333	1.05666666666667	0.333333333333333
57396	57396	CLK4	5.55	5.70	4.67	8.57	7.21	5.66	12.73	13.04	10.69	18.38	15.50	12.39	284.41	293.19	239.05	445.27	380.77	296.34	5.30666666666667	7.14666666666667	12.1533333333333	15.4233333333333	272.216666666667	374.126666666667
84928	84928	TMEM209	10.99	11.46	11.32	7.07	8.08	9.79	25.22	26.23	25.92	15.16	17.37	21.42	776.21	813.82	801.76	505.16	585.49	708.26	11.2566666666667	8.31333333333333	25.79	17.9833333333333	797.263333333333	599.636666666667
55567	55567	DNAH3	0.03	0.06	0.02	0.04	0.01	0.02	0.07	0.15	0.04	0.09	0.03	0.05	4.08	9.38	2.61	6.08	2.01	3.23	0.0366666666666667	0.0233333333333333	0.0866666666666667	0.0566666666666667	5.35666666666667	3.77333333333333
25836	25836	NIPBL	13.10	12.59	12.94	13.41	13.42	13.01	30.08	28.82	29.63	28.76	28.85	28.47	2532.94	2478.94	2484.91	2604.57	2634.69	2545.37	12.8766666666667	13.28	29.51	28.6933333333333	2498.93	2594.87666666667
79805	79805	VASH2	0.04	0.01	0.04	0.06	0.02	0.07	0.08	0.03	0.08	0.13	0.05	0.16	3.00	1.00	3.00	5.00	2.00	6.00	0.03	0.05	0.0633333333333333	0.113333333333333	2.33333333333333	4.33333333333333
2263	2263	FGFR2	0.12	0.13	0.03	0	0.04	0.06	0.29	0.30	0.06	0	0.09	0.12	7.75	7.85	1.71	0	2.44	3.55	0.0933333333333333	0.0333333333333333	0.216666666666667	0.07	5.77	1.99666666666667
129025	129025	ZNF280A	0.59	0.66	0.73	0.05	0.09	0.21	1.35	1.51	1.67	0.11	0.19	0.46	25.82	29.04	31.99	2.31	4.00	9.42	0.66	0.116666666666667	1.51	0.253333333333333	28.95	5.24333333333333
55351	55351	STK32B	0	0.01	0	0	0	0	0	0.03	0	0	0	0	0	1.00	0	0	0	0	0.00333333333333333	0	0.01	0	0.333333333333333	0
27122	27122	DKK3	0.13	0.15	0.22	0.11	0.08	0.16	0.29	0.34	0.51	0.23	0.17	0.34	7.00	5.00	9.00	6.00	4.00	8.00	0.166666666666667	0.116666666666667	0.38	0.246666666666667	7	6
26354	26354	GNL3	46.99	47.06	47.05	57.85	54.30	51.70	107.87	107.70	107.75	124.03	116.70	113.14	1859.89	1864.90	1857.25	2320.93	2217.07	2091.39	47.0333333333333	54.6166666666667	107.773333333333	117.956666666667	1860.68	2209.79666666667
51280	51280	GOLM1	31.07	30.53	28.63	22.55	23.00	24.04	71.33	69.87	65.56	48.34	49.42	52.61	1938.78	1912.91	1785.19	1427.24	1477.39	1531.76	30.0766666666667	23.1966666666667	68.92	50.1233333333333	1878.96	1478.79666666667
6152	6152	RPL24	548.14	543.67	529.00	687.26	704.34	636.83	1258.33	1244.14	1211.40	1473.52	1513.67	1393.47	5849.38	5822.08	5637.85	7430.83	7738.66	6936.93	540.27	676.143333333333	1237.95666666667	1460.22	5769.77	7368.80666666667
10209	10209	EIF1	292.31	285.87	274.53	277.87	277.08	288.11	671.03	654.19	628.68	595.77	595.46	630.44	13972.81	13713.21	13106.25	13458.21	13636.92	14058.38	284.236666666667	281.02	651.3	607.223333333333	13597.4233333333	13717.8366666667
6101	6101	RP1	0	0.02	0.01	0	0	0	0	0.05	0.01	0	0	0	0	3.00	1.00	0	0	0	0.01	0	0.02	0	1.33333333333333	0
79369	79369	B3GNT4	0.11	0.29	0.18	0.09	0.05	0.12	0.26	0.66	0.42	0.20	0.10	0.26	6.59	17.21	10.76	5.36	2.72	6.69	0.193333333333333	0.0866666666666667	0.446666666666667	0.186666666666667	11.52	4.92333333333333
26999	26999	CYFIP2	14.13	13.56	12.27	10.02	9.33	11.49	32.44	31.03	28.11	21.48	20.04	25.13	1457.15	1362.98	1263.99	979.98	912.99	1184.98	13.32	10.28	30.5266666666667	22.2166666666667	1361.37333333333	1025.98333333333
80758	80758	PRR7	1.30	1.50	1.01	0.75	1.00	0.55	2.98	3.43	2.31	1.61	2.16	1.20	42.90	55.00	34.00	26.00	36.00	18.00	1.27	0.766666666666667	2.90666666666667	1.65666666666667	43.9666666666667	26.6666666666667
3841	3841	KPNA5	4.17	3.79	4.08	1.79	1.94	2.40	9.58	8.67	9.34	3.83	4.16	5.26	945.47	868.76	941.83	394.19	445.72	560.99	4.01333333333333	2.04333333333333	9.19666666666667	4.41666666666667	918.686666666667	466.966666666667
4285	4285	MIPEP	7.11	6.77	7.39	4.59	4.57	5.33	16.32	15.49	16.93	9.84	9.82	11.66	347.00	326.00	355.99	226.47	229.04	265.00	7.09	4.83	16.2466666666667	10.44	342.996666666667	240.17
60528	60528	ELAC2	2.34	2.69	2.75	1.27	1.29	1.58	5.37	6.15	6.30	2.73	2.77	3.45	180.06	209.94	215.00	100.00	103.00	124.09	2.59333333333333	1.38	5.94	2.98333333333333	201.666666666667	109.03
5074	5074	PAWR	0.49	0.39	0.15	0.15	0.29	0.26	1.13	0.90	0.35	0.33	0.61	0.57	50.04	33.98	22.18	20.30	29.67	24.52	0.343333333333333	0.233333333333333	0.793333333333333	0.503333333333333	35.4	24.83
25936	25936	NSL1	7.32	7.01	6.89	4.70	4.93	5.51	16.80	16.04	15.78	10.07	10.59	12.06	433.66	458.71	432.44	282.62	301.27	357.65	7.07333333333333	5.04666666666667	16.2066666666667	10.9066666666667	441.603333333333	313.846666666667
441150	441150	C6orf226	5.66	4.32	4.91	6.98	5.95	3.88	12.98	9.89	11.24	14.96	12.79	8.49	60.00	46.00	52.00	75.00	65.00	42.00	4.96333333333333	5.60333333333333	11.37	12.08	52.6666666666667	60.6666666666667
8578	8578	SCARF1	0.36	0.28	0.38	0.18	0.18	0.24	0.82	0.63	0.86	0.38	0.38	0.52	19.40	17.15	24.89	11.61	9.53	14.70	0.34	0.2	0.77	0.426666666666667	20.48	11.9466666666667
79844	79844	ZDHHC11	0.21	0.28	0.21	0.10	0.05	0.06	0.48	0.65	0.49	0.22	0.11	0.13	13.56	20.47	12.35	6.69	5.00	2.00	0.233333333333333	0.07	0.54	0.153333333333333	15.46	4.56333333333333
10254	10254	STAM2	4.40	4.78	4.33	3.85	4.31	4.40	10.09	10.93	9.92	8.26	9.26	9.63	497.99	542.98	489.95	441.89	502.40	509.00	4.50333333333333	4.18666666666667	10.3133333333333	9.05	510.306666666667	484.43
80274	80274	SCUBE1	1.11	1.02	1.04	1.52	1.27	1.08	2.55	2.34	2.38	3.25	2.72	2.36	225.68	208.68	211.37	312.73	265.15	224.14	1.05666666666667	1.29	2.42333333333333	2.77666666666667	215.243333333333	267.34
79974	79974	CPED1	0.67	0.76	0.75	0.36	0.50	0.73	1.54	1.73	1.71	0.77	1.08	1.60	62.00	73.97	70.00	37.72	51.99	67.00	0.726666666666667	0.53	1.66	1.15	68.6566666666667	52.2366666666667
54455	54455	FBXO42	8.20	7.74	7.78	13.34	12.04	9.44	18.83	17.71	17.83	28.60	25.86	20.67	1060.41	1004.54	1006.04	1747.96	1603.28	1246.06	7.90666666666667	11.6066666666667	18.1233333333333	25.0433333333333	1023.66333333333	1532.43333333333
10370	10370	CITED2	159.20	158.37	148.64	224.57	224.45	197.20	365.46	362.42	340.37	481.48	482.35	431.51	7755.32	7741.94	7230.70	11085.01	11257.88	9806.48	155.403333333333	215.406666666667	356.083333333333	465.113333333333	7575.98666666667	10716.4566666667
2582	2582	GALE	11.65	10.92	10.33	6.31	6.26	8.15	26.74	24.99	23.66	13.53	13.45	17.83	362.00	340.00	318.92	201.00	198.00	255.35	10.9666666666667	6.90666666666667	25.13	14.9366666666667	340.306666666667	218.116666666667
[truncated: 15,317 more rows]
