# Supplementary material for: ALOX5 acts as a key role in regulating the immune microenvironment in intrahepatic cholangiocarcinoma, recruiting tumor-associated macrophages through PI3K pathway
Source: J Transl Med. 2023 Dec 20;21:923. doi: 10.1186/s12967-023-04804-1 (PMC10734103; doi:10.1186/s12967-023-04804-1)
Supplement: Supplementary file 6 — Additional file 6. RNA-seq result of Zileuton vs NC (differentially expressed genes). [file 12967_2023_4804_MOESM6_ESM.xls]

st_gene_id	gene_id	gene_symbol	diffexp_log2fc_Zi-vs-NC	diffexp_deseq2_qvalue_Zi-vs-NC	diffexp_deseq2_pvalue_Zi-vs-NC
51155	51155	JPT1	0.861866614827671	8.01164868163909e-05	1.28442707085224e-05
283521	283521	TMEM272	0.84088955304799	0.905847076307832	0.836731157297454
2295	2295	FOXF2	-0.637002296726394	0.432160881434561	0.245424698098639
54914	54914	FOCAD	0.437543057107812	0.000349085839018404	6.42206255749385e-05
11177	11177	BAZ1A	-0.214728142368876	0.00920020567548276	0.00252868343552653
23764	23764	MAFF	-0.496581427953847	4.03046588319666e-09	2.87106159534498e-10
5111	5111	PCNA	0.608861841149375	0.00101533638165856	0.000211506344153531
653567	653567	TMEM236	0.987568536043654	0.0998450697868094	0.0397803854413726
5294	5294	PIK3CG	0.620908664922586	1.50733756820381e-07	1.44591878245946e-08
54866	54866	PPP1R14D	-1.0826637985945	0.899824496219282	0.790756778159214
11011	11011	TLK2	-0.455219132534836	4.90936208563849e-06	6.03817674939133e-07
2053	2053	EPHX2	0.283645982601422	0.603727030842202	0.3925349914407
80298	80298	MTERF2	0.991821059805764	0.00680995878519895	0.00179581406924974
79019	79019	CENPM	0.775347995300252	0.899824496219282	0.788170763554331
92483	92483	LDHAL6B	0.597397134063724	0.382318252781391	0.20787848660188
56996	56996	SLC12A9	1.03004963106406	1.7625136253785e-09	1.18910674082222e-10
84283	84283	TMEM79	-1.06301210245433	3.11226555019994e-07	3.13878285361844e-08
114335	114335	CGB1	-1.98922965035534	0.76928571711012	0.570911396387757
255057	255057	CBARP	0.251514375457527	0.508318497915063	0.305939794954501
2743	2743	GLRB	0.212809996548609	0.657160991101454	0.444506391129309
3872	3872	KRT17	2.9451914669889	0.234505579155989	0.111618838232712
5825	5825	ABCD3	0.232634929807261	0.0303323664045214	0.00978026744962341
246778	246778	IL27	-1.99478521968859	0.795326378934674	0.608684171134986
8577	8577	TMEFF1	-1.99807953751927	0.411936194804258	0.229760737413863
105374301	105374301	LOC105374301	0.61710407646035	0.0353091740136239	0.011722653958734
7703	7703	PCGF2	-0.425015277897291	0.000393925480378616	7.35884671222557e-05
29880	29880	ALG5	0.339176192960746	0.0201191013164261	0.00614546246667627
326340	326340	ZAR1	0.238632688032653	0.896958481161483	0.757993082671676
79581	79581	SLC52A2	-0.209199301443452	0.0631624784203454	0.0231299216750561
139716	139716	GAB3	-1.2380627529613	1.8788615639631e-18	3.58282880973663e-20
51338	51338	MS4A4A	-1.44485579344438	0.652837713699289	0.439955027947698
64847	64847	SPATA20	-0.46392455875824	0.00396233139890432	0.000974801452468792
120356740	120356740	TOMT	2.74333372346691	0.586420128845868	0.376195327541069
51027	51027	BOLA1	-0.0881409138770733	0.856244414534318	0.697581376612437
8701	8701	DNAH11	-0.118243343848638	0.966453365695236	0.927700490997793
256710	256710	GLIPR1L1	-0.116600191161355	0.966453365695236	0.927718127367802
122258	122258	SPACA7	0.84088955304799	0.905847076307832	0.836731157297454
113675	113675	SDSL	-0.588074406177907	0.00206294994890097	0.000468357674018728
6341	6341	SCO1	-0.023445909906949	0.906836289327992	0.837981276343603
5573	5573	PRKAR1A	-0.0329898396190899	0.772744267400713	0.577867416565467
23148	23148	NACAD	-0.105581595461072	0.982074299407846	0.967862101975655
64432	64432	MRPS25	0.109985363370266	0.523560976597792	0.318087646015073
119032	119032	BORCS7	1.06416234883016	3.27980457684918e-07	3.31345237202117e-08
6230	6230	RPS25	-0.595537365440932	1.76803079763784e-13	6.35355645125753e-15
2701	2701	GJA4	1.73716052106288	0.809473681978882	0.632478111241868
23601	23601	CLEC5A	3.23162706766393	0.00472255518397673	0.00118768718154959
116028	116028	RMI2	0.214193955182454	0.781849460325034	0.589011132296651
11015	11015	KDELR3	0.288792161009756	0.290918187256767	0.146716169610056
5414	5414	SEPTIN4	-1.62085819055014	0.000626653479594457	0.000123565474849611
5826	5826	ABCD4	-0.181723917009704	0.262259478449322	0.128295435420951
747	747	DAGLA	0.387723728463714	0.000259453660305343	4.64378892379817e-05
4718	4718	NDUFC2	0.151345001188686	0.250128064728807	0.120895956168407
1523	1523	CUX1	0.10330362948482	0.417500412922679	0.234340346533543
79666	79666	PLEKHF2	-0.775186393399127	0.00793935845855854	0.00214256378502571
5780	5780	PTPN9	-0.471329096938983	3.54518247360933e-06	4.25347923281244e-07
7264	7264	GFUS	0.251261683834021	0.0431599798206192	0.0147669020391303
1629	1629	DBT	-0.349555515781874	0.00314148408755803	0.000748544663765783
32	32	ACACB	-0.0478408752608503	0.932824687347286	0.876053927380054
64922	64922	LRRC19	-0.865256261629616	0.813406695183317	0.63881903233359
9075	9075	CLDN2	2.7324487463677	0.534784507200691	0.329462964530003
85460	85460	ZNF518B	0.0294736651000342	0.905847076307832	0.81874881465806
57165	57165	GJC2	-1.11299822922743	0.521451155597253	0.316412922271352
3776	3776	KCNK2	0.468090845809183	0.905847076307832	0.834977335390021
84446	84446	BRSK1	0.0366511239810983	0.971412548253491	0.938093225011488
1040	1040	CDS1	-0.171043306632562	0.216108078393405	0.100598807073944
342897	342897	NCCRP1	-0.897715480686118	0.651162721336389	0.438195705372739
390191	390191	OR5B12	0.460704914585779	0.899057834976949	0.760757278898075
6749	6749	SSRP1	-0.256236935284369	0.00219949034146873	0.000502926412629349
23381	23381	SMG5	0.0475095536551414	0.665140795863772	0.453759182015684
5919	5919	RARRES2	2.32109101533019	0.707691075741181	0.5014093612624
151531	151531	UPP2	-0.612108062860529	0.537778405834933	0.332094424069382
79831	79831	KDM8	0.345579332455067	0.603072266669093	0.391736561326177
152518	152518	NFXL1	-0.481948480323071	0.0291936520450467	0.0093657256169555
152065	152065	C3orf22	-0.120881013763069	0.982074299407846	0.973354074579174
8347	8347	H2BC4	1.04899666522261	0.00390075222928511	0.000958626873712912
9701	9701	PPP6R2	0.0310781946127314	0.843410157909884	0.682043848249353
11178	11178	LZTS1	0.0902965145364832	0.937337567981205	0.883426415146504
2000	2000	ELF4	-0.822652730796523	3.99726758437666e-18	7.90047091098616e-20
100129361	100129361	SMIM10L1	0.193539559676043	0.284882551277204	0.142671195314851
11000	11000	SLC27A3	-0.449647030502985	0.0122276356831821	0.00349259773063938
10063	10063	COX17	0.0664812296119714	0.748561607860446	0.547040976671739
3175	3175	ONECUT1	-0.12823651523782	0.982074299407846	0.96082964334481
55314	55314	TMEM144	1.14823552230173	2.50643143757263e-07	2.48710984821442e-08
9528	9528	TMEM59	-0.148871291680262	0.0356442984092441	0.0118525091273305
197342	197342	EME2	0.610433792409463	0.00044656400919632	8.46382837809056e-05
55823	55823	VPS11	-0.393562152545298	3.90896281399649e-05	5.8137127344317e-06
80326	80326	WNT10A	0.625631253562084	0.873046070094442	0.719872103006059
27314	27314	RAB30	0.660811959572828	0.231133532478138	0.109705703208918
5933	5933	RBL1	-0.475012928165542	0.00111809218605015	0.000235957436353596
64116	64116	SLC39A8	0.398056481278306	0.109731568634852	0.044368366243362
11130	11130	ZWINT	2.06502025498907	0.0125934606617689	0.00361533708095643
27032	27032	ATP2C1	-0.320519891612071	0.000223657130869258	3.93568103703163e-05
5698	5698	PSMB9	-1.15339034366981	4.61237911263707e-24	4.70514533022735e-26
4045	4045	LSAMP	-1.11856400045256	0.708248888861041	0.502124646049666
132430	132430	PABPC4L	-1.60181834242046	0.711277465755073	0.506286043629542
7360	7360	UGP2	-0.683565967901382	6.5347680679765e-13	2.54906329899043e-14
705	705	BYSL	0.0872910887969712	0.682229880496201	0.473444523223846
271	271	AMPD2	0.215662920160112	0.00977361856795339	0.00270271455327802
5333	5333	PLCD1	-1.35803140151966	0.00278340252629789	0.000653542203328856
284067	284067	CFAP97D1	-0.00620245641414462	0.993320771678913	0.990138184994241
6692	6692	SPINT1	-0.856261851869422	1.43663365726457e-15	3.96358674351091e-17
60436	60436	TGIF2	0.637383962581288	5.86204830164783e-05	9.08884206045786e-06
3006	3006	H1-2	-0.434779757247229	0.0094720950957518	0.00261054959602967
245711	245711	SPDYA	1.75756193558179	0.402784506767761	0.223185526267884
4440	4440	MSI1	-0.471780164144367	0.824101116295448	0.652670124213818
54737	54737	MPHOSPH8	0.251045266709302	0.0332006432398117	0.0109033121542209
57530	57530	CGN	1.25743547994486	0.495738523843431	0.295811053322212
3779	3779	KCNMB1	0.550296038564968	0.0765890610274099	0.0290321949295346
64978	64978	MRPL38	0.0851434567461435	0.547887724044526	0.341132614192384
654463	654463	FER1L6	0.536235985731672	0.0215370313458805	0.0066322522193626
9775	9775	EIF4A3	0.296092511135363	0.000924139443595299	0.00018988432895991
25841	25841	ABTB2	-0.717295878545903	1.38828230012999e-08	1.08629287960093e-09
84073	84073	MYCBPAP	0.127495512385667	0.905847076307832	0.811582361987873
84678	84678	KDM2B	-0.169573014815923	0.0720661585262976	0.0269588702676775
2250	2250	FGF5	0.867242849058939	0.0946168633202363	0.0373465970678032
50804	50804	MYEF2	0.935469784398915	9.86610829530544e-06	1.29695320313874e-06
26266	26266	SLC13A4	0.387978281869366	0.725564739483096	0.520625864100963
55714	55714	TENM3	0.714877669411989	2.43410925430979e-06	2.81175361868288e-07
8099	8099	CDK2AP1	0.116896718101078	0.543545762804647	0.337128801238772
25791	25791	NGEF	0.00178341824776712	0.997257028515297	0.996274395379914
554235	554235	ASPDH	0.372459793258412	0.562539858266787	0.354118423120614
10270	10270	AKAP8	0.489196383995642	1.38307081836234e-05	1.87022791354508e-06
79608	79608	RIC3	1.96852873742566	0.0475505592509746	0.0165336929778355
10658	10658	CELF1	-0.259738778865374	0.00314560202387884	0.000749708196962254
57464	57464	STRIP2	0.0814386135832413	0.641183110950475	0.427864206594379
81458	81458	OR2T7	2.46454859656988	0.0347877232277137	0.0115132382559697
2553	2553	GABPB1	-0.296664396220102	0.0431599798206192	0.0147649183939332
122416	122416	ANKRD9	-0.171612821932529	0.292417884345919	0.147691963379722
3767	3767	KCNJ11	0.218220075545168	0.545513945425795	0.339108390696786
5731	5731	PTGER1	-0.397298779792704	0.824940648044114	0.654195673015683
23076	23076	RRP1B	0.146832733406619	0.142302030299632	0.0603173214850291
283349	283349	RASSF3	0.090684169734591	0.468213127328799	0.272981849405923
119682	119682	OR51L1	0.876691700512402	0.735224651918458	0.531016889094993
80829	80829	ZFP91	-0.33359297763301	0.000151710809406311	2.56764367626747e-05
2793	2793	GNGT2	-0.120457615109505	0.961620249521547	0.919345326756673
57187	57187	THOC2	0.271354518194081	0.0175230493986966	0.00525600073252506
10969	10969	EBNA1BP2	0.197327683896579	0.119100032770555	0.0488526253192093
414189	414189	AGAP6	-0.0298882917412792	0.945910384927494	0.895799558298866
79623	79623	GALNT14	-0.526007749942168	0.899824496219282	0.777272925362038
80704	80704	SLC19A3	0.140716573827669	0.900789703724378	0.792030602579002
79149	79149	ZSCAN5A	0.796423032853889	0.027039590779872	0.00859317662122751
84281	84281	C2orf88	0.544598471520385	0.740246060853386	0.536706653648293
8681	8681	JMJD7-PLA2G4B	1.27986293017034	0.129986347352669	0.0541208803065853
79618	79618	HMBOX1	-0.151087389856581	0.221393076217354	0.103786425575028
56603	56603	CYP26B1	0.483104234386528	0.469983081433217	0.274471632606987
199777	199777	ZNF626	1.03413244242795	0.32849916189792	0.170866022075693
2523	2523	FUT1	0.790367936101076	0.196654853698804	0.0892372833482834
404734	404734	ANKHD1-EIF4EBP3	0.503163280426532	0.513029739613311	0.309637667570475
9750	9750	RIPOR2	-0.272117990331603	0.856261554776944	0.697644970468875
643836	643836	ZFP62	-0.505625404312993	0.0004459719086228	8.44743637268481e-05
55063	55063	ZCWPW1	0.0217699055344036	0.959037480570402	0.91590219482748
80173	80173	IFT74	0.211328551003294	0.582376451137888	0.372386078302509
26589	26589	MRPL46	-0.341166046501446	0.0697847064225208	0.0259958989748814
22876	22876	INPP5F	-0.0474767718145401	0.831960425616992	0.662655779796482
284	284	ANGPT1	0.879190199686496	0.665271172988232	0.455027822226664
55670	55670	PEX26	0.161477275580423	0.0767970170192848	0.0291222372737344
83930	83930	STARD3NL	0.143163229720197	0.213304075132809	0.0990164690928257
79973	79973	ZNF442	-1.09405385507714	0.0350698915985707	0.0116188199372532
84277	84277	DNAJC30	0.378540228954478	0.285944829518724	0.143312174163821
644524	644524	NKX2-4	-1.22797394666547	1.99131732165916e-07	1.95057455144263e-08
53347	53347	UBASH3A	0.840889553047989	0.905847076307832	0.836731157297454
2768	2768	GNA12	-0.193084286630691	0.0267025658101946	0.00847678391830034
79022	79022	TMEM106C	-0.478632006232313	0.0891482779175019	0.0347643664191128
102724631	102724631	POTEB3	1.09832420325544	0.757459979820131	0.557305800952689
3569	3569	IL6	1.73612847183642	0.832636660060489	0.667218893725274
91404	91404	SESTD1	-0.711827847511953	3.70237530467665e-14	1.23176457710798e-15
440097	440097	DBX2	0.769886351265374	0.905847076307832	0.806684412291224
81555	81555	YIPF5	-0.00820152252393658	0.962194791731573	0.920801730090623
55224	55224	ETNK2	0.879495660061839	0.149037412235464	0.0636905373217455
9635	9635	CLCA2	2.45217743678378	0.00035848876085104	6.62413591603266e-05
9938	9938	ARHGAP25	1.22822347646083	4.58871526089103e-25	4.14907309278966e-27
55146	55146	ZDHHC4	-0.282436934993059	0.0988218761514058	0.0392698535265773
222545	222545	GPRC6A	2.24360021374103	0.0261496560907409	0.00827140022415106
51225	51225	ABI3	-2.11411968357757	0.254751876476068	0.123736203841039
26191	26191	PTPN22	2.08013395125301	0.0179450712486001	0.00539714685614014
7278	7278	TUBA3C	2.737901246237	0.533540087949092	0.3278304336839
3321	3321	IGSF3	-0.231171047187638	0.810759115821527	0.635340077300553
80311	80311	KLHL15	0.0787798444718281	0.688089563928561	0.479784237759265
64174	64174	DPEP2	-0.330953332561199	0.431996457331665	0.245306282529318
7185	7185	TRAF1	1.0453902022558	1.72273463442838e-11	8.34756943361805e-13
1896	1896	EDA	-1.12118016742244	0.26488199510933	0.129906854693911
80070	80070	ADAMTS20	0.840889553047989	0.905847076307832	0.836731157297454
100129842	100129842	ZNF737	-0.859008581346992	6.8694717442667e-05	1.08379424377754e-05
84191	84191	CIAO2A	-0.298497270659168	6.22615539530448e-05	9.71111352736588e-06
347169	347169	OR1B1	-0.120880987773314	0.982074299407846	0.973309365802383
8739	8739	HRK	2.02808258913874	0.0411308686127461	0.0139534558621923
993	993	CDC25A	1.98307163540796	0.0104274733296695	0.00291575616002102
10523	10523	CHERP	-0.349635140247332	0.000156273593441428	2.65301892534599e-05
8723	8723	SNX4	0.0818834233341203	0.605793182834404	0.394509503115296
27	27	ABL2	0.737996643757105	5.94590298688174e-12	2.68811472194271e-13
3109	3109	HLA-DMB	0.819735935730516	0.335624723218368	0.175720055922536
146956	146956	EME1	0.982007287243105	0.367472357574596	0.197569906037324
11321	11321	GPN1	-0.197928875530145	0.113231709101344	0.0460835569618905
84307	84307	ZNF397	-0.590962575089789	5.27867024878505e-05	8.09867278069555e-06
54904	54904	NSD3	-0.760426940881944	7.1893905767894e-15	2.13769046884192e-16
389677	389677	RBM12B	0.16643692541273	0.3278279924414	0.170459915388153
10343	10343	PKDREJ	1.09475421613338	0.162089864157758	0.0705367588301422
3691	3691	ITGB4	0.471866711410885	0.495332588081249	0.295489735967834
6512	6512	SLC1A7	0.379818015100712	0.803785452512265	0.618644121249079
84289	84289	ING5	0.444468930810391	0.000118469278653685	1.95840556276401e-05
401474	401474	SAMD12	1.77604937152513	0.67426291478802	0.465219135085875
23746	23746	AIPL1	-0.231607965954218	0.891598422957172	0.749903361728297
374291	374291	NDUFS7	-0.0590176359914285	0.763934609056075	0.564504858914734
1316	1316	KLF6	-0.404756233439274	0.000430516198227	8.13471747649696e-05
54566	54566	EPB41L4B	1.13609458643568	0.485874335003614	0.287559429358483
1582	1582	CYP8B1	-0.256149945945698	0.896784327599359	0.757689975274784
81545	81545	FBXO38	-0.662665432614319	2.20538471999052e-10	1.30382682106899e-11
56659	56659	KCNK13	-0.71865339105543	1.28496683916922e-08	9.98748351779934e-10
23211	23211	ZC3H4	0.395774327024318	0.00397446841406568	0.000978355494959539
282974	282974	STK32C	-0.35975648409908	0.0224763977400142	0.00696191210355507
107987067	107987067	LOC107987067	0.780833144163372	0.905847076307832	0.804105658355466
22921	22921	MSRB2	0.084482881259909	0.899824496219282	0.788777619334081
10195	10195	ALG3	-0.0541001887847311	0.791376944635864	0.601938193036368
53940	53940	FTHL17	0.84088955304799	0.905847076307832	0.836731157297454
84775	84775	ZNF607	-0.223127899659777	0.809473681978882	0.629774255985066
80231	80231	TASL	-0.42307717553855	0.159268479044958	0.0690320342142348
7266	7266	DNAJC7	0.729538181853788	2.22545672742331e-15	6.25599323480151e-17
4323	4323	MMP14	0.759948804156063	3.7746047197866e-29	2.4940876256632e-31
25974	25974	MMACHC	0.118162296077574	0.797771743108314	0.61116295038544
4646	4646	MYO6	0.300300209720581	5.12102405551944e-05	7.84493512939076e-06
10693	10693	CCT6B	0.39777756377995	0.718396284265382	0.513740993176044
84186	84186	ZCCHC7	-0.54143628878314	4.19724189897655e-06	5.09420073984635e-07
79269	79269	DCAF10	-0.663148592377993	5.11725887475669e-16	1.34656901938187e-17
5311	5311	PKD2	0.395341350837799	0.0320705899038293	0.0104541237824805
9333	9333	TGM5	-1.0826637985945	0.899824496219282	0.790756778159214
220001	220001	VWCE	0.201664835031648	0.925289270583024	0.863935829120845
57692	57692	MAGEE1	-0.526393208304039	0.558929013117245	0.350428049318335
151195	151195	CCNYL1	0.122963850362194	0.555212398717403	0.347228991025374
6013	6013	RLN1	-0.115060708457891	0.98101215061188	0.955652420757774
50512	50512	PODXL2	0.341715598039984	0.0199190205981304	0.00607511078579736
4124	4124	MAN2A1	-0.395175334394343	1.96491092304067e-05	2.74128591651244e-06
54845	54845	ESRP1	-0.465253524343164	0.831980796449215	0.662768449915841
84766	84766	CRACR2A	0.647990619199209	0.0370352496189847	0.0123601093900257
498	498	ATP5F1A	-0.198173044849443	0.00395914043986567	0.000973664457563904
79937	79937	CNTNAP3	1.6175763698882	0.00415558434945763	0.00102798643305244
9230	9230	RAB11B	-0.139350824623853	0.204538498589443	0.0939023032521875
55652	55652	SLC48A1	-0.324245261839867	0.0332755085729675	0.010929827107344
23038	23038	WDTC1	-0.329090779729162	0.000172286283859998	2.95881446170043e-05
100996928	100996928	FMC1-LUC7L2	0.252279039747561	0.416332122619856	0.233395020574929
28989	28989	NTMT1	0.114779002292654	0.41586886485863	0.232937303762643
55357	55357	TBC1D2	0.204583218626028	0.0471593596819404	0.0163812694936457
388381	388381	C17orf98	-1.0826637985945	0.899824496219282	0.790756778159214
23774	23774	BRD1	-0.193824819668268	0.146419523399677	0.0623681143838304
63926	63926	ANKEF1	-0.12248443000077	0.981020003053968	0.956187259217197
9025	9025	RNF8	0.272168946887673	0.0533025523722884	0.0188495740611995
2895	2895	GRID2	0.84088955304799	0.905847076307832	0.836731157297454
51465	51465	UBE2J1	-0.711497492530599	5.97060097984672e-18	1.21121563956781e-19
50856	50856	CLEC4A	-0.488332816387882	0.6102504779804	0.398627652398951
57446	57446	NDRG3	-0.264562082748104	0.057108415082583	0.0205124238258139
4063	4063	LY9	1.07652716541118	9.57466752412604e-39	3.16325305091975e-41
196	196	AHR	-0.52105076759032	2.17645838846098e-07	2.14832703619606e-08
56981	56981	PRDM11	0.0525607625480852	0.957031858946266	0.913376606353053
142910	142910	LIPJ	-0.110569271747416	0.97471400408942	0.944990211652338
5713	5713	PSMD7	0.213663864326815	0.0052459301464965	0.00133694747893961
8575	8575	PRKRA	-0.169360154943934	0.210829156945118	0.0974777827016289
151176	151176	ERFE	0.314153199832295	0.0616194092993448	0.0224580689898956
56521	56521	DNAJC12	0.84088955304799	0.905847076307832	0.836731157297454
7371	7371	UCK2	0.0479462924710019	0.841180967130777	0.679458526513331
79081	79081	LBHD1	0.717812150807658	0.00957429825263633	0.00264315670186674
2632	2632	GBE1	0.630455671793706	2.52897666100813e-13	9.38123841097317e-15
6688	6688	SPI1	-0.607182530613787	4.89183866385668e-19	8.73289461814095e-21
90120	90120	TMEM250	-0.263523381103882	0.000952932866271569	0.000196739516006453
26533	26533	OR10G3	0.298761368852128	0.743439912845723	0.541345599320745
4681	4681	NBL1	-0.781202793035977	1.77639998039133e-08	1.42396173006504e-09
715	715	C1R	0.137547771736987	0.837505630213735	0.673917038443012
10617	10617	STAMBP	-0.226851847921638	0.0969485629872929	0.0384018129864464
79465	79465	ULBP3	1.35693255951885	7.04714282341496e-05	1.11386764501551e-05
525	525	ATP6V1B1	1.07039864934558	0.124605168884782	0.0515017364700272
9704	9704	DHX34	-0.405852836538444	0.000720815124887176	0.000143970841034093
389903	389903	CSAG3	2.32825466505088	0.705689975511357	0.499209386460706
10898	10898	CPSF4	-0.0799068320747316	0.687284011413122	0.478664851396283
124961	124961	ZFP3	0.696073524529211	0.00616736883190455	0.00160252213953678
64757	64757	MTARC1	-0.0653284003266027	0.893143603012453	0.752698544473487
26528	26528	DAZAP1	-0.430137701877417	4.32047332836522e-06	5.25127952795564e-07
29068	29068	ZBTB44	-0.474212051215763	1.37458094451814e-10	7.86362599107057e-12
55621	55621	TRMT1	0.0447899348851199	0.83354499462944	0.669473888053101
7105	7105	TSPAN6	-0.605110736181418	0.00711953343419475	0.00188940114800602
4809	4809	SNU13	-0.082773575959928	0.594620841229219	0.384041038301582
222234	222234	FAM185A	-0.170032306010575	0.819421676489449	0.646706761918212
171483	171483	FAM9B	-0.574997660113343	0.714494260032749	0.509956663655206
90826	90826	PRMT9	0.0622015640064686	0.811900537375016	0.636795807787557
64599	64599	GIGYF1	-0.104575316215608	0.415870298133441	0.23296739300178
23603	23603	CORO1C	-0.0250289943742674	0.883481176015146	0.736874405776268
22993	22993	HMGXB3	0.0477764006746912	0.681901781162058	0.473098262360739
4796	4796	TONSL	0.506366395033327	0.0368990791570497	0.0123082478727654
11199	11199	ANXA10	1.77490573888713	0.645372721465004	0.432268426896747
64084	64084	CLSTN2	0.127184288655621	0.32343539490168	0.16736980268256
140894	140894	CNBD2	0.620008416422271	0.814342239593547	0.640551703096507
9135	9135	RABEP1	-0.267052903162086	0.0243507144070922	0.00761444990588665
9627	9627	SNCAIP	1.58116643346867	0.0396806323160479	0.0134177713401625
79758	79758	DHRS12	-0.196585766250314	0.82114917077236	0.648666437631513
114904	114904	C1QTNF6	-0.265292837745611	0.248142342119112	0.11967729836974
54899	54899	PXK	0.0544349694191305	0.737652929306367	0.533629023057526
9730	9730	DCAF1	0.207920359282734	0.0977793092962218	0.0387875495753401
387640	387640	SKIDA1	-0.476332921976341	0.289402861684746	0.145733035548431
6036	6036	RNASE2	0.217096245978451	0.267885995108342	0.131690676645306
11025	11025	LILRB3	-0.349193453567349	0.198024482300295	0.0900027121237732
389558	389558	FAM180A	0.516435817303908	0.687571525733285	0.479119105097069
5462	5462	POU5F1B	-0.535923603995434	0.899824496219282	0.770227796501874
57472	57472	CNOT6	-0.0797620039522787	0.557540929367391	0.349266931235307
8263	8263	F8A1	-0.626611962960075	5.22482925795524e-09	3.79453489840487e-10
286207	286207	CFAP157	-0.0569187872355538	0.971412548253491	0.938520620561059
51361	51361	HOOK1	2.20172892394813	0.0899381781710877	0.0351401645540661
84282	84282	RNF135	-0.86832685687515	2.71483982715682e-11	1.36741193404004e-12
56241	56241	SUSD2	0.891346090502921	0.853228217953894	0.69428710259356
1452	1452	CSNK1A1	-0.468767698072247	9.17221112133304e-11	5.08769839628802e-12
285367	285367	RPUSD3	-0.349612832081994	0.0353341109639921	0.0117329810301229
26207	26207	PITPNC1	-0.741349530471293	7.2132947203673e-09	5.35154306037799e-10
494143	494143	CHAC2	1.58769821233564	0.059803709375605	0.0216572717741884
128077	128077	LIX1L	-0.565501846892984	4.59163319358145e-09	3.31072375402268e-10
80108	80108	ZFP2	1.35816589106213	0.0505055046971878	0.0177221541434403
6035	6035	RNASE1	0.18338329308526	0.91429217916965	0.848477558508991
114882	114882	OSBPL8	-0.526706089441719	3.79464219233705e-16	9.83136300918484e-18
1351	1351	COX8A	-0.0677900366301245	0.614617571903213	0.403261514747834
55182	55182	RNF220	-0.129948865256308	0.18518654894698	0.0829813487456734
401409	401409	RAB19	0.3048333250392	0.789760850732634	0.598669097912224
5725	5725	PTBP1	-0.00559476237364505	0.965722796097201	0.926260988223293
7562	7562	ZNF708	-0.276756702761376	0.356482558835706	0.189946337644273
79902	79902	NUP85	0.612871564353138	0.000201292857514876	3.51647059960491e-05
56257	56257	MEPCE	0.112199314644775	0.408003510982609	0.226905099859626
10300	10300	KATNB1	0.244030534799986	0.0535909433705039	0.0189694482793524
6399	6399	TRAPPC2	0.230364251941951	0.321638614404835	0.166179018652101
51364	51364	ZMYND10	0.182596962389023	0.905847076307832	0.808180732648578
84868	84868	HAVCR2	0.33172667485509	0.000197635008101668	3.43996945070022e-05
833	833	CARS1	0.296128028333812	7.16110661553767e-05	1.13437108794207e-05
11165	11165	NUDT3	0.560839427048078	4.31290442524632e-07	4.42964507131309e-08
8539	8539	API5	0.489191804261517	5.26761755133309e-07	5.4956886294555e-08
6607	6607	SMN2	-0.631811748281938	2.33265935905471e-06	2.68648591343054e-07
149428	149428	BNIPL	0.176585410047516	0.860894642056106	0.703365842138925
89857	89857	KLHL6	-0.699566101965429	5.41637074046585e-08	4.7498805600909e-09
29922	29922	NME7	0.552823303630318	0.0137301139914024	0.00398939671007362
8683	8683	SRSF9	-0.0683673840903588	0.641183110950475	0.427827093125917
81559	81559	TRIM11	0.191735319551082	0.0599740348831411	0.0217363728119331
443	443	ASPA	0.18950052515604	0.895702296917316	0.756433060962342
5087	5087	PBX1	1.10538281146122	0.728490928492137	0.523408888285431
25897	25897	RNF19A	0.0563553245332346	0.622136462954316	0.409781415696566
54908	54908	SPDL1	0.290374771200639	0.329827944765497	0.171853661698975
716	716	C1S	0.765344201999335	0.0998673604415731	0.0397952879519976
4000	4000	LMNA	-0.460309526165143	9.01933310916355e-10	5.83570604214158e-11
146754	146754	DNAH2	-0.447873235000052	0.899824496219282	0.777307476936259
3918	3918	LAMC2	0.618895495713019	0.707696759680008	0.50152014697234
125058	125058	TBC1D16	-0.454314153197814	1.97536868995421e-07	1.93380728993952e-08
6390	6390	SDHB	-0.105726534681768	0.390571805769746	0.214064046563422
51324	51324	SPG21	-0.571678937126292	3.52833746875367e-14	1.16363763966895e-15
9406	9406	ZRANB2	0.269296788200029	0.00487490624048387	0.00123108830289157
83690	83690	CRISPLD1	1.49323686142398	0.0556056743705635	0.0198534141379859
90673	90673	PPP1R3E	-0.224705360163205	0.63321934494623	0.420604746599652
91137	91137	SLC25A46	0.252818745880142	0.013416565022848	0.00388429503791375
55706	55706	NDC1	0.527428775115012	1.79549229607564e-07	1.74418656942142e-08
8345	8345	H2BC9	-1.01434817129426	0.874675058242539	0.723295417597317
1535	1535	CYBA	0.0256698640804933	0.846757553747427	0.686367842645208
168620	168620	BHLHA15	3.05756034272884	0.362119670112302	0.193810527665739
51179	51179	HAO2	0.137454740889891	0.967604339386509	0.929816737827788
389177	389177	TMEM212	1.03606098384447	1.60004119246413e-12	6.64944957396847e-14
5536	5536	PPP5C	0.334686086784833	0.000746398606520801	0.000149816169615808
1376	1376	CPT2	0.0599814334464821	0.77073834497856	0.572614855731477
91147	91147	TMEM67	0.881880317698878	0.037436130048218	0.0125134273452775
107984345	107984345	SMIM38	-0.73562338027566	0.000495270789030754	9.4960631201167e-05
56254	56254	RNF20	-0.443271342344503	1.41089744502151e-06	1.56193944241064e-07
6329	6329	SCN4A	-0.932865133000078	0.750985978018569	0.549800260149107
835	835	CASP2	0.682804613736455	1.11458538014449e-10	6.25351329032553e-12
6655	6655	SOS2	-0.295142256445646	0.000864198740679201	0.000176366067694399
1969	1969	EPHA2	0.929617647592379	0.184123628867409	0.0823449788640194
25976	25976	TIPARP	-0.529118842221978	2.02858050197043e-07	1.98825110347881e-08
6545	6545	SLC7A4	0.840889553047989	0.905847076307832	0.836731157297454
8814	8814	CDKL1	0.7640272333904	0.000119359512815975	1.97583474527575e-05
25799	25799	ZNF324	0.0496429836880318	0.890265620619455	0.747177081468134
79065	79065	ATG9A	0.335640739211852	4.60109688375356e-05	6.97378331363563e-06
64285	64285	RHBDF1	0.563722853661145	2.03694600565333e-12	8.52533779039393e-14
51265	51265	CDKL3	-0.0292756160121887	0.909863484474785	0.841905469842999
51691	51691	LSM8	0.129148453202452	0.322127186784452	0.166471981057863
4713	4713	NDUFB7	0.0763806438542292	0.702908942039142	0.496187793722524
8350	8350	H3C1	-1.0826637985945	0.899824496219282	0.790756778159214
27086	27086	FOXP1	-0.613346712283929	0.000421297081703582	7.92877542625359e-05
220134	220134	SKA1	-0.121807148538554	0.906943738563685	0.838133134391665
10454	10454	TAB1	0.316513084541099	0.0613039405362939	0.0223178606913848
90390	90390	MED30	0.270509234428291	0.370824713389275	0.199952605845964
123346	123346	HIGD2B	-2.97581203376462	0.464491660196812	0.269654464066033
253980	253980	KCTD13	-0.391647743184796	0.000462743503406439	8.79998513114547e-05
64222	64222	TOR3A	-0.0130928903089673	0.942933228251891	0.891504481495673
8991	8991	SELENBP1	-0.111439798302152	0.973013334846119	0.942220702792216
8690	8690	JRKL	-0.322270450863311	0.0478185074899157	0.0166434902612267
6093	6093	ROCK1	-0.188828346834134	0.0130415099101478	0.00376286073915933
7076	7076	TIMP1	0.305258341153007	0.000107020181024859	1.75668667862053e-05
8678	8678	BECN1	0.202565117153969	0.046157240995524	0.0159796673312621
127077	127077	OR2T11	0.840889553047989	0.905847076307832	0.836731157297454
64429	64429	ZDHHC6	0.197188208229412	0.161855589671341	0.0704066655354671
54532	54532	USP53	-0.156168492634562	0.0773908310158634	0.02941237344062
727800	727800	RNF208	-0.538972564888341	0.262259478449322	0.128296363384713
6564	6564	SLC15A1	0.14168273365257	0.914937277200656	0.84986870714761
665	665	BNIP3L	-0.598237181817594	1.24939453281377e-14	3.83805194685735e-16
5464	5464	PPA1	-0.197639866396684	0.0865730494059491	0.0335694488219904
2593	2593	GAMT	-0.283031870706623	0.357832191909731	0.190868043785244
103	103	ADAR	-0.328306672071063	1.17520191428576e-06	1.28806979650749e-07
4602	4602	MYB	0.0643471303008539	0.961770382950651	0.919850060225392
64799	64799	IQCH	0.354699296044259	0.809473681978882	0.630878843531476
646457	646457	C19orf67	0.14629254415396	0.963721049300518	0.923046025161667
146556	146556	C16orf89	0.12725556594002	0.948984062210591	0.900140507626286
23527	23527	ACAP2	0.0613610145562396	0.549394406482994	0.342603281710458
51028	51028	VPS36	0.226807846932301	0.125861348149639	0.0521230703372846
6434	6434	TRA2B	-0.62215913821997	1.43892609754574e-06	1.59630473001944e-07
23731	23731	TMEM245	0.413427601819107	0.000421911297209915	7.94278034740511e-05
3512	3512	JCHAIN	0.88297191966378	0.840351806880713	0.678106871581365
9132	9132	KCNQ4	-1.20105556142375	1.07394379246781e-11	5.03576495743613e-13
81556	81556	INTS14	-0.292668680961506	0.010292885425632	0.00287136483820593
23433	23433	RHOQ	-0.296315232480645	6.79273823289857e-05	1.06971945625604e-05
51548	51548	SIRT6	0.273152811342688	0.104394463294113	0.0418473371669905
4281	4281	MID1	0.575477822292867	0.712865585552489	0.508257089658678
22879	22879	MON1B	-0.00121204411112782	0.991641204978081	0.987215518269491
23397	23397	NCAPH	0.208749972350897	0.816257031590797	0.642720209480147
285362	285362	SUMF1	-0.0174020492040247	0.932824687347286	0.875694520940767
3516	3516	RBPJ	-0.0979438876311614	0.282560884829089	0.141084322787122
57101	57101	ANO2	-0.118514738826721	0.953576410241887	0.907582003493981
10635	10635	RAD51AP1	-0.41725842848677	0.886709027722213	0.742094353668862
56172	56172	ANKH	0.730575275421565	4.72737337972503e-09	3.42229719543069e-10
3977	3977	LIFR	-0.821244610725128	0.645195910205208	0.431687070777526
25912	25912	C1orf43	-0.418436811949061	1.38861479884321e-09	9.23972520183156e-11
3780	3780	KCNN1	1.88160073684398	0.0308844806195041	0.00999588128321513
79875	79875	THSD4	-0.508271728641112	0.0427030148531367	0.0145632034187973
27091	27091	CACNG5	-0.169066295110725	0.867410387970313	0.711696068345929
5563	5563	PRKAA2	1.77096077900481	0.675777284972879	0.466890699407449
414149	414149	ACBD7	-0.104371326312973	0.899824496219282	0.782757611542575
91181	91181	NUP210L	-0.352727616478994	0.88550722361487	0.73967978658339
79087	79087	ALG12	-0.651144140686967	4.85927961721196e-06	5.97094579985473e-07
7399	7399	USH2A	0.77534818452294	0.899824496219282	0.78835939958022
56948	56948	SDR39U1	0.00450458625962617	0.982074299407846	0.972184841955471
25794	25794	FSCN2	0.309192189915901	0.705561777358406	0.498878347069796
84542	84542	SANBR	-0.575783869591493	0.0411617394147681	0.013966314411062
57335	57335	ZNF286A	0.280285667177809	0.178932388314214	0.0794248529662736
57592	57592	ZNF687	-0.500590527401015	2.22692778347654e-06	2.55309984102278e-07
29970	29970	SCHIP1	0.902509437334575	0.0112448660172215	0.00316705907248427
1232	1232	CCR3	-0.126763669485385	0.978692175503394	0.951149334593316
147685	147685	C19orf18	2.78515009093222	0.151646429101145	0.0651043354983005
26297	26297	SERGEF	-0.769660860107987	0.00362105105556917	0.000880234633226517
23581	23581	CASP14	-1.34389824652661	0.721180918491477	0.516192149913131
728637	728637	MEIKIN	2.36385362309646	0.00314866585590775	0.000750718969106289
653404	653404	FOXD4L6	1.6185836694114	0.518441219901535	0.314035077919814
79230	79230	ZNF557	-0.0857676804197564	0.751657229227858	0.550814487284983
51003	51003	MED31	1.32015025799308	2.4130274232274e-05	3.43779134428386e-06
114897	114897	C1QTNF1	-0.453621849936863	0.902107958833335	0.794213411482149
9144	9144	SYNGR2	0.0851137076772	0.369308888291686	0.198942607533932
29953	29953	TRHDE	-0.287132777381854	0.0293189613697498	0.00941612270038739
171017	171017	ZNF384	-0.569351020560901	9.92026046176768e-06	1.30521885536798e-06
79668	79668	PARP8	-0.158007931563686	0.211552883805387	0.0980001640109241
100861540	100861540	CYP3A7-CYP3A51P	1.74323976677712	0.832636660060489	0.665888954673313
104909134	104909134	LINC02210-CRHR1	-2.02037093811349	0.574617806995745	0.365121568874606
6710	6710	SPTB	1.52670555780194	0.0537350441425321	0.0190395726202728
8226	8226	PUDP	0.559414604850336	0.0162075760153059	0.00480882058901934
8743	8743	TNFSF10	0.0538158444882309	0.966611329886675	0.928177702557963
9369	9369	NRXN3	0.202532268804523	0.905847076307832	0.829527036982696
131368	131368	ZPLD1	1.73372592276211	0.809473681978882	0.633505956934151
55964	55964	SEPTIN3	-0.411608732696454	0.00165340729734096	0.000367040511726418
286144	286144	TRIQK	-0.293575164950906	0.0720667313385033	0.0269670676126689
6907	6907	TBL1X	0.755690681778087	0.00307742955160277	0.000731498208492608
55654	55654	TMEM127	-0.142905112193237	0.0534874278203827	0.0189297069652383
9146	9146	HGS	-0.00919622453078097	0.951792686635955	0.904073410339652
84709	84709	MGARP	-0.127878833953184	0.955641783832966	0.911108311729465
127	127	ADH4	1.78118900379193	0.707696759680008	0.501536444711497
56109	56109	PCDHGA6	0.787769354560435	0.664996609293357	0.452020610676294
54361	54361	WNT4	-0.698705292780663	0.826337187123347	0.656404749871064
22908	22908	SACM1L	0.112225001935968	0.299827306123557	0.15235530010927
55779	55779	CFAP44	1.8706769365084	6.21397845857667e-08	5.50696867974482e-09
3682	3682	ITGAE	-0.414751689049343	0.000251094478322437	4.4665214975457e-05
25837	25837	RAB26	0.624574143813497	0.874675058242539	0.72347895576076
9141	9141	PDCD5	-0.156230922326793	0.398953583945599	0.220438446400823
23191	23191	CYFIP1	0.107705731471015	0.157217582301079	0.0678970733046624
25880	25880	TMEM186	-0.292009944386156	0.182815121337363	0.0816008375018275
83482	83482	SCRT1	0.77443481285416	0.905847076307832	0.805205976714793
10219	10219	KLRG1	-0.53273749108237	0.543102662583456	0.33675953656279
5529	5529	PPP2R5E	-0.533823606235582	2.27397828877543e-09	1.56053457016757e-10
6147	6147	RPL23A	-0.522446616567773	5.08880634334083e-12	2.27113017120063e-13
10817	10817	FRS3	-0.683187212119282	0.0116780574389167	0.00331260726285622
26960	26960	NBEA	0.105723122041705	0.857832041049703	0.699471463136105
10254	10254	STAM2	-0.0470626703552755	0.834502312160802	0.670774825540254
2135	2135	EXTL2	0.46163682194456	0.200651546346413	0.0914811953608581
51678	51678	PALS2	0.17663800031773	0.528378510755009	0.322270159895378
27304	27304	MOCS3	0.130148060177661	0.5726543384696	0.363049507574363
196740	196740	VSTM4	0.388116943441995	0.621417525775024	0.409199820919843
51659	51659	GINS2	1.46177299260034	0.382634761798939	0.208183649742459
22918	22918	CD93	-0.856371230886056	3.0819988718049e-21	4.2693892677295e-23
65094	65094	JMJD4	-0.741219396563523	2.49887044390252e-06	2.89442974254548e-07
143684	143684	FAM76B	-0.0844610604958462	0.809674596557564	0.633887820669339
4166	4166	CHST6	1.18717855340605	0.000732043210849888	0.000146468044041837
79807	79807	GSTCD	0.202390206063832	0.534753967043387	0.329356866116098
2733	2733	GLE1	-0.191181295993576	0.0602466089608342	0.0218526215079639
55576	55576	STAB2	0.721346265101353	0.787702680097247	0.595832368165268
157807	157807	CLVS1	0.874068555527514	0.0737701095258071	0.0278139780018185
115560	115560	ZNF501	0.0600780218004864	0.97555915525331	0.946438830384855
26018	26018	LRIG1	0.10329037107556	0.59325011212461	0.382811887688128
57715	57715	SEMA4G	1.52857676257625	0.240988898915597	0.115426251669646
23177	23177	CEP68	0.0093223983477399	0.967604339386509	0.930040865343345
23066	23066	CAND2	0.306645274240929	0.85881340213964	0.700968546277773
219855	219855	SLC37A2	0.426287735186619	6.63566662422154e-05	1.04344540378561e-05
80230	80230	RUFY1	-0.283401378944082	0.0087816763821442	0.00239838052006396
267002	267002	PGBD2	0.24693465013997	0.534301544307663	0.328979615439651
3654	3654	IRAK1	-0.515356327535298	4.06696368295008e-14	1.35541883596841e-15
2918	2918	GRM8	-0.905659056041633	0.130643905218277	0.0544897084000456
80152	80152	CENPT	0.413635995294945	0.0427818725330161	0.0145953806137676
6591	6591	SNAI2	-2.24071362526749	0.203933173939751	0.0934856241053433
3980	3980	LIG3	-0.479998232932944	0.000331867831632954	6.07645325525126e-05
58487	58487	CREBZF	-0.64007375719866	1.80781511560543e-05	2.49382714608527e-06
266675	266675	BEST4	0.763755326113775	0.466216141559334	0.271141990633882
64975	64975	MRPL41	-0.351814939906698	0.00364976468379345	0.000888060751322374
121355	121355	GTSF1	-0.243862237940599	0.10494355492458	0.042128271106917
201626	201626	PDE12	0.229872536909735	0.022314596387326	0.00690368817213975
3749	3749	KCNC4	-0.608630165151373	7.42563820876538e-07	7.91499951655917e-08
54469	54469	ZFAND6	0.0549136580601579	0.696120053694624	0.488151990724531
1268	1268	CNR1	0.983634165431747	0.000819960161591701	0.000166529902406383
6477	6477	SIAH1	-0.935194123437433	4.28308028998503e-07	4.39404863691735e-08
55278	55278	QRSL1	-0.782580063184084	7.27490922529825e-15	2.16733515435188e-16
79888	79888	LPCAT1	0.371841231167974	0.00773326817069356	0.0020770859968118
85397	85397	RGS8	-1.0826637985945	0.899824496219282	0.790756778159214
10718	10718	NRG3	-1.0826637985945	0.899824496219282	0.790756778159214
51561	51561	IL23A	0.108955746668162	0.840689782837156	0.678575846261398
653427	653427	FOXD4L5	0.0529708321278886	0.922773120977889	0.859821520479948
57030	57030	SLC17A7	-0.0904964813598707	0.713078861996898	0.508517573891064
51161	51161	C3orf18	0.985547708990161	0.188993722485066	0.0849830927397636
2776	2776	GNAQ	-0.313372951722347	6.16490587158109e-06	7.76464409606776e-07
221091	221091	LRRN4CL	0.560407298280318	0.760838722971268	0.561114699535525
84441	84441	MAML2	-0.0537063294627835	0.704454406520715	0.497809547574367
147991	147991	DPY19L3	-0.562944382428927	3.44831419310074e-05	5.06864011690922e-06
374354	374354	NHLRC2	-0.154167055570477	0.306672722207869	0.156651405600066
758	758	MPPED1	2.32179975626836	0.625580092933126	0.413257213137838
221037	221037	JMJD1C	-0.331993290778337	0.000117052890106228	1.93290259034744e-05
56255	56255	TMX4	0.394764959673168	1.99911594370767e-05	2.79132342687751e-06
56605	56605	ERO1B	-0.555921522049249	1.80250992829806e-08	1.44698096023463e-09
908	908	CCT6A	0.177550662858663	0.0376021679367523	0.0125732862010737
55917	55917	CTTNBP2NL	-0.715138651206414	1.05634812937325e-12	4.25527125667657e-14
5372	5372	PMM1	-0.433159342450569	0.00312686177067236	0.000744698024441705
201725	201725	C4orf46	-0.263108589329226	0.587032023584219	0.376845529815473
3382	3382	ICA1	-0.192661634375144	0.652217902725706	0.439386117392969
84679	84679	SLC9A7	-0.715856427008707	2.88466585107379e-21	3.94587109982852e-23
102724657	102724657	MSANTD5	-0.705647222534512	0.885102849930133	0.738893893673199
100128731	100128731	OST4	-0.415475258188348	7.74549993287327e-05	1.23547300847779e-05
613	613	BCR	0.0174680186219232	0.905847076307832	0.812253405048108
148741	148741	ANKRD35	1.42577294373098	0.184414176586375	0.082560430067418
1050	1050	CEBPA	-0.400189588840984	6.03454268553201e-10	3.78798454090950e-11
90249	90249	UNC5A	0.564902666790315	0.846222776256419	0.685738169294673
6942	6942	TCF20	-0.681625493199882	2.44276261046904e-10	1.4512442333106e-11
55719	55719	SLF2	0.509199865422118	0.000794489146796125	0.000160693899089943
5154	5154	PDGFA	-0.177393089088509	0.106404481161319	0.0427949165234101
51466	51466	EVL	0.336565215181968	0.000132587095476401	2.21093765539677e-05
7029	7029	TFDP2	0.0909918888195875	0.820978407897863	0.648408593436151
997	997	CDC34	-0.532074222563764	4.68877264289109e-07	4.84014610617807e-08
79847	79847	MFSD13A	-0.578037004648953	0.0152789205518865	0.00450406247764997
55236	55236	UBA6	0.0350192161171898	0.86421322498627	0.707429628266452
51474	51474	LIMA1	-0.146569872326329	0.398978564766504	0.220475374513641
144404	144404	TMEM120B	-0.0789259114856173	0.740751344903009	0.537242595249923
7447	7447	VSNL1	1.9970971932423	0.290198782610499	0.146234754304508
29999	29999	FSCN3	1.04751816377968	0.655754096563364	0.443247529312084
10791	10791	VAMP5	-0.81123932352291	0.0497971717866799	0.0174388232409714
222611	222611	ADGRF2	1.77765617081555	0.669931766072994	0.460095142653388
9726	9726	ZNF646	-0.348713869863286	0.000101425193962472	1.65779311988739e-05
84449	84449	ZNF333	-0.882920326239254	6.70448257150134e-09	4.93519554037368e-10
9472	9472	AKAP6	-1.13050839937186	0.664403464768859	0.451446230654688
199720	199720	GGN	0.131106231747954	0.880573881674196	0.733530854194723
245806	245806	VGLL2	0.840889553047989	0.905847076307832	0.836731157297454
26053	26053	AUTS2	1.77644957680208	0.645195910205208	0.431752522756341
64747	64747	MFSD1	0.472346744498071	7.78282917939496e-07	8.30926293887759e-08
29842	29842	TFCP2L1	-0.100938557319195	0.982074299407846	0.96401279141786
4033	4033	IRAG2	0.727767652083441	1.47472421667847e-05	2.00527619099733e-06
8641	8641	PCDHGB4	0.639086489895118	0.00120157195950408	0.000256847932918973
26272	26272	FBXO4	-0.413172123695774	0.160563959551652	0.0697331333055426
165545	165545	DQX1	0.397389945489488	0.897113953957248	0.758280460821802
339210	339210	C17orf67	-0.0227109947314849	0.978758065788217	0.951300875511657
57118	57118	CAMK1D	0.844103452629843	0.00638008204138794	0.00166629859609888
55572	55572	FOXRED1	0.109846642705905	0.708248888861041	0.502256138365202
150275	150275	CCDC117	-0.37692446001119	0.00149678284492799	0.000328454173239285
54875	54875	CNTLN	-0.0416192914227217	0.905847076307832	0.819380273040382
55340	55340	GIMAP5	2.1318976128616	6.03749865308013e-07	6.36539155506449e-08
79745	79745	CLIP4	-0.365777562453978	2.43911795259384e-07	2.41748779860631e-08
4925	4925	NUCB2	-0.29866454024454	0.0258893308223583	0.00817360372047678
3680	3680	ITGA9	-0.0863567817878029	0.929679048595736	0.870863940127098
1660	1660	DHX9	0.818702564442083	5.82169088385025e-12	2.62183609618712e-13
3187	3187	HNRNPH1	0.415246085283036	5.54989847790008e-07	5.81914237901886e-08
84909	84909	AOPEP	0.385433586283151	0.324453641757286	0.168079834216197
2806	2806	GOT2	0.339158265384166	0.000516046742894542	9.94226727746743e-05
134111	134111	UBE2QL1	-1.01434653532051	0.874675058242539	0.72354735009781
23205	23205	ACSBG1	1.42627676522967	0.194750300252621	0.0880682688559062
4595	4595	MUTYH	0.172376265300997	0.673397406014758	0.463999762309069
55005	55005	RMND1	-0.690686980699661	3.48783834140029e-08	2.95151218828286e-09
27180	27180	SIGLEC9	1.91606052664434	4.82449006978245e-07	5.00261562327757e-08
6506	6506	SLC1A2	0.656027726346844	0.0801605390449239	0.0306601401007044
169166	169166	SNX31	-2.47567932556754	1.18680335178889e-06	1.30216121540392e-07
401145	401145	CCSER1	0.471826071339066	0.379389222381776	0.205806628741386
649	649	BMP1	0.312673601751762	0.000121455253627262	2.01123085615885e-05
3983	3983	ABLIM1	1.00484921678107	0.42481307169194	0.239749891558826
26127	26127	FGFR1OP2	-0.618825958905746	2.89003331168063e-14	9.36375483237392e-16
1410	1410	CRYAB	-1.69818840676786	0.562220049780818	0.35386005451631
9410	9410	SNRNP40	0.390826367913053	0.009515672338342	0.0026247658180125
51226	51226	COPZ2	0.553201456121275	0.0878672962697298	0.0341680687807116
6094	6094	ROM1	0.264395029481442	0.817476570110209	0.644012145188544
93100	93100	NAPRT	-0.315407679902011	0.00567255218801365	0.00145783900780459
144406	144406	CFAP251	-0.538421225371185	5.09950853091078e-10	3.17149055449328e-11
84826	84826	SFT2D3	-0.0809781725499058	0.768779649967476	0.569644644130541
260429	260429	PRSS33	-1.00992800246883	0.874819435831667	0.724833004997026
976	976	ADGRE5	0.839945459054622	5.79990920114789e-30	3.56338245708964e-32
340252	340252	ZNF680	-0.922572515725731	0.00868265953894016	0.00236781505423483
55083	55083	KIF26B	0.459453378657912	0.331993679795083	0.173337916164963
389289	389289	ANXA2R	-1.38081544787929	3.72196091214831e-07	3.79034679339511e-08
150159	150159	SLC9B1	-1.04252959811223	0.292793219793026	0.147983358059189
92597	92597	MOB1B	0.254187928973933	0.00852216619660936	0.00231762614006208
9898	9898	UBAP2L	0.330953136328982	5.27315932429724e-06	6.53146784676474e-07
2197	2197	FAU	-0.423741431144551	8.72807880627202e-08	7.92725873148337e-09
11194	11194	ABCB8	0.229206105146481	0.10747340492785	0.0432871205496802
55163	55163	PNPO	0.343423869653976	0.00825354832169267	0.00223739903208466
7620	7620	ZNF69	0.727658914042894	0.00783412816795546	0.00210826274177344
22848	22848	AAK1	-1.0934629613451	1.31019950558545e-22	1.56437198255725e-24
5768	5768	QSOX1	-0.159839251621521	0.0229926223548945	0.00714179929286962
286223	286223	C9orf47	0.297281001017415	0.905847076307832	0.817552469483213
11338	11338	U2AF2	0.0219540664567191	0.899824496219282	0.763995977093063
130026	130026	ICA1L	0.257569319449778	0.587305427971374	0.377205787245742
105373297	105373297	ERVFC1	0.840889553047989	0.905847076307832	0.836731157297454
22835	22835	ZFP30	0.188067646894892	0.711277465755073	0.506300654373832
9002	9002	F2RL3	-0.759576978630077	0.130643905218277	0.0544677333460605
1175	1175	AP2S1	-0.0562988678885311	0.683920443327079	0.474934842143496
107984203	107984203	LOC107984203	0.174478227146866	0.635480663628434	0.422806615532997
81671	81671	VMP1	-0.136464854968298	0.143883697503402	0.0610794760629989
5095	5095	PCCA	0.152077194306975	0.342419830761987	0.180428834490072
891	891	CCNB1	0.632000384504736	0.181640222039791	0.0809500763498495
6538	6538	SLC6A11	0.0735874340060747	0.971412548253491	0.938567309407686
57510	57510	XPO5	0.454173580189825	3.00633158959372e-07	3.02671881477093e-08
10312	10312	TCIRG1	-0.21137107390496	0.00944105334535217	0.00260035272109856
117246	117246	FTSJ3	0.20001752107275	0.0758200820092139	0.0287143346576366
5229	5229	PGGT1B	0.0561635267723295	0.801088219361289	0.615221637195681
2563	2563	GABRD	0.891346090502921	0.853228217953894	0.69428710259356
374969	374969	SVBP	-0.208810004635293	0.422890739306137	0.238321837261553
262	262	AMD1	-0.514237532057955	2.67546399328764e-14	8.55999608354939e-16
831	831	CAST	-0.328527980982013	1.15208055690216e-05	1.5331692799208e-06
10013	10013	HDAC6	-0.226348176871081	0.100234528333471	0.0399532169100609
200576	200576	PIKFYVE	-0.24074763744905	0.00339509850019346	0.000818544935173381
23135	23135	KDM6B	-0.550573915180361	7.1033850255876e-10	4.52403411326316e-11
57805	57805	CCAR2	0.168712373816787	0.0586354277018814	0.0211628591143346
4245	4245	MGAT1	-0.24402085613764	0.00107370655681814	0.000225096888425851
8329	8329	H2AC13	2.38822089989178	0.155821077733633	0.0671790820073639
7798	7798	LUZP1	0.468359683731055	5.89386940711238e-05	9.14501153587192e-06
81932	81932	HDHD3	-0.149101692320153	0.688987067812126	0.480729515001587
27121	27121	DKK4	0.347299075080637	0.772301225964124	0.577390749474066
55732	55732	C1orf112	0.172684651316014	0.772007597249127	0.575963851744976
10260	10260	DENND4A	-0.0608523748617338	0.734442249730298	0.529906221951076
4190	4190	MDH1	0.00813793422297314	0.948966317654201	0.900036533661573
57104	57104	PNPLA2	-0.0619481464021374	0.665268787098662	0.454233553467898
23149	23149	FCHO1	-0.0807020922602935	0.586556428502005	0.376323109823018
4036	4036	LRP2	-1.0826637985945	0.899824496219282	0.790756778159214
253943	253943	YTHDF3	-0.0166492324722002	0.905847076307832	0.802641556213298
6258	6258	RXRG	4.82230298343067	0.0116534648584828	0.00330495586579473
388531	388531	RGS9BP	0.293748102742015	0.899824496219282	0.787128223056212
84945	84945	ABHD13	0.47048072345961	0.00186118958390143	0.000418454087932101
54704	54704	PDP1	0.678968612168886	1.26296357629192e-08	9.80182129864301e-10
644414	644414	DEFB131A	1.7395913103445	0.809473681978882	0.631750653344702
85300	85300	ATCAY	0.189554332515254	0.813406695183317	0.638742427626239
161882	161882	ZFPM1	-0.194395552055184	0.589053910853408	0.379124717253586
154043	154043	CNKSR3	-0.460808798346832	0.00613041383828917	0.00159185382226485
151188	151188	ARL6IP6	0.242593780845611	0.211025320704313	0.0976296359973236
100505591	100505591	LRRC3C	0.883801729540377	0.691803197122152	0.483534984835473
286187	286187	PPP1R42	-1.0826637985945	0.899824496219282	0.790756778159214
55776	55776	SAYSD1	0.208028108433501	0.334862493534789	0.175146301608876
92369	92369	SPSB4	0.880524974710429	0.793586200503785	0.606240429063925
30844	30844	EHD4	0.0727139875664423	0.729454823104135	0.524735629139594
337876	337876	CHSY3	0.650755866411924	0.0130761532835982	0.00377361428151832
89891	89891	DYNC2I2	0.152721128552694	0.646609473540793	0.43388383905302
375298	375298	CERKL	-1.60181830890215	0.711277465755073	0.506178000589232
107985876	107985876	LOC107985876	1.3710347486944	0.161088789094591	0.0699890780184926
201266	201266	SLC39A11	0.435634610683393	9.4549292614615e-09	7.2009372570338e-10
91603	91603	ZNF830	-0.273464715704892	0.0472749805987839	0.0164269117654732
360	360	AQP3	0.197901087963623	0.493588581736129	0.294070424370583
1181	1181	CLCN2	0.915651714304135	0.0173448193540623	0.00519296162800348
10551	10551	AGR2	2.10743493353038	0.407064737522135	0.226312233368824
57507	57507	ZNF608	0.880363980686078	0.665268787098662	0.454470085211077
51134	51134	CEP83	-0.217783698780172	0.377363765154569	0.204529157352263
347	347	APOD	0.548899293991767	0.387170900777095	0.211461976561764
353164	353164	TAS2R42	0.840889553047989	0.905847076307832	0.836731157297454
127700	127700	OSCP1	0.521409617098361	0.627490502537103	0.415490146698189
84210	84210	ANKRD20A1	-0.173522045425819	0.905847076307832	0.808951343052858
5167	5167	ENPP1	1.59555446595903	0.2012785024357	0.0919017045461697
124152	124152	IQCK	0.416016696259217	0.213304075132809	0.0990176976606194
9688	9688	NUP93	-0.171784404635069	0.239989572740684	0.114855034030014
6571	6571	SLC18A2	0.698649554905585	0.830067272441545	0.660666770136631
7748	7748	ZNF195	0.0872095100541688	0.813390056769068	0.638665240186731
55152	55152	DALRD3	-0.455948268995806	0.0163335294126434	0.00485281816317219
374986	374986	MIGA1	-0.0341131415341478	0.899824496219282	0.76924677163379
533	533	ATP6V0B	-0.00832109363848436	0.93689835491745	0.882486243885903
154288	154288	KHDC3L	-2.98003192184501	0.413963575156572	0.231156951306739
152687	152687	ZNF595	-0.637412973625569	0.665268787098662	0.454287604171275
79742	79742	DIPK2B	0.749467148369916	0.508599531722197	0.306138418648062
10539	10539	GLRX3	0.527526399883266	1.44832023153803e-08	1.1366287564496e-09
29082	29082	CHMP4A	-0.141264144416789	0.369419728856708	0.199045139943891
64409	64409	GALNT17	1.73372592276211	0.809473681978882	0.633505956934151
90639	90639	COX19	0.183007014226106	0.197598965147819	0.0897907842862621
3705	3705	ITPK1	-0.0891647118001681	0.453549799846713	0.261158268887529
280664	280664	WFDC10B	0.84088955304799	0.905847076307832	0.836731157297454
415117	415117	STX19	1.47715272690175	0.645808070728589	0.432971770365594
5132	5132	PDC	-0.120881002961567	0.982074299407846	0.973335520643893
219287	219287	AMER2	0.401059476180621	0.88964431595248	0.74629468410017
4162	4162	MCAM	0.656602955042951	0.759361621495888	0.559233105125297
1056	1056	CEL	-0.129583507468704	0.97414212025597	0.943878387777144
1240	1240	CMKLR1	0.777499924754484	0.899824496219282	0.788212766970606
773	773	CACNA1A	0.67717781575761	0.00257055295528618	0.000597548099761971
9267	9267	CYTH1	-0.230798925179763	0.00642373882008746	0.00167993447842315
284361	284361	EMC10	0.0697462960468501	0.481287771964503	0.283784878235373
56270	56270	WDR45B	-0.107692249107845	0.410784249656728	0.228927755199063
10690	10690	FUT9	-0.344455480996217	0.905847076307832	0.802618594556257
8605	8605	PLA2G4C	0.190638843281279	0.203494837495226	0.0932610954659913
65982	65982	ZSCAN18	-0.127436187630809	0.974310607225312	0.944098112304687
3543	3543	IGLL1	0.436938525018212	0.760819357653243	0.560879928707564
81034	81034	SLC25A32	0.139460380162718	0.251849840118224	0.121976309281161
1209	1209	CLPTM1	-0.228186866056062	0.00333005551376076	0.000799846406365536
51768	51768	TM7SF3	-0.0109729313949619	0.953576410241887	0.907443446801761
5533	5533	PPP3CC	-0.750088452508782	6.77715093960799e-09	5.00047130708918e-10
2063	2063	NR2F6	-0.309641498797418	0.0224906502014411	0.00696763028613589
100507679	100507679	MUC22	0.689022646687357	0.824206697470191	0.65316994077959
10384	10384	BTN3A3	-0.658204799352469	0.00300859341903955	0.000712345917624562
93624	93624	TADA2B	-0.443791382747712	2.5766467961875e-06	2.99436435770935e-07
7481	7481	WNT11	-0.0239633039019025	0.980303471546212	0.95399613326731
57474	57474	ZNF490	-0.509477960995018	0.0148419202300594	0.00436319593154008
10010	10010	TANK	-0.242434560933588	0.0138630423124184	0.00403525175291052
9360	9360	PPIG	-0.311406545411509	0.00474199163932937	0.00119441941951251
9248	9248	GPR50	1.73372592276211	0.809473681978882	0.633505956934151
23741	23741	EID1	-0.0274776464621422	0.892914517194172	0.752199617969133
353091	353091	RAET1G	0.908965668487767	0.078694913535333	0.0299764082625751
6768	6768	ST14	-0.196085792044523	0.0491987763763384	0.0172037453126094
4067	4067	LYN	0.0615303356083413	0.57164859146977	0.362047421259501
55958	55958	KLHL9	0.685402141138708	0.843124371696843	0.681657042424337
5689	5689	PSMB1	0.0138303723132997	0.908952382773557	0.840726953242939
8803	8803	SUCLA2	-0.112906598523212	0.457785482031058	0.264503491776177
5868	5868	RAB5A	-0.331354587805166	0.000994031967543786	0.000206319392324483
25957	25957	PNISR	0.127966411857686	0.443518024439801	0.253853851002321
115294	115294	PCMTD1	-0.452245992105441	3.53723898632973e-07	3.5925070883132e-08
403313	403313	PLPP6	0.366858670123146	0.0139432543249817	0.00406510089318619
60343	60343	FAM3A	-0.177394237012231	0.223878846114765	0.105418868940842
6565	6565	SLC15A2	-0.818592352951659	0.00616996169280016	0.00160391109906734
23528	23528	ZNF281	-0.257182093613542	0.00417208047172448	0.00103328695622087
5166	5166	PDK4	-2.37378644167524	0.014872423701268	0.0043730252962692
51362	51362	CDC40	0.214156423529634	0.0419130020639836	0.014247942798659
8468	8468	FKBP6	0.840889553047989	0.905847076307832	0.836731157297454
2072	2072	ERCC4	0.144443005896999	0.323805188809788	0.167625842442413
142686	142686	ASB14	0.339200996329167	0.79112413586492	0.601362515824572
145483	145483	FAM161B	0.183448391281514	0.760838722971268	0.56108166433303
441294	441294	CTAGE15	0.380666054336854	0.879601401258947	0.731862632720869
399939	399939	TRIM49D1	0.686592596462159	0.451658051701152	0.259795659020589
55567	55567	DNAH3	0.325562411532487	0.890086296871328	0.746974989416331
54876	54876	DCAF16	-0.0530289252022459	0.804493085466351	0.620214547355733
4287	4287	ATXN3	-0.096954272490666	0.532950338961155	0.327004711542502
2161	2161	F12	-0.564428268666323	0.458588375741094	0.26529708330562
201516	201516	ZSCAN4	-1.0826637985945	0.899824496219282	0.790756778159214
57001	57001	SDHAF3	0.425074490188477	0.379389222381776	0.20582409560618
10678	10678	B3GNT2	-0.439837217015674	2.0555545200079e-07	2.01588028044593e-08
57822	57822	GRHL3	1.05301709008587	0.654043778424575	0.440994137494654
54584	54584	GNB1L	0.702453468836218	0.00143085997112286	0.000312992843622423
256472	256472	TMEM151A	1.82774437641361	4.85306091359429e-05	7.37536991563451e-06
54853	54853	WDR55	0.162529147190961	0.141030216832822	0.0596719748959372
58486	58486	ZBED5	-0.135705529473524	0.381764559266807	0.207356151677346
57459	57459	GATAD2B	-0.11008402432286	0.291657532044468	0.147189597838705
85359	85359	DGCR6L	0.237256850584709	0.309718252068993	0.158440462108673
391	391	RHOG	-0.578336774025346	0.000126868961045943	2.10896760145925e-05
374955	374955	SPATA21	0.55875387720352	0.84135693420801	0.679698194458427
38	38	ACAT1	0.138077018104769	0.632248272649611	0.419483334899443
53838	53838	C11orf24	-0.503597436524992	1.8108052870583e-06	2.03929442575452e-07
2773	2773	GNAI3	-0.369517058915802	1.95408428928336e-05	2.72391625556511e-06
80764	80764	THAP7	-0.408121498197072	0.0356259366728308	0.0118443385356377
3920	3920	LAMP2	-0.00294934995157367	0.982074299407846	0.963575629151664
51192	51192	CKLF	0.733925501085225	1.23274383866279e-07	1.16393654041714e-08
114625	114625	ERMAP	0.0911500724986197	0.717254797349006	0.512425817662079
2641	2641	GCG	-1.97085833059848	0.772007597249127	0.576601516763437
4638	4638	MYLK	0.822652169109609	1.73229537646272e-10	1.00505864014327e-11
5016	5016	OVGP1	0.393921838767079	0.226605240349859	0.107044149356712
374882	374882	TMEM205	0.181016344146044	0.142933965430296	0.0606249673147885
164832	164832	LONRF2	1.84451384289163	0.00186118958390143	0.000418559994524867
4547	4547	MTTP	-1.13466922988245	0.78289595190526	0.590132838029786
7332	7332	UBE2L3	0.204050120586175	0.0124526332033237	0.00356769060012921
30849	30849	PIK3R4	-0.359827919947547	0.000186688640836492	3.22996344344131e-05
221079	221079	ARL5B	-0.187090325454862	0.0864195136916667	0.0334898781975589
135941	135941	OR2A14	0.822883267750507	0.322766948610502	0.166949066794188
10664	10664	CTCF	-0.716693524040363	3.70216739619151e-13	1.40765189352671e-14
285368	285368	PRRT3	-0.293804348555532	0.415526767557443	0.232642021434952
84844	84844	PHF5A	-0.228056066446015	0.043884079575887	0.0150516529023127
333926	333926	PPM1J	-0.13925062542715	0.804248934501452	0.619599343131133
2494	2494	NR5A2	-0.261629301235055	0.885718783051047	0.740298268288737
55998	55998	NXF5	0.286344968617617	0.932967021392639	0.876241674760698
64792	64792	IFT22	0.356288288943028	0.0303503588663895	0.00979002737095769
5509	5509	PPP1R3D	-0.571342075402455	0.000171188259394533	2.93896495871214e-05
55259	55259	DNAI7	1.68926863219612	0.579461239985414	0.369783124803768
9869	9869	SETDB1	-0.101735802070437	0.484940624155445	0.286866284711672
5783	5783	PTPN13	1.05437109180519	6.37934763621899e-05	9.98332963414553e-06
9446	9446	GSTO1	0.0552149267588117	0.612943882687812	0.40155942189882
91409	91409	CCDC74B	1.77327123108151	0.674963575745719	0.465898175595883
55599	55599	RNPC3	0.201062447144486	0.57264469972083	0.363010205810393
51645	51645	PPIL1	0.464528025544533	0.0327158652434246	0.010708079234314
6202	6202	RPS8	-0.440399903953056	1.60097362678375e-09	1.071769859697e-10
6795	6795	AURKC	-1.12378647655326	0.266447409258122	0.130791346954561
111	111	ADCY5	1.46940342593134	0.405990523228982	0.225457705317289
122953	122953	JDP2	0.660514230111922	0.00116887292484464	0.000248706457259877
3790	3790	KCNS3	1.3941260690143	0.0195183015135169	0.00593592581240499
101060351	101060351	TBC1D3K	-0.213721111522518	0.905847076307832	0.801824133008895
22889	22889	KHDC4	0.529737660432864	3.39704673990336e-07	3.43977317255617e-08
9780	9780	PIEZO1	0.323480431158745	0.00142545641063428	0.000311562981771395
2678	2678	GGT1	0.233068413091469	0.0727057004619214	0.0273029351211837
51196	51196	PLCE1	0.549796237436874	0.25462651006942	0.123613646796237
55700	55700	MAP7D1	-0.237658726196753	0.0100273244354558	0.00278856446074985
57169	57169	ZNFX1	-0.217938288912759	0.00957494068543192	0.0026438890294672
2697	2697	GJA1	0.704525020065465	0.569220071479212	0.360179419251061
143425	143425	SYT9	-0.122151387325959	0.966906930473186	0.928652403418681
284805	284805	C20orf203	0.00272333336651126	0.997809615301211	0.997057773592586
53820	53820	RIPPLY3	-0.515776178870805	0.561110074819703	0.352478466985216
608	608	TNFRSF17	0.84088955304799	0.905847076307832	0.836731157297454
7855	7855	FZD5	-0.964299159860112	1.13334001506183e-07	1.06416902822707e-08
1520	1520	CTSS	0.146156554944703	0.171493381728611	0.075491520681936
55251	55251	PCMTD2	0.0967621975709669	0.626552190706305	0.414356125782795
2905	2905	GRIN2C	-0.470038703191789	0.615083714351669	0.403779481633709
9732	9732	DOCK4	-0.167787907319025	0.350887751201227	0.186294082246754
79959	79959	CEP76	0.426719547834192	0.0702784329326536	0.0262164258015741
255403	255403	ZNF718	-0.26313489638161	0.536041851792883	0.330703615051495
64863	64863	METTL4	0.224490219617938	0.249176519522564	0.120306057359471
400673	400673	VMAC	0.265497499569888	0.156085102411255	0.0673175243170549
7224	7224	TRPC5	-1.1159269726843	0.425222261058624	0.240022129685317
3768	3768	KCNJ12	0.840889553047989	0.905847076307832	0.836731157297454
375704	375704	ENHO	1.04719098587417	0.665268787098662	0.454010096393027
55051	55051	NRDE2	0.169535822925191	0.309875096857946	0.158574580082236
59286	59286	UBL5	-0.117591364227897	0.387209334909589	0.211525414798752
23007	23007	PLCH1	-1.44341407929522	0.67665867591992	0.46761730672887
1763	1763	DNA2	0.524018225974997	0.070591520978933	0.0263454937450501
147920	147920	IGFL2	0.840889553047989	0.905847076307832	0.836731157297454
63905	63905	MANBAL	-0.0414573878097503	0.853228217953894	0.694332822122105
286151	286151	FBXO43	0.780820851385583	0.905847076307832	0.803395629850292
100131539	100131539	ZNF705E	-0.323848893345647	0.855099646467751	0.696393269969166
3178	3178	HNRNPA1	-0.252805561856474	0.000524410490358024	0.000101155631595172
144125	144125	OR2AG1	1.77929470113806	0.673397406014758	0.464153593712833
894	894	CCND2	0.989289966312207	0.0302695640862429	0.00975650877433473
93035	93035	PKHD1L1	1.29386168119687	0.446250665122618	0.256193869937955
4694	4694	NDUFA1	-0.0959026121411868	0.518943902516473	0.314410283023514
2848	2848	GPR25	2.29848830244261	0.177089992971142	0.0783679415947761
730112	730112	FAM166B	-1.0826637985945	0.899824496219282	0.790756778159214
127943	127943	FCRLB	1.56264392071269	1.47307757712558e-06	1.63825033017973e-07
105371419	105371419	LOC105371419	0.757188980303957	0.735127119846269	0.530903837783836
643988	643988	FNDC10	0.211230430950446	0.676798876925013	0.467871106768946
581	581	BAX	-0.387098091116108	0.000872028665184634	0.000178267263786368
5457	5457	POU4F1	0.0126745912328365	0.993350046950124	0.990356121114536
8602	8602	NOP14	0.53956316106181	7.27718557432671e-09	5.40737953184191e-10
285267	285267	ZNF619	-0.62928094245419	0.000512061074883585	9.85360672702429e-05
140469	140469	MYO3B	-0.35943298593284	0.883547926966325	0.736981291194134
5093	5093	PCBP1	-0.245904667650413	0.00915496810207312	0.00251410862968325
131578	131578	LRRC15	-0.711080336862364	0.825409072744303	0.654854192762071
80763	80763	SPX	2.19502846086503	0.409590928486347	0.227930360192281
113189	113189	CHST14	-0.655096656716564	0.00956155173053169	0.00263908359941992
49856	49856	WRAP73	-0.0460218214506273	0.860932836207388	0.703476706800018
25780	25780	RASGRP3	0.950074239348922	3.18400730343236e-16	8.13856848556002e-18
201176	201176	ARHGAP27	0.544145881934394	6.19211721579363e-05	9.64725617344999e-06
6609	6609	SMPD1	0.076299276430678	0.53000033987445	0.324119491451651
100526767	100526767	RNF103-CHMP3	-1.98868706598696	5.45853607186744e-07	5.71385622546374e-08
9519	9519	TBPL1	0.341802326662713	0.0808721785337647	0.0310073297977658
7291	7291	TWIST1	-1.74089128265802	2.00412109204829e-31	1.08029479835675e-33
340533	340533	NEXMIF	-0.187045080361079	0.905847076307832	0.801644276098574
125963	125963	OR1M1	0.710393565054032	0.574158752447474	0.36443589509374
466	466	ATF1	0.241029262092359	0.330840070854164	0.172524669186513
134218	134218	DNAJC21	-0.402598638685935	5.67017203553169e-05	8.75190872927658e-06
5427	5427	POLE2	2.10028387438414	0.564276328693824	0.355873803542427
10282	10282	BET1	-0.419023332926836	0.0047325988408197	0.00119103600341037
401565	401565	FAM166A	-0.120880978722131	0.982074299407846	0.973293742610389
79738	79738	BBS10	-0.428933377897603	0.0300000399933881	0.00966094141327679
54941	54941	RNF125	0.584832142664009	0.0101707825017419	0.00283317572036002
9922	9922	IQSEC1	-0.68672148631383	2.18788439101685e-18	4.19747135817874e-20
7441	7441	VPREB1	0.840889553047989	0.905847076307832	0.836731157297454
55937	55937	APOM	1.13488549289256	0.0685177492820804	0.0254345956282912
51696	51696	HECA	-0.607961692821071	3.22935678442599e-09	2.27606668397496e-10
7453	7453	WARS1	0.458216459087382	5.74206695055239e-08	5.06212475035656e-09
8542	8542	APOL1	-0.06065179869915	0.824263129086539	0.653467285668909
4628	4628	MYH10	0.000716281775374436	0.997928406635971	0.997234316281851
79958	79958	DENND1C	0.142456995082655	0.554974226121337	0.346951370946777
83986	83986	FAM234A	0.0208248928488652	0.899824496219282	0.789029906841926
3965	3965	LGALS9	-0.0558611310539901	0.668074456283746	0.458200025572687
28	28	ABO	-0.364227614125986	0.886373034436112	0.741238572224119
11201	11201	POLI	-0.346686253694981	0.156543179070816	0.0675604539130178
25763	25763	H2AP	1.73372592276211	0.809473681978882	0.633505956934151
195827	195827	PRXL2C	0.0535926118334046	0.863817898645631	0.706955818053458
83756	83756	TAS1R3	0.488529621301065	0.667409909052047	0.457531569026236
2926	2926	GRSF1	-0.377391673054603	9.92026046176768e-06	1.30522177292138e-06
3315	3315	HSPB1	0.502748769608135	2.17900840953267e-09	1.49030888729412e-10
112268260	112268260	LOC112268260	-0.494283344494084	0.168965852305382	0.0741557661656728
79691	79691	QTRT2	-0.0342804083150173	0.905847076307832	0.802670661007761
308	308	ANXA5	0.274374386045019	0.000270024131457296	4.84863362461429e-05
5272	5272	SERPINB9	0.20300342489523	0.891598422957172	0.750104393973416
6653	6653	SORL1	0.877241333696988	1.81614367217007e-05	2.50742144966621e-06
23096	23096	IQSEC2	0.229081818593747	0.170368391685969	0.074909558878442
442590	442590	SPDYE5	-0.445702626332246	0.905847076307832	0.816821304562096
318	318	NUDT2	-0.0919148605437286	0.766214140443583	0.566988693621007
155054	155054	ZNF425	1.35259311395998	4.8575890660277e-06	5.96605299421126e-07
8411	8411	EEA1	0.122358063441288	0.389982927279474	0.213537860894291
8477	8477	GPR65	-0.0268939175966881	0.944176122607558	0.893609917467038
728621	728621	CCDC30	0.593528105347147	1.27067798721417e-05	1.70425367322413e-06
8833	8833	GMPS	-0.127630882344461	0.238943491885709	0.114229752569021
84103	84103	C4orf17	-1.0826637985945	0.899824496219282	0.790756778159214
7322	7322	UBE2D2	-0.34250625869741	0.0213979312007498	0.00658321560387064
85002	85002	FAM86B1	-0.59889801392874	5.46802396610662e-06	6.80135595621909e-07
22992	22992	KDM2A	-0.017200571419578	0.905847076307832	0.817454140545509
25758	25758	KIAA1549L	0.777499924754484	0.899824496219282	0.788212766970606
10024	10024	TROAP	-0.116530755659113	0.982074299407846	0.961925699918195
284948	284948	SH2D6	-0.028240164465885	0.983381815167039	0.975516128591194
728586	728586	CCDC192	1.19696486801284	0.657415711924319	0.444792998625895
160298	160298	C11orf42	0.952049105686333	0.125719478202755	0.0520278835198327
51260	51260	PBDC1	0.159452235807772	0.316414868209892	0.162856548409195
51246	51246	SHISA5	-0.520633756407639	2.52036395803726e-09	1.73984435983445e-10
57002	57002	YAE1	0.669004364498829	0.0100088752088205	0.0027811132991993
166012	166012	CHST13	0.740282408375301	0.202899052892241	0.0928504021806433
27445	27445	PCLO	0.13010846911243	0.583550810745807	0.373678163630654
83752	83752	LONP2	-0.0913234044099114	0.462611725113127	0.268214518420368
5336	5336	PLCG2	0.120490358807324	0.364551521757439	0.195555806750426
6048	6048	RNF5	0.167870179463246	0.109841140193471	0.0444317693972198
170394	170394	PWWP2B	-0.736856547357575	1.48390193224223e-05	2.01861579723673e-06
65057	65057	ACD	-0.337113117601539	0.102152476255778	0.0408302020668781
4892	4892	NRAP	1.75011103242082	2.79212118732955e-06	3.27551920428622e-07
3606	3606	IL18	0.382891559769813	0.053019957937541	0.0187243148271858
26271	26271	FBXO5	0.82672204768595	0.00136874029609706	0.000297949144508171
349136	349136	WDR86	1.88182491339584	0.466127250937823	0.27100924211194
148932	148932	MOB3C	0.208611150689448	0.32750532483282	0.170197226131749
10059	10059	DNM1L	0.354694638798138	2.29686868880255e-05	3.26015440733742e-06
26211	26211	OR2F1	1.75983577182914	0.395733478919645	0.217695847007845
6532	6532	SLC6A4	0.0331933972449133	0.973933867123647	0.943544968713742
441476	441476	STPG3	0.780820851385583	0.905847076307832	0.803395629850292
3704	3704	ITPA	0.76454368195058	7.96111178827957e-08	7.17990491077669e-09
256051	256051	ZNF549	-0.230701716544551	0.444719794915182	0.254853442239241
160492	160492	LMNTD1	-0.27583757121508	0.905847076307832	0.801936992839527
4176	4176	MCM7	0.0327451669479759	0.899824496219282	0.767380583986724
23460	23460	ABCA6	0.257492923829316	0.905847076307832	0.806927612177809
2805	2805	GOT1	-1.09509943087791	6.55339610287683e-13	2.56392648782348e-14
348654	348654	GEN1	0.810212552782737	0.139517817373977	0.0589188441075057
85365	85365	ALG2	0.04034533056012	0.814190817555779	0.640156151023439
5437	5437	POLR2H	0.123918734431936	0.486214955572975	0.287873747822288
143879	143879	KBTBD3	-0.00759958650918891	0.989495228762598	0.984090154039038
2957	2957	GTF2A1	-0.407187550814444	3.37206067348154e-06	4.03404232890853e-07
51726	51726	DNAJB11	-0.450978504541046	4.17270117606301e-06	5.05957854304979e-07
10959	10959	TMED2	-0.382896413658088	1.35322703899927e-06	1.49574216853394e-07
3123	3123	HLA-DRB1	-0.238277732652365	0.278773733970635	0.138554730701802
6899	6899	TBX1	-0.62978177211736	0.149312829687656	0.0638515074152625
84905	84905	ZNF341	0.121453340871889	0.757290508308407	0.556961644926991
112476	112476	PRRT2	2.32342895094855	0.665062913105876	0.453606589280187
348093	348093	RBPMS2	-0.504827679313351	0.244646354963387	0.117674299030518
8509	8509	NDST2	-0.307576520620893	0.0057942808516033	0.00149248154550079
115353	115353	LRRC42	-0.675508958987934	0.000226893755125481	3.9992112057995e-05
8218	8218	CLTCL1	-0.216014714066021	0.809473681978882	0.628549006837384
7873	7873	MANF	-1.02558755467317	2.35112456548859e-24	2.31664740122333e-26
5721	5721	PSME2	-0.407512271098286	1.56728455177236e-08	1.24089184357563e-09
285888	285888	CNPY1	-0.100368013253482	0.982074299407846	0.964213485011933
399949	399949	HOATZ	1.73372592276211	0.809473681978882	0.633505956934151
54148	54148	MRPL39	-0.22933043096081	0.211740859076024	0.098107948035341
10333	10333	TLR6	0.560827463504698	2.10380768136827e-05	2.96310941037784e-06
10113	10113	PREB	-0.234198060161072	0.00735617685247006	0.00195960058041804
3929	3929	LBP	-1.0826637985945	0.899824496219282	0.790756778159214
55651	55651	NHP2	-0.235175255827719	0.0490191074193709	0.017132395394355
10155	10155	TRIM28	-0.0450323591654048	0.675273913734812	0.466352699333128
57568	57568	SIPA1L2	0.123586109580257	0.46438101202056	0.269509480864885
53339	53339	BTBD1	-0.336103490227426	2.23014142486331e-05	3.15526297924497e-06
23029	23029	RBM34	-0.274090441943794	0.00438989397315802	0.00109333880499971
23769	23769	FLRT1	0.941055722324893	0.000153798316719177	2.60475674638286e-05
148738	148738	HJV	-1.59042666226021	0.740881174536383	0.537893560090578
842	842	CASP9	0.910102782332897	2.08892153848496e-06	2.38156185370655e-07
79801	79801	SHCBP1	0.453386019194375	0.700192188018116	0.492727836012748
5994	5994	RFXAP	1.72534048465057	1.57325301651797e-06	1.75991324516297e-07
284207	284207	METRNL	0.0164182126921241	0.905847076307832	0.831386246133436
27145	27145	FILIP1	0.0237125363353338	0.969950704332875	0.934558203987015
79723	79723	SUV39H2	0.279206664625147	0.349918755671669	0.185637649722529
7752	7752	ZNF200	-0.294564396343584	0.0519616065044964	0.0182782698589108
115	115	ADCY9	0.023413044215811	0.905847076307832	0.828528210421525
56658	56658	TRIM39	-0.313730753007785	0.170027268665235	0.0747072680228877
10	10	NAT2	0.391148287264858	0.435608482309239	0.248342029327866
10742	10742	RAI2	0.840889553047989	0.905847076307832	0.836731157297454
3099	3099	HK2	-1.09182799287193	1.98589791017674e-33	9.32346436702694e-36
200942	200942	KLHDC8B	-0.939021439672224	1.01107251011622e-28	6.85651676135153e-31
643680	643680	MS4A4E	-0.0627100848174573	0.766284866646033	0.56719199135639
399473	399473	SPRED3	0.609233698501154	0.0204191385968129	0.00625249575186706
51421	51421	AMOTL2	1.51083500205504	0.0452279421811582	0.0156002714843837
127829	127829	ARL8A	-0.317784040144342	0.00153330708659266	0.000337446647411599
27290	27290	SPINK4	1.74323976677712	0.832636660060489	0.665888954673313
254783	254783	OR6C74	0.999868198128183	0.00347916202194121	0.000842718257096872
389524	389524	GTF2IRD2B	-0.342726341522263	0.302517514082872	0.154168375102385
150274	150274	HSCB	-0.258391922188241	0.443401677887838	0.253761558422565
39	39	ACAT2	-0.167245633213249	0.181923000571828	0.0811253822806699
115352	115352	FCRL3	0.84088955304799	0.905847076307832	0.836731157297454
2997	2997	GYS1	-0.0257264025926195	0.905847076307832	0.833273387558482
7030	7030	TFE3	0.0894453901054799	0.544512922321505	0.338145598843896
4240	4240	MFGE8	0.329368356003351	0.0221659411181079	0.00685033316187049
54108	54108	CHRAC1	0.194089807459332	0.148676586665414	0.0634932527995577
107984126	107984126	LOC107984126	0.72168852001878	0.602076372114588	0.390705793902216
57504	57504	MTA3	-0.247063725966829	0.477742728477587	0.280773053228623
9379	9379	NRXN2	1.36151232385393	0.79112413586492	0.601424921231339
79746	79746	ECHDC3	-0.906816430618256	0.00404249141453069	0.000996974495382141
8867	8867	SYNJ1	0.0273949152560379	0.899824496219282	0.771103751263931
284184	284184	NDUFAF8	-0.173106219887524	0.39029553561805	0.213822141231195
43847	43847	KLK14	0.653433176010134	0.76928571711012	0.570479858292815
29965	29965	CDIP1	0.640180528592464	2.65798423141378e-06	3.09967209969543e-07
3185	3185	HNRNPF	0.164277833697898	0.0338210924931841	0.0111482381619856
8910	8910	SGCE	0.240517318358251	0.879696402621638	0.732035080996862
57829	57829	ZP4	-2.4380245953778	0.267885995108342	0.131696929809953
105373989	105373989	LOC105373989	1.6211832599572	0.474898234709902	0.27872367267562
929	929	CD14	0.280304962462212	0.129993702435284	0.0541433226511302
26578	26578	OSTF1	-0.132087529664963	0.228600803071946	0.108278314652753
5654	5654	HTRA1	0.22299855247026	0.905847076307832	0.819324562218478
1747	1747	DLX3	1.54113294346855	7.55586013153332e-13	2.98678294192646e-14
2022	2022	ENG	-0.345637478901384	5.82739462647242e-05	9.02160264725429e-06
57211	57211	ADGRG6	1.66707222379991	3.33587565444135e-05	4.8878998750523e-06
285800	285800	PRR18	-1.85798523353609	0.166491387035702	0.0728960724319071
4325	4325	MMP16	-0.105581595461072	0.982074299407846	0.967862101975655
94030	94030	LRRC4B	-0.615150724714633	0.00111790081927865	0.000235852256545198
8754	8754	ADAM9	0.37972308082768	1.78650887991156e-06	2.01089679753565e-07
125206	125206	SLC5A10	0.662877572742706	0.772301225964124	0.577401814971961
63933	63933	MCUR1	-0.137551574179953	0.331955218700896	0.173260113858551
26986	26986	PABPC1	-0.442477923237134	1.54574241943978e-11	7.41827347879291e-13
84284	84284	NTPCR	-0.123268880207881	0.528954689394121	0.32301894345487
2305	2305	FOXM1	0.651575061246606	0.576173269911943	0.366783227464376
101927375	101927375	LOC101927375	1.23230074621506	0.0203581556249805	0.00623028236827782
11277	11277	TREX1	-0.135435601142456	0.665268787098662	0.454366915445336
81617	81617	CAB39L	-0.151283885461413	0.093311062532923	0.0367351340527576
130507	130507	UBR3	0.395086825208307	1.51844995016757e-05	2.06913338714656e-06
10623	10623	POLR3C	-0.380141320002368	5.85165530233269e-05	9.06933650868696e-06
5201	5201	PFDN1	0.197475489935746	0.0700120399220912	0.0261008196127566
6620	6620	SNCB	0.354041210600646	0.253477378491327	0.122910078073586
2770	2770	GNAI1	-0.713175148011823	0.00149915630579227	0.000329148790722838
346288	346288	SEPTIN14	-0.224995580634847	0.597322046980986	0.386443441048036
9051	9051	PSTPIP1	0.542642943883823	2.29879739106016e-06	2.64215801685058e-07
7347	7347	UCHL3	-0.00234784836183295	0.985216448853267	0.977869260084895
8227	8227	AKAP17A	-0.704140574670872	6.66393099078133e-06	8.44583625878837e-07
483	483	ATP1B3	0.363158176306827	1.2457224790628e-06	1.368973407699e-07
7008	7008	TEF	-0.263020360603936	0.0218068566421705	0.00672545552616874
10632	10632	ATP5MG	-0.1102878736318	0.289150097380334	0.145488436524586
107986096	107986096	MDFIC2	0.840889553047989	0.905847076307832	0.836731157297454
84259	84259	DCUN1D5	-0.194491801535273	0.146087672165094	0.0622098259663214
6606	6606	SMN1	-0.618217960786333	7.60481240788929e-06	9.78976894332702e-07
390928	390928	ACP7	-0.211257296784378	0.8868739127769	0.742946620293292
124599	124599	CD300LB	0.201047388848143	0.382259452072741	0.207780046457901
29087	29087	THYN1	0.551423633612498	0.0563889105317088	0.0201913026260097
84669	84669	USP32	-0.0317833188727589	0.837445382622238	0.673820019797247
285141	285141	ERICH2	-1.22254209882187	0.441143196642906	0.252115586847428
5347	5347	PLK1	0.855461531877672	0.260867782702442	0.127266221932792
55687	55687	TRMU	0.477499847595977	0.00579916044797118	0.00149407454884553
494551	494551	WEE2	0.840889553047989	0.905847076307832	0.836731157297454
729993	729993	SHISA9	1.03019151205879	1.55847451426684e-08	1.23301322203341e-09
29103	29103	DNAJC15	0.448735614021495	0.00634755686679689	0.00165670020119321
6130	6130	RPL7A	-0.432466543968355	3.43802210787368e-10	2.09433793275096e-11
254050	254050	LRRC43	-0.117182795868095	0.982074299407846	0.961762641381567
375190	375190	FAM228B	0.410653355425869	0.465608720315511	0.270545842529589
102	102	ADAM10	0.235286937958624	0.000975842100218789	0.000202034891438099
353116	353116	RILPL1	-0.224538393932538	0.352351893614964	0.187221534895779
5434	5434	POLR2E	0.314027772270441	2.53399038697618e-05	3.62334335168969e-06
1015	1015	CDH17	2.05220131595163	0.386871974030593	0.211110060058914
57412	57412	AS3MT	0.894395882809686	0.0675870645576628	0.0250126590854157
64207	64207	IRF2BPL	0.384252582910797	2.57029503631792e-05	3.67972453469267e-06
84926	84926	SPRYD3	0.11182788899317	0.332602513353356	0.173694351435329
54107	54107	POLE3	0.287743894122111	0.00797603079431683	0.00215384730022153
375748	375748	ERCC6L2	0.317862924551084	0.016856505172199	0.00502871570864825
6729	6729	SRP54	0.397756738944206	8.70155557530986e-05	1.40259816002647e-05
2049	2049	EPHB3	0.741429270552303	0.611902919702004	0.400076474036059
54834	54834	GDAP2	-1.04654973166157	1.6972581018437e-18	3.22668902454491e-20
23440	23440	OTP	-1.95643065638359	0.804248934501452	0.619793301636313
84172	84172	POLR1B	0.286148515442702	0.0376797492935684	0.0126057794541515
3987	3987	LIMS1	0.34811744329863	0.00150969350329798	0.00033172480559918
9488	9488	PIGB	-0.299624285415503	0.410340533428256	0.228609123474897
56649	56649	TMPRSS4	0.287833922260631	0.813597099678489	0.63938965001045
155185	155185	AMZ1	0.294280490827361	0.00111166664516323	0.000234021518300171
55765	55765	INAVA	1.05975117542334	6.75646285283389e-17	1.59777247084926e-18
126231	126231	ZNF573	0.196499620903591	0.763654701923211	0.564183446689339
7781	7781	SLC30A3	0.41441362287392	7.38284382368264e-06	9.4569552253745e-07
55843	55843	ARHGAP15	1.03619508708551	3.35379811761788e-08	2.82836391417958e-09
100534599	100534599	ISY1-RAB43	-0.293216474218328	0.00529321585177	0.00135114603901902
90007	90007	MIDN	0.673578789007208	2.25092558019743e-05	3.18858292355098e-06
8654	8654	PDE5A	-0.1452836064774	0.795788345162677	0.609260317118983
2119	2119	ETV5	0.0285057688171669	0.874918069005527	0.725066860872951
399979	399979	SNX19	0.248124972391603	0.00176691348294274	0.000395310151519097
6014	6014	RIT2	-1.0826637985945	0.899824496219282	0.790756778159214
2122	2122	MECOM	1.35640393509698	0.791518710133013	0.603789355130156
118788	118788	PIK3AP1	0.165614664797298	0.0846789189065595	0.0327270058116814
11336	11336	EXOC3	0.341013260997614	0.00381576814177253	0.00093486651221657
170825	170825	GSX2	2.77628214808033	0.287148489371232	0.144152518859448
57215	57215	THAP11	-0.229677976207134	0.0989508132039721	0.0393268258354858
51400	51400	PPME1	0.00742936952044494	0.968701212157708	0.932261921211765
1838	1838	DTNB	0.913261028993897	0.00125381008559396	0.000269322446949007
27335	27335	EIF3K	-0.171643669714992	0.0832157931068127	0.032050596719108
2569	2569	GABRR1	-1.0826637985945	0.899824496219282	0.790756778159214
51127	51127	TRIM17	1.13969568939863	0.566491580569715	0.357796253026614
79007	79007	DBNDD1	-1.02799461140456	0.0845598565938678	0.032666286686265
79073	79073	TMEM109	-0.0839542380236461	0.482370913573234	0.285066587537976
51121	51121	RPL26L1	0.187635278310831	0.470753139226765	0.275214969839203
10565	10565	ARFGEF1	-0.295886542568446	0.000819960161591701	0.000166521732745162
116496	116496	NIBAN1	-0.518983132057941	2.57972012432688e-17	5.72673046784441e-19
55505	55505	NOP10	0.103794984027975	0.394180362097238	0.216567301473351
5987	5987	TRIM27	0.153813615798005	0.267679684469946	0.131520355025313
56895	56895	AGPAT4	0.00112120259304082	0.993195371602095	0.98989284898817
401387	401387	LRRD1	0.438321980491063	0.563366071252598	0.354777277236392
26260	26260	FBXO25	0.147868518296621	0.424529397716961	0.239565189600205
79676	79676	OGFOD2	0.0765699725445166	0.833257436791827	0.669049746239911
29766	29766	TMOD3	-0.180451959576668	0.0235976537191046	0.00735298130144939
200316	200316	APOBEC3F	0.192068473766245	0.68544130229196	0.476651661914754
28968	28968	SLC6A16	0.734761819221529	0.194785240648186	0.0881131114478814
29926	29926	GMPPA	-0.543768896493632	1.56777588016204e-06	1.7528775707602e-07
219958	219958	OR1S2	-1.0826637985945	0.899824496219282	0.790756778159214
7325	7325	UBE2E2	-0.253559473440171	0.0548234035158273	0.0195169155737675
400797	400797	CLEC20A	0.432988580771665	0.651117085240546	0.438116167771257
1716	1716	DGUOK	-0.242414789437575	0.151666769426307	0.065139440181356
9854	9854	C2CD2L	0.117235994957456	0.203494837495226	0.0932595210199371
2	2	A2M	0.139156788600943	0.0945759341809174	0.0373249600555188
5316	5316	PKNOX1	-0.313203994487217	0.0126017905280544	0.00361918924630555
128061	128061	C1orf131	0.197831171700361	0.491023706564623	0.291668796624452
207	207	AKT1	-0.121914844625338	0.216070997832203	0.100552601958776
25992	25992	SNED1	0.432789130136529	0.187474707369621	0.0841193353803043
84541	84541	KBTBD8	1.0651415380715	5.58078225129703e-06	6.95778277548247e-07
154807	154807	VKORC1L1	-0.263397314323147	0.000401636586781553	7.52151980462063e-05
3960	3960	LGALS4	-0.120881069106972	0.982074299407846	0.973448535814341
10980	10980	COPS6	-0.108257489663113	0.395811417996625	0.217784605056626
5024	5024	P2RX3	1.73716052106288	0.809473681978882	0.632478111241868
93973	93973	ACTR8	0.193695686033187	0.158091094563653	0.0683476192169646
65009	65009	NDRG4	0.512101485486152	0.0186709265186778	0.00563926262614213
54819	54819	ZCCHC10	0.62645085538458	0.000302553931811498	5.47834279823288e-05
338699	338699	ANKRD42	0.0948684818173598	0.606019842381055	0.394775227990534
115024	115024	NT5C3B	-0.0693555543259243	0.844116356815337	0.683444119188167
8824	8824	CES2	-0.291327410027664	0.0010122447979692	0.000210686319452119
8611	8611	PLPP1	-0.670259485214235	0.136716386372526	0.0574663672389472
5893	5893	RAD52	0.00166950491536772	0.997080819741571	0.99595608338063
80071	80071	CCDC15	-0.617851553638229	0.26104863484943	0.12744239526061
146779	146779	EFCAB3	0.263533537274633	0.899824496219282	0.770704603996006
25927	25927	CNRIP1	-0.0627612558318593	0.902107958833335	0.794176787931984
80896	80896	NPL	0.683510992087825	1.18138744389932e-07	1.11202295768416e-08
5269	5269	SERPINB6	0.388127918621957	0.0220050072896942	0.00679421977813718
9968	9968	MED12	-0.130542868488305	0.272898800304123	0.134764839656357
388722	388722	C1orf53	0.883433752370982	0.525872842478154	0.32016277385907
3087	3087	HHEX	0.128576123856119	0.687571525733285	0.479263616093925
25907	25907	TMEM158	-0.153597855594872	0.587032023584219	0.376860064523202
161742	161742	SPRED1	0.868150876942562	0.00242684938370021	0.000561524531370269
2888	2888	GRB14	0.840889553047989	0.905847076307832	0.836731157297454
11062	11062	DUS4L	-0.863342986987181	0.0196840629092265	0.00599108398114759
89866	89866	SEC16B	-1.60732802590501	0.766079513199628	0.56684466849281
9655	9655	SOCS5	-0.266255354754668	0.113480015627862	0.046206289328565
114088	114088	TRIM9	-0.73052550784354	3.4638573882011e-06	4.151890731351e-07
91039	91039	DPP9	0.055838386331845	0.645503855301124	0.432640018058522
205251	205251	MTLN	-0.318531207564252	0.229717943539879	0.108887343781901
143384	143384	CACUL1	-0.166119366670804	0.0498014168569795	0.0174491140613482
11113	11113	CIT	-0.116135480774017	0.971077656069713	0.936575215730599
440145	440145	MZT1	-0.507913570424058	3.43229204118464e-06	4.11007671540454e-07
285016	285016	ALKAL2	0.678321835299957	0.843124371696843	0.681648222366535
5617	5617	PRL	1.7395913103445	0.809473681978882	0.631750653344702
81789	81789	TIGD6	0.0056492808111995	0.982074299407846	0.972694901437204
2977	2977	GUCY1A2	-0.269875498028499	0.198218576211214	0.0901391298840946
221035	221035	REEP3	0.0284275005556179	0.861950185054821	0.705027590070923
10955	10955	SERINC3	0.00504202392496208	0.971296253474302	0.937162748169886
23452	23452	ANGPTL2	1.38219833249419	0.368939444594165	0.19865805600648
389384	389384	BNIP5	1.20388932920178	0.750043552937421	0.548888669976082
10221	10221	TRIB1	0.700736167900847	2.26513944889471e-09	1.55315595435139e-10
1347	1347	COX7A2	-0.0539759647494232	0.703415420798531	0.496708402688721
54879	54879	ST7L	0.849733929586143	1.35702953657848e-08	1.05947880703137e-09
220992	220992	ZNF485	-0.172961248276495	0.818230727629665	0.64489082677263
114899	114899	C1QTNF3	1.88226857647135	0.0711058160973991	0.0265580408584965
29919	29919	RMC1	0.0633391906863758	0.718707023406412	0.514088180366228
3575	3575	IL7R	-1.50815972542893	4.37353506371458e-05	6.56803416801975e-06
55588	55588	MED29	0.555927950798076	7.20210369750049e-06	9.18786891450679e-07
79635	79635	CCDC121	-0.119718897167229	0.899824496219282	0.788096352928017
117584	117584	RFFL	-0.959522934155243	1.22552734425666e-12	5.01490932038023e-14
260425	260425	MAGI3	0.0154602478612082	0.972870723282436	0.941983910626261
4064	4064	CD180	2.3887241211278	3.49211654591663e-05	5.139096916526e-06
147929	147929	ZNF565	-0.147837174190278	0.741870520662514	0.53909442548071
9415	9415	FADS2	-0.942260224728654	4.09360336479387e-11	2.15203051751466e-12
84225	84225	ZMYND15	-0.826948488400262	0.00339509850019346	0.000818617617852247
222255	222255	ATXN7L1	0.280728449354098	0.504524130711643	0.302986958976674
55657	55657	ZNF692	-0.241592670711364	0.222761636841411	0.104712042820602
7988	7988	ZNF212	-0.260452707826987	0.194100087319103	0.0876954837218113
2252	2252	FGF7	0.417586290201523	0.274012226536817	0.135489381822616
158830	158830	CXorf65	1.03974380859935	0.677558310253252	0.46863173455353
114805	114805	GALNT13	0.780824179181661	0.905847076307832	0.803587514505913
83856	83856	FSD1L	0.625808311281332	0.00653487377582153	0.00171240736918154
346606	346606	MOGAT3	-0.125308832523698	0.927511198768482	0.86764894561589
4678	4678	NASP	0.770106373927045	3.94877969767193e-11	2.06445214588772e-12
100507436	100507436	MICA	-0.952319731893319	6.15949487703027e-07	6.51900402565193e-08
770	770	CA11	0.883852381284368	3.59627107756861e-11	1.86348249194131e-12
150483	150483	TEKT4	-0.617019833980132	0.677901322823071	0.468986853835054
134492	134492	NUDCD2	-0.427124313896636	0.011005987327821	0.00309389894742547
100505767	100505767	SPDYE18	0.456242522477123	0.86523859203238	0.708720325891241
4985	4985	OPRD1	0.265590776406224	0.763979729887294	0.564671043616923
8711	8711	TNK1	0.300178335357886	0.934246896352589	0.87879747759266
114825	114825	PWWP2A	-0.306915493566819	0.0303519933237821	0.00979363280783025
23046	23046	KIF21B	0.280780054033874	0.00737639754499203	0.00196674204282883
3012	3012	H2AC8	1.1824918807148	0.228462711197561	0.10817318076699
92162	92162	TMEM88	1.03261419824852	0.675273913734812	0.466386365041675
2963	2963	GTF2F2	0.183995728669665	0.183025598884776	0.0817160023305763
23405	23405	DICER1	-0.292459485706499	0.00104026277482494	0.000217060568560238
64843	64843	ISL2	0.741274764575212	0.00511986584848339	0.00130036817643623
8527	8527	DGKD	0.619531189145018	1.4743750146387e-06	1.64075814531171e-07
79957	79957	PAQR6	0.451820199662027	0.224479173526534	0.105759566712349
3638	3638	INSIG1	-1.15525046474074	8.44383145418175e-39	2.64282674622277e-41
51327	51327	AHSP	0.840889553047989	0.905847076307832	0.836731157297454
222553	222553	SLC35F1	-0.121172938273987	0.923711888067802	0.861552872125837
57538	57538	ALPK3	0.213985841259686	0.00343294435972786	0.000830528589665802
168391	168391	GALNTL5	0.84088955304799	0.905847076307832	0.836731157297454
26289	26289	AK5	1.38865995895561	3.3414242271891e-08	2.81405518003e-09
27166	27166	PRELID1	-0.155846128409048	0.0677146155594379	0.0250755641551848
79724	79724	ZNF768	-0.781094309503685	5.94992346097273e-13	2.31403155527311e-14
729920	729920	CRPPA	1.91325933627118	0.00223929626302589	0.000513326187924849
390748	390748	PABPN1L	1.36362200272233	0.79112413586492	0.601380730566879
4330	4330	MN1	0.436824338821402	0.625620542596485	0.413417945061295
80232	80232	WDR26	-0.093013194371444	0.21106257087279	0.0976713363385125
9134	9134	CCNE2	0.185495328668078	0.723154833595193	0.518275634231992
223075	223075	ITPRID1	-1.02216499058977	0.886709027722213	0.742393155371029
10390	10390	CEPT1	-0.30356306013769	0.00010222166451783	1.67140390427635e-05
9904	9904	RBM19	0.245783312945774	0.0197030062443528	0.00599895043190083
57462	57462	MYORG	0.406880754872157	0.181686228857777	0.0809811105266509
55208	55208	DCUN1D2	0.218272139706402	0.116400513020392	0.0475371248328801
10725	10725	NFAT5	-0.0749397743508898	0.593273784306326	0.382895936257517
317	317	APAF1	-0.381284026980114	0.00544353404662508	0.00139424893943292
64132	64132	XYLT2	-0.443213109075084	3.12697807029719e-05	4.56368792732181e-06
25852	25852	ARMC8	-0.419730514975237	0.00112650046428359	0.000238620435937711
100534012	100534012	TNFAIP8L2-SCNM1	0.586153714854956	7.0959502129344e-05	1.12240469084206e-05
10038	10038	PARP2	-0.63094021775139	8.71901123100286e-05	1.40642255004237e-05
91522	91522	COL23A1	-0.858424503730867	5.80834398755433e-09	4.22841247804337e-10
64344	64344	HIF3A	0.498476596983253	0.606880414330083	0.395617227147189
8705	8705	B3GALT4	-0.919724711709073	0.0246175834842759	0.00771074138694875
6141	6141	RPL18	-0.406041684968072	1.55199411258604e-07	1.49145437817635e-08
29951	29951	PDZRN4	0.840889553047989	0.905847076307832	0.836731157297454
648	648	BMI1	-0.853522551854031	1.71149483539167e-08	1.36498979510748e-09
9692	9692	PRORP	0.464841893014223	0.000415047957710254	7.80395047129232e-05
6730	6730	SRP68	-0.239131943373807	0.00198992362028084	0.000450740248539819
5978	5978	REST	-0.230329784965793	0.0219585803201886	0.00677733960499648
6746	6746	SSR2	0.0378339869683316	0.74177097298389	0.538797598511288
284004	284004	HEXD	0.963319741506347	0.000552280475398013	0.000107075765965708
3755	3755	KCNG1	-0.492043245923874	6.59534257118437e-13	2.584160191341e-14
80352	80352	RNF39	-0.213027425554502	0.313987130580845	0.161261227848888
573	573	BAG1	0.540906310609831	9.2408037576238e-09	7.0164336187835e-10
6887	6887	TAL2	1.36151167860052	0.79112413586492	0.601180603254791
5127	5127	CDK16	-0.251193739970778	0.00381554703747064	0.000934579608508671
784	784	CACNB3	0.295410876391503	0.587242975260205	0.377053568557667
1618	1618	DAZL	0.896297603739142	0.851724355842426	0.692467254355863
4485	4485	MST1	-0.205791421084239	0.659118977793747	0.446403828639653
22982	22982	DIP2C	1.87899124667823	0.374149021085812	0.202308944398629
22861	22861	NLRP1	0.861665574959186	0.155788455575859	0.067153465722927
10498	10498	CARM1	-0.145230227827873	0.210149084265071	0.0970846962434702
51010	51010	EXOSC3	-0.0601361969290884	0.788026155903412	0.596557678215642
25873	25873	RPL36	-0.604979161542407	2.90581086800369e-13	1.08801589331153e-14
64854	64854	USP46	-0.178974248315547	0.421667086806177	0.237306086854563
113419	113419	TEX261	0.872744694904337	2.099266355164e-20	3.23656668680011e-22
7941	7941	PLA2G7	-0.232901976442813	0.905847076307832	0.807580524538001
84451	84451	MAP3K21	-0.716315235311447	1.91669889079749e-06	2.16854821470857e-07
100287898	100287898	TTC34	0.683532011212406	0.651927108501176	0.43903906994002
55007	55007	FAM118A	0.348329027332326	0.0839475255228722	0.0323762148512833
7311	7311	UBA52	-0.441773100939507	1.32929306165537e-07	1.25971955938476e-08
64149	64149	C17orf75	0.0888607062657175	0.809473681978882	0.629422118498448
285761	285761	DCBLD1	-0.405029858419756	0.0447429986514878	0.0153991386401887
1537	1537	CYC1	-0.0698098146165095	0.503677594158145	0.302329169715513
152485	152485	ZNF827	0.166248166439899	0.849781302192705	0.689557655520656
22907	22907	DHX30	0.23764559384632	0.0128530590204417	0.00370029236390969
203328	203328	SUSD3	-0.280324960390144	0.113231709101344	0.0460837722035498
348	348	APOE	-0.540323319775017	1.19476555901343e-22	1.41269445336312e-24
50999	50999	TMED5	-0.275510290992342	0.000273489936681344	4.91562217381817e-05
197320	197320	ZNF778	0.394773146717652	0.0151221074059058	0.00445345318086173
56977	56977	STOX2	0.279796130943025	0.497925587012281	0.297779876357313
7058	7058	THBS2	0.424992198538484	0.227584178411969	0.107638491615468
7001	7001	PRDX2	0.322867821586511	0.000404511929368166	7.58240062352431e-05
107	107	ADCY1	-0.341446907728234	4.43803807693329e-05	6.68290901516994e-06
3601	3601	IL15RA	-0.740447288891819	0.0599417946340102	0.0217142651401243
11017	11017	SNRNP27	-0.142739366944704	0.401009963158288	0.221969810940802
9413	9413	FAM189A2	-1.12397088754333	0.76928571711012	0.570345541065455
26137	26137	ZBTB20	-0.434651785433712	0.0220608586182062	0.00681274298486076
54857	54857	GDPD2	1.33295820490017	0.52718749660314	0.321238170276985
6780	6780	STAU1	-0.195665755542757	0.017519252175754	0.00525384633149894
283847	283847	TERB1	-0.233270271267636	0.700195638239438	0.49285201592649
390195	390195	OR5AN1	1.78118900379193	0.707696759680008	0.501536444711497
123920	123920	CMTM3	0.386526391811875	9.5077994008722e-07	1.02721486600741e-07
9414	9414	TJP2	0.789600808095126	0.0672655768030131	0.0248819863882704
3339	3339	HSPG2	-0.567280439040758	2.43456118172508e-13	8.9987165474481e-15
5217	5217	PFN2	-0.409808054451469	0.79477219945398	0.607653166579577
60481	60481	ELOVL5	-0.322137282056824	4.3341000170939e-06	5.27035404617342e-07
81628	81628	TSC22D4	-0.139117300239466	0.19722233308535	0.0895830188711477
79652	79652	TMEM204	2.09448112314058	0.566159627259862	0.357455330652158
284346	284346	ZNF575	-0.906237142494523	0.29295980183258	0.148142035635141
100132202	100132202	LOC100132202	0.137386676509497	0.971549281415467	0.939338872270991
55789	55789	DEPDC1B	0.081788464967253	0.956315542364368	0.912249533196126
140831	140831	ZSWIM3	0.322345560811052	0.545699485685375	0.339413503790052
64841	64841	GNPNAT1	0.0718682323359353	0.812311340253419	0.637439106839068
26121	26121	PRPF31	0.0905025850708238	0.516654595038146	0.312633975088289
647166	647166	C13orf42	1.73372592276211	0.809473681978882	0.633505956934151
138883	138883	OR1N1	0.840889553047989	0.905847076307832	0.836731157297454
55879	55879	GABRQ	0.304458317172027	0.928286667703268	0.868779042682702
79703	79703	C11orf80	-0.251557755494038	0.702245980739167	0.495103231986621
92715	92715	DPH7	-0.488760777996469	0.00235742941797944	0.000543343110733579
8925	8925	HERC1	0.506289989748585	1.05031896566955e-07	9.77083370949765e-09
3925	3925	STMN1	-0.798679408919481	4.86835590534923e-07	5.05092277898053e-08
23136	23136	EPB41L3	0.389004682136267	0.204392832211234	0.0937792650428407
9061	9061	PAPSS1	0.626795055552785	5.94259789791432e-09	4.33992543405323e-10
3663	3663	IRF5	-0.157495727819842	0.127527606110391	0.0529609515899238
2650	2650	GCNT1	-1.79388674984172	2.70295222637928e-14	8.66360969795247e-16
127733	127733	UBXN10	4.73740734051543	0.0146096274045105	0.00428305195687789
283375	283375	SLC39A5	1.35464138444052	0.809972683204299	0.634485643859393
1033	1033	CDKN3	0.406394012727423	0.853359750436604	0.694511724975527
165324	165324	UBXN2A	-0.42842084918354	0.00106184512157939	0.000222425564793827
55144	55144	LRRC8D	-0.509346790537395	0.000190721776354958	3.30858561774989e-05
55663	55663	ZNF446	-0.435124392598233	0.205071846716382	0.0941740127243898
64219	64219	PJA1	0.653231584397117	8.59976821559458e-09	6.49979583442609e-10
23499	23499	MACF1	0.219290779417293	0.00890809912238399	0.00243755497344084
26994	26994	RNF11	-0.642057223818956	5.15134367304234e-15	1.49885499557599e-16
51293	51293	CD320	-0.0140042896257117	0.971549281415467	0.939317966585199
30819	30819	KCNIP2	0.820313296398341	0.535564528141753	0.33028496953737
56992	56992	KIF15	0.145923849646227	0.964187395997247	0.92372160586182
960	960	CD44	-0.046629038686958	0.673122559707127	0.46341794263034
23595	23595	ORC3	-0.600562211657455	5.8220150058008e-05	9.00989976554115e-06
9906	9906	SLC35E2A	0.373405491034678	0.0948032434089701	0.0374256587757779
80067	80067	DCAF17	-0.434221629053783	0.0121613701461882	0.00347155555381539
23439	23439	ATP1B4	1.40432434469959	0.000166478357788844	2.85251175473064e-05
151649	151649	PP2D1	0.755620112257715	0.74177097298389	0.538854157315076
56899	56899	ANKS1B	0.82527676875437	0.487845814640523	0.289206920080176
4113	4113	MAGEB2	0.317066613771135	0.557085059291776	0.348884487662878
393	393	ARHGAP4	-0.278243897480522	0.0184471845220883	0.00556701615477552
196051	196051	PLPP4	0.206567585537758	0.832965393118273	0.668638608008546
83983	83983	TSSK6	-1.26102360014343	0.00358408442405778	0.000870002061551845
10419	10419	PRMT5	-0.0654647240653286	0.655286004334411	0.442820351506109
23233	23233	EXOC6B	-0.337196469077414	0.0767970170192848	0.029124377346385
4237	4237	MFAP2	-0.42664598899854	0.905847076307832	0.810237265419166
55351	55351	STK32B	0.840889553047989	0.905847076307832	0.836731157297454
142940	142940	TRUB1	0.693983193771375	0.00663835332653731	0.00174491000613497
59345	59345	GNB4	-0.201448018635252	0.274142103154022	0.135617159358928
54886	54886	PLPPR1	-1.97085833059848	0.772007597249127	0.576601516763437
6563	6563	SLC14A1	-0.944243510825797	0.430121418962869	0.243842670774695
100310812	100310812	SPDYE2B	2.09448456827762	5.1421829371861e-22	6.52720143304791e-24
2318	2318	FLNC	0.146082591190919	0.893933617511883	0.753929268931321
55613	55613	MTMR8	0.2787043795042	0.678679630649166	0.469682651709908
7074	7074	TIAM1	0.625622151798937	0.346250144023346	0.183290011323551
2814	2814	GP5	1.99378403964553	0.273989604152757	0.135446434464665
3801	3801	KIFC3	-0.293717147646465	0.00184596137531848	0.000414707372093805
162966	162966	ZNF600	-0.312748414375818	0.12962797048638	0.0539383991260491
57103	57103	TIGAR	0.545719205818692	0.00790535970407303	0.00213247226933031
55786	55786	ZNF415	-1.47942518344266	0.0366448474125581	0.0122107011983305
401548	401548	SNX30	0.234127289865539	0.0812366899450225	0.0311800475752588
154197	154197	PNLDC1	0.303510214025234	0.932824687347286	0.875849531086269
344	344	APOC2	0.145985190509465	0.159561068763865	0.0692420866999974
9173	9173	IL1RL1	0.473132980879257	0.905847076307832	0.833281446545817
389337	389337	ARHGEF37	1.87650660181232	0.341793684473902	0.180019660975735
10556	10556	RPP30	0.0971135751646175	0.63904470747221	0.425844606839854
1173	1173	AP2M1	0.192369035340733	0.00579350181122186	0.00149173074656419
4092	4092	SMAD7	-0.615687062485691	7.68146749376142e-15	2.30181342043393e-16
79843	79843	FAM124B	-0.855371815313595	0.793910795857921	0.606767496477396
2975	2975	GTF3C1	0.443529763408534	1.82511033976206e-06	2.05857805667244e-07
57037	57037	ANKMY2	-0.417072935152373	0.00112489738050921	0.000238110776886317
10186	10186	LHFPL6	1.14755278089971	0.577663394686131	0.368227605366371
51455	51455	REV1	-0.110995772469642	0.582453205654024	0.372502676125109
9985	9985	REC8	1.00084766908304	0.0197733843472209	0.00602381661908033
1592	1592	CYP26A1	-1.0826637985945	0.899824496219282	0.790756778159214
57732	57732	ZFYVE28	0.0189411960191342	0.924167612353008	0.862316039352055
6714	6714	SRC	-0.486228141119762	1.31431867670579e-05	1.76887959619245e-06
10893	10893	MMP24	0.903757989063037	0.198416705123426	0.0902437770302858
6464	6464	SHC1	0.160813721500312	0.0614813400812997	0.0223931340097889
7710	7710	ZNF154	0.239539247537977	0.754124436219304	0.553715200720231
2840	2840	GPR17	2.32409866991276	0.665062913105876	0.453392133190036
51319	51319	RSRC1	-0.335021074522851	0.000548001060710859	0.000106119025319364
57154	57154	SMURF1	0.0875561442531596	0.486997561230507	0.288450013227528
158471	158471	PRUNE2	1.62236959510585	0.481910334809553	0.284453895178725
80723	80723	SLC35G2	0.568447353594468	0.00101006589718608	0.000210115719295244
51744	51744	CD244	1.6104538244728	2.49192612307868e-05	3.55597410016792e-06
114984	114984	FLYWCH2	0.528692073829669	0.0204059654118229	0.00624609652465291
27037	27037	TRMT2A	-0.465247562728561	7.07127762105294e-05	1.11809223614632e-05
414152	414152	C10orf105	-0.291061597436618	0.491416559810315	0.29207300410642
51463	51463	GPR89B	-0.808818668098541	0.506940005723748	0.304845682454291
7323	7323	UBE2D3	0.0757221841302337	0.350421656540539	0.185965379196961
583	583	BBS2	-0.970329693569639	8.94474362076831e-12	4.1216432959548e-13
54854	54854	FAM83E	1.04979548463518	0.312933971003084	0.16048454039502
196374	196374	KRT78	-0.238925565004968	0.905847076307832	0.821593982805071
157638	157638	LRATD2	-0.590231378873423	1.35906326632441e-07	1.29029480683903e-08
51596	51596	CUTA	0.11723494904537	0.228818642063926	0.108420226538887
390595	390595	UBAP1L	1.05837584902314	0.00934674620830336	0.00257329418011018
347862	347862	GATD1	0.164620340884245	0.305189008771428	0.155698930922513
2820	2820	GPD2	0.21399353808409	0.100662374803028	0.0401645967741286
10452	10452	TOMM40	-0.120978493022283	0.375458946415133	0.203213101583754
283417	283417	DPY19L2	0.563395950542963	0.584900285102174	0.374915217814
768211	768211	RELL1	-0.729196906463058	8.67214906918251e-07	9.33413367035989e-08
3868	3868	KRT16	-1.0826637985945	0.899824496219282	0.790756778159214
8790	8790	FPGT	0.116544797802597	0.625448830162788	0.412869456136556
29086	29086	BABAM1	0.0628096613799847	0.67426291478802	0.465190581577037
148823	148823	GCSAML	-0.105704360007305	0.982074299407846	0.962337447706869
90522	90522	YIF1B	0.0816042263103269	0.705689975511357	0.499214406254919
10402	10402	ST3GAL6	0.849022140941264	3.85446753253439e-10	2.36366234824169e-11
6560	6560	SLC12A4	0.214027350122085	0.0733770638931083	0.0276147496584914
256364	256364	EML3	0.203912094310608	0.0851698113493328	0.0329660928644783
285521	285521	COX18	0.191055347589714	0.23070178024066	0.109458947682536
25814	25814	ATXN10	0.287318652489418	0.00642284685836327	0.00167932893862382
64063	64063	PRSS22	0.228729616059369	0.0755454527220178	0.0285840558377866
128239	128239	IQGAP3	-0.424443690014561	0.0438221578415155	0.0150239415540813
9568	9568	GABBR2	-0.428582192806506	0.491946526735294	0.292720172645033
9055	9055	PRC1	0.551519369184599	0.239127263288786	0.114345326733466
7412	7412	VCAM1	0.0142731082288781	0.992805711781424	0.989237987088301
2737	2737	GLI3	0.665132793264172	0.77524099300491	0.580678105407898
90416	90416	CCDC32	0.191697676672367	0.179360174034748	0.0796740493712579
55722	55722	CEP72	0.267126089759189	0.324130569275563	0.167861046570287
4151	4151	MB	3.16283780100801	0.00597741565282117	0.00154658224507006
51087	51087	YBX2	1.88976963711849	0.481287771964503	0.28376321215102
8763	8763	CD164	-0.495059868515601	1.38336446046811e-12	5.7008759716735e-14
5296	5296	PIK3R2	-0.303865206031316	0.000208339468901882	3.64560862815037e-05
26047	26047	CNTNAP2	-0.373103752841636	0.795249113814186	0.608247870409404
6279	6279	S100A8	-0.895300916381186	0.637495609144005	0.424664524192433
54978	54978	SLC35F6	-0.156719756535888	0.267885995108342	0.131708394754449
5223	5223	PGAM1	0.172721316045589	0.0242809206156863	0.00758981075061707
390980	390980	ZNF805	-0.907932623409239	5.89182409600166e-07	6.20497558826582e-08
29080	29080	CCDC59	0.233337744811228	0.14499679376644	0.0616606122278934
64844	64844	MARCHF7	0.0400285920368357	0.789853573002265	0.598902477367161
112268444	112268444	LOC112268444	-2.33254306313032	0.498533436674301	0.298490140894078
203562	203562	TMEM31	-0.125840503317531	0.966365919603102	0.92745969928217
56945	56945	MRPS22	-0.306419817207873	0.0154524226952077	0.00456058287625328
5716	5716	PSMD10	-0.550017314940034	8.69434866539846e-08	7.88577989078439e-09
257144	257144	GCSAM	0.615866787218796	0.869953801529277	0.715353835200868
142680	142680	SLC34A3	1.24772368620481	0.234885824666991	0.111840668268668
650	650	BMP2	-0.724827421527407	0.000449576675997448	8.52635931964512e-05
23271	23271	CAMSAP2	0.0490441130798559	0.75884669570564	0.55867795333293
6873	6873	TAF2	0.181905811862488	0.0988113279474224	0.0392599346826396
388566	388566	ZNF470	0.186543485661045	0.492051099228112	0.2928407052034
137964	137964	GPAT4	0.332424677114904	0.0188394099247556	0.00570111126412344
116412	116412	ZNF837	0.895472169182057	0.0766371760920606	0.0290548756052958
1476	1476	CSTB	-0.577478929709365	6.87420046948389e-23	7.70895246577618e-25
54475	54475	NLE1	-0.21122675929166	0.459783515214294	0.266308274939804
120071	120071	LARGE2	-0.120880987773314	0.982074299407846	0.973309365802383
53831	53831	GPR84	0.150017014613214	0.401176473846707	0.222108484216295
10018	10018	BCL2L11	-0.442413815534668	0.000232133489855114	4.09963915602234e-05
84817	84817	TXNDC17	0.734856997063578	0.000114396260422621	1.88571822084237e-05
4710	4710	NDUFB4	0.204715991642541	0.0392741147994002	0.013248440742625
83871	83871	RAB34	1.56059164104011	0.337460197960536	0.177209145859993
51411	51411	BIN2	0.294670679487424	0.00122101580695679	0.000261570418043952
114789	114789	SLC25A25	-0.296041332788708	0.072147288989606	0.0270097571195656
644100	644100	ARL14EPL	3.05984898166095	0.361472507776566	0.193254646248829
5480	5480	PPIC	-0.76012584320112	0.000449576675997448	8.5287454966652e-05
112268340	112268340	LOC112268340	-6.41628006764709	0.21675729586433	0.101052216438794
10309	10309	CCNO	-0.434786062824775	0.713567362103094	0.509088312764562
6007	6007	RHD	0.158326522776573	0.791403709424023	0.603160152854367
1123	1123	CHN1	0.576230855425616	0.682999518642032	0.474097388005389
5307	5307	PITX1	-0.168636850844436	0.821685768239532	0.649317856935005
283237	283237	TTC9C	0.23957057170745	0.363350717920846	0.194701059941936
51317	51317	PHF21A	-0.556941791429751	2.19106354462685e-06	2.50563286011058e-07
221955	221955	DAGLB	-0.0632411236767654	0.74509226249204	0.543388831910282
3082	3082	HGF	0.610587762758806	0.886709027722213	0.742128925987859
1153	1153	CIRBP	-0.25430497073416	0.0322266074660594	0.0105118236866264
117248	117248	GALNT15	0.0210839852690284	0.982074299407846	0.967982864510877
25777	25777	SUN2	0.418832548774783	1.91380985719923e-09	1.29672736513412e-10
2729	2729	GCLC	-0.219530760375907	0.00225641803442378	0.000517774242061307
58500	58500	ZNF250	-0.119411647209176	0.664996609293357	0.452041977267287
84334	84334	COA8	0.0208621853090167	0.926123720761603	0.865089135263357
5137	5137	PDE1C	-0.353469300083481	0.550839332813211	0.343855539001813
388121	388121	TNFAIP8L3	1.14245817617729	4.34155712952895e-36	1.76148495372994e-38
55929	55929	DMAP1	-0.0596963642961785	0.890391566287181	0.747353171428343
79905	79905	TMC7	0.651424868306061	0.261676411739008	0.127888222557428
55829	55829	SELENOS	-0.219314461789354	0.102468527071002	0.0409743446509499
284406	284406	ZFP82	-0.493338683619749	0.147935391737658	0.0630995506750959
63924	63924	CIDEC	-0.65444325358333	0.00385517343416471	0.000945973249921367
4130	4130	MAP1A	1.20142366117611	0.012396600132206	0.00354948151933563
84527	84527	ZNF559	0.122107853047404	0.729777390423249	0.525052266117417
5908	5908	RAP1B	0.325569791455265	4.97270995893619e-05	7.5917915909337e-06
138428	138428	PTRH1	-0.890590620617954	0.00275985235646893	0.000647282824164449
3383	3383	ICAM1	0.911174689622114	1.34694498259296e-20	2.02982493174618e-22
728441	728441	GGT2	2.9159937640648	0.00518660748691352	0.00131924385812632
196996	196996	GRAMD2A	1.73716052106288	0.809473681978882	0.632478111241868
5289	5289	PIK3C3	0.837037624916742	7.87901270065557e-11	4.33384515905764e-12
6726	6726	SRP9	0.314290974272183	0.000122969400839911	2.03915525301678e-05
55716	55716	LMBR1L	-0.347635371635466	0.0733889194010791	0.0276253249474139
23185	23185	LARP4B	-0.332265960641855	7.68636341983219e-06	9.90554281547117e-07
91	91	ACVR1B	0.097325297697591	0.55081156162703	0.343779512065702
135946	135946	OR6B1	-0.76924265131125	0.718707023406412	0.514062088495023
898	898	CCNE1	-0.602359660051292	0.0692236326363814	0.0257547381842539
55333	55333	SYNJ2BP	-0.0637960997385196	0.87344341778831	0.720503490521256
257194	257194	NEGR1	0.512040817992195	0.00816341511102826	0.00221107278814322
6428	6428	SRSF3	0.380791666884682	4.9473454554445e-05	7.55020030382273e-06
83879	83879	CDCA7	-1.20738456366316	0.418276889413625	0.234824665325472
10234	10234	LRRC17	1.10532250674571	0.541120099615724	0.335122486778764
29978	29978	UBQLN2	-0.216639408031335	0.0206988935893755	0.00634775667891877
1119	1119	CHKA	0.690067922054183	1.02799705917237e-10	5.74982415870476e-12
102723475	102723475	KCNE1B	-0.0489881263971665	0.892914517194172	0.752246536732089
6154	6154	RPL26	-0.567461117497563	1.92139725830849e-13	6.96037376944767e-15
105375817	105375817	LOC105375817	0.408700888497466	0.860113588591788	0.702628001948221
55254	55254	TMEM39A	-0.203914225515643	0.0363372755097265	0.0121032573922717
201595	201595	STT3B	-0.466763388076337	4.40092393370473e-10	2.72172134542569e-11
5581	5581	PRKCE	-1.32144728633605	1.32370446630046e-18	2.47698288772296e-20
11235	11235	PDCD10	-0.140922181492028	0.178932388314214	0.0794321661217508
23545	23545	ATP6V0A2	0.324079998228364	0.000974644770469822	0.000201730509206963
64342	64342	HS1BP3	-0.120500335713282	0.525667430461061	0.31994631004878
54808	54808	DYM	-0.68150820278008	2.97115830134571e-14	9.64382222659014e-16
79090	79090	TRAPPC6A	0.0551824540349963	0.873065023531452	0.719949783902507
79415	79415	CYBC1	-0.407786209166148	2.26237307970785e-05	3.20873293111059e-06
8362	8362	H4C12	0.0196173016007383	0.982074299407846	0.966898238653153
1296	1296	COL8A2	-1.76799814324587	3.12662849265388e-135	7.24889234951344e-139
55250	55250	ELP2	-0.405885589650271	4.03935434427589e-07	4.12996062325548e-08
55501	55501	CHST12	0.140538107446272	0.487087358544773	0.288600750182293
3049	3049	HBQ1	-1.0826637985945	0.899824496219282	0.790756778159214
201780	201780	SLC10A4	0.499605531831158	0.107755843963794	0.0434258611882142
29801	29801	ZDHHC8	-0.459091781691888	7.59481735561037e-05	1.20923684436687e-05
51397	51397	COMMD10	0.14168185854632	0.444142860329397	0.254417428194252
4121	4121	MAN1A1	-0.26695561074041	0.000154949922047984	2.62770778802037e-05
10228	10228	STX6	0.233950659533749	0.00873694565046911	0.00238464481933919
1267	1267	CNP	-0.325935353573539	0.000357438860245903	6.6005924114267e-05
3836	3836	KPNA1	0.194177563654835	0.0119695635695862	0.00340917147052378
63976	63976	PRDM16	0.453120933501938	0.914937277200656	0.849866962418724
440400	440400	RNASEK	-0.0666942843583472	0.52514785770593	0.319386568765335
148014	148014	TTC9B	0.640290094754963	0.712798981045704	0.508041978405736
54989	54989	ZNF770	-0.405559020065298	1.31309944094755e-05	1.7664775995127e-06
64651	64651	CSRNP1	1.01566485229832	9.49503715265427e-15	2.85627095706692e-16
223	223	ALDH9A1	0.398079287804803	3.17424429098918e-05	4.64003019873339e-06
283365	283365	OR6C6	0.475846393370654	0.911335949749506	0.844333742956083
100128071	100128071	FAM229A	0.390468540732121	0.665062913105876	0.452399601242252
54883	54883	CWC25	0.395897189712396	0.00331435606076342	0.000794730830775997
1947	1947	EFNB1	0.0561454810274538	0.757351062326163	0.557107939108999
347168	347168	OR1J1	-0.120881013763069	0.982074299407846	0.973354074579174
9399	9399	STOML1	-0.467936842008051	0.307905400953869	0.157316762847525
26091	26091	HERC4	0.358159828951187	0.000489092654863675	9.36343267266399e-05
6747	6747	SSR3	-0.232722048438651	0.00910133303249254	0.00249676051949152
93010	93010	B3GNT7	-0.372407806376683	0.357272269199145	0.190491369869758
10497	10497	UNC13B	-0.0769976609054751	0.718051079209474	0.513340629512601
23105	23105	FSTL4	0.618937693268217	0.887196768686163	0.74377870876234
112267855	112267855	LOC112267855	0.875671743345622	0.806749232205325	0.623543790150003
27189	27189	IL17C	-1.9300708666651	0.453210542277863	0.260925074853418
124565	124565	SLC38A10	0.657411893410666	2.57154497710679e-08	2.11798841504014e-09
3423	3423	IDS	0.718567542631326	1.62062679982111e-20	2.46104574017927e-22
91801	91801	ALKBH8	-0.255363705432066	0.521577954308037	0.31652009398975
7045	7045	TGFBI	0.364831552693905	0.00622194030787207	0.00161917882461836
10093	10093	ARPC4	0.225395176898327	0.0146459106601775	0.00429538676986599
63876	63876	PKNOX2	-1.00055481780822	0.626552190706305	0.414415061875629
221895	221895	JAZF1	0.101144857001517	0.899824496219282	0.764029425078097
10717	10717	AP4B1	0.498100107328308	0.000262674507030473	4.70295920835293e-05
90324	90324	CCDC97	0.26051623265291	0.0297521061019705	0.00957075226719622
7424	7424	VEGFC	-0.186819271703529	0.607910110045655	0.396535117281273
2877	2877	GPX2	1.7749056771039	0.645472425446524	0.432484857019754
91351	91351	DDX60L	0.0489681718892042	0.685259560299	0.476341384493474
26262	26262	TSPAN17	-0.149225906694065	0.115475979646919	0.0470859280598199
84069	84069	PLEKHN1	0.218533035409857	0.793439577171772	0.606036442819777
8174	8174	MADCAM1	-0.322004274396441	0.905847076307832	0.828376832889284
10611	10611	PDLIM5	-0.373016743393063	7.86227330910013e-06	1.0148543823895e-06
145270	145270	PRIMA1	-0.00692740720174874	0.991846733132179	0.987600109974895
653641	653641	GOLGA6C	0.581820009912696	0.676798876925013	0.467851073414414
253461	253461	ZBTB38	0.453371042258651	0.000768807089449829	0.000154804140077013
283643	283643	TEDC1	0.00409703176491672	0.992373828071019	0.988462541899986
136242	136242	PRSS37	-0.117291726125588	0.966453365695236	0.927756685845649
1548	1548	CYP2A6	0.840889553047989	0.905847076307832	0.836731157297454
6184	6184	RPN1	-0.321109971182532	4.21929683660025e-06	5.1234144048441e-07
6392	6392	SDHD	-0.357083209135346	9.70174124251056e-06	1.27309697867292e-06
5753	5753	PTK6	-0.133189126450625	0.851081878369358	0.691501467122358
6509	6509	SLC1A4	0.550928595318034	3.79414380063156e-06	4.56537560430715e-07
255783	255783	INAFM1	-0.568402917217334	0.0808164505843619	0.0309625420716764
59340	59340	HRH4	0.345633843222442	0.833768814866231	0.669754573138087
4913	4913	NTHL1	0.504717822503942	0.14848136362898	0.0633668510056328
677	677	ZFP36L1	-0.758169285591086	9.77710151160137e-23	1.13337987730845e-24
10838	10838	ZNF275	-0.169142815195512	0.297280170082672	0.150806526372203
374897	374897	SBSN	0.0702889462029938	0.97471400408942	0.944913585391769
252969	252969	NEIL2	-0.256757309712435	0.362373259580785	0.194030265577424
114786	114786	XKR4	0.247946378029567	0.797771743108314	0.611350312459681
56670	56670	SUCNR1	1.20901441780796	1.81897794664061e-29	1.17026924057907e-31
90589	90589	ZNF625	0.390450412149403	0.822358267198882	0.650241203334327
2010	2010	EMD	0.456072324907808	0.914588155051161	0.849173341202373
1136	1136	CHRNA3	1.16071484707173	0.236028007748663	0.112535229668321
133022	133022	TRAM1L1	1.77490573888713	0.645372721465004	0.432268426896747
4340	4340	MOG	0.228326068712094	0.806886561151129	0.623883772431233
51557	51557	LGSN	1.8658331411236	0.00261525102344807	0.000609209636772607
124626	124626	ZPBP2	-0.120881080152011	0.982074299407846	0.973467267546124
113878	113878	DTX2	-0.0150996420375603	0.940455392753126	0.887417480671239
56097	56097	PCDHGC5	1.08366969320153	0.00600700731965649	0.00155597958103199
728294	728294	D2HGDH	0.454383024960995	0.282381679459142	0.140937149586893
954	954	ENTPD2	1.73612847183642	0.832636660060489	0.667218893725274
51652	51652	CHMP3	0.459429635459016	5.7168663311946e-05	8.83850225028088e-06
23658	23658	LSM5	0.11965652322154	0.654152987298932	0.441396279314546
54988	54988	ACSM5	0.775348694203618	0.899824496219282	0.788868976992119
27165	27165	GLS2	0.880402419478816	0.873557208911907	0.720850517781187
4205	4205	MEF2A	-0.0176188230041859	0.899824496219282	0.790548520582682
402135	402135	OR5K2	3.05756034272884	0.362119670112302	0.193810527665739
8456	8456	FOXN1	0.84088955304799	0.905847076307832	0.836731157297454
25840	25840	METTL7A	0.69754635866913	0.000263725445442761	4.72483250370123e-05
54677	54677	CROT	0.610039439353063	0.300241113674207	0.152774400796723
64699	64699	TMPRSS3	0.365845933559303	0.905847076307832	0.815449838077543
10683	10683	DLL3	0.29782536487813	0.929991177801551	0.871506251822609
10321	10321	CRISP3	2.09766574640426	0.574161197476239	0.364470725946778
653489	653489	RGPD3	1.27344247129438	0.305026469149204	0.155598328115814
26048	26048	ZNF500	-0.192842902649789	0.414991169385405	0.232186272420873
7919	7919	DDX39B	-0.383580189128306	0.000217595418554341	3.81387901065511e-05
5226	5226	PGD	-0.172030536651356	0.00771720050447739	0.00207232307061055
89780	89780	WNT3A	0.871972907668675	0.840254097012285	0.677979324436795
79846	79846	CFAP69	-0.41992040827256	0.349918755671669	0.185634186560754
9424	9424	KCNK6	0.409391117150145	0.00027727353713111	4.99327003921844e-05
3399	3399	ID3	0.445832037933977	0.113594433960039	0.0462830829306109
11214	11214	AKAP13	-0.292510005583353	7.68921176310548e-05	1.22471187184918e-05
133308	133308	SLC9B2	-0.650189224691132	0.11919465246277	0.0488993073744557
79400	79400	NOX5	-1.61695653251815	0.763266718812242	0.563657408241278
129787	129787	TMEM18	0.148400993623109	0.537778405834933	0.332194249930076
2548	2548	GAA	-0.240185330166885	0.0321021572660575	0.010466274539012
27257	27257	LSM1	-0.117111591074991	0.373865329246682	0.202025529737832
387914	387914	SHISA2	1.17062636314399	0.00927666497577558	0.00255184906827977
114112	114112	TXNRD3	0.174320825006735	0.665062913105876	0.452326483815136
100533106	100533106	ZHX1-C8orf76	-0.891272753355325	0.0070223015216468	0.00185967052990229
1805	1805	DPT	-1.0826637985945	0.899824496219282	0.790756778159214
4837	4837	NNMT	1.05473900725042	0.66380318193636	0.450845979593709
58494	58494	JAM2	-0.068117573674601	0.824137567435415	0.652880216643277
56159	56159	TEX11	0.312764339700559	0.943824125913036	0.892697746482284
7267	7267	TTC3	-0.397378610886275	2.85575968764764e-07	2.8668496951288e-08
10421	10421	CD2BP2	0.26409941073142	0.00315417024705784	0.000752298763498696
107984640	107984640	LBHD2	0.774434424528754	0.905847076307832	0.805397894418516
653075	653075	GOLGA8T	-0.0623466329839397	0.905847076307832	0.823008322272298
79844	79844	ZDHHC11	1.66718530919821	0.0547790881832274	0.0194884393014925
139324	139324	HDX	1.74323976677712	0.832636660060489	0.665888954673313
2731	2731	GLDC	0.727160111201762	0.785439265628004	0.593029529169247
582	582	BBS1	0.716041489563351	0.000368398685376503	6.82860369694578e-05
729991	729991	BORCS8	0.453118940323087	0.101236401882312	0.0404229741243407
4821	4821	NKX2-2	-0.996813100491956	0.891598422957172	0.749968632284369
1163	1163	CKS1B	-0.0466455993901648	0.879354875591035	0.731443427585463
58484	58484	NLRC4	-1.65729775937674	1.91804546460382e-43	4.4468682886543e-46
221302	221302	ZUP1	0.0171430181769188	0.941459305646082	0.888910455513515
84314	84314	TMEM107	-0.144702166826517	0.777204319504942	0.583401487843662
54554	54554	WDR5B	-0.375323134705817	0.0497971717866799	0.0174370218279435
58485	58485	TRAPPC1	-0.0374318855820122	0.90232961024967	0.794748783246623
27236	27236	ARFIP1	-0.0493024535337565	0.780119763771497	0.586817196206424
55068	55068	ENOX1	0.597273075337724	0.00173441042350661	0.000386932459286904
25832	25832	NBPF14	0.290209266556309	0.000946380160657728	0.000194947840432247
1272	1272	CNTN1	0.872598837295457	0.807416407008327	0.624506378999673
201965	201965	RWDD4	-0.229393841051786	0.157387900412175	0.0679797504127703
9211	9211	LGI1	-0.282464330798125	0.905847076307832	0.815237804129907
202	202	CRYBG1	0.453626206973236	0.0555716713915512	0.0198348317642829
6604	6604	SMARCD3	-0.329635980493826	0.0805295880915039	0.0308433036636329
10326	10326	SIRPB1	0.312158335470264	0.0264983300565205	0.00839812605048711
80778	80778	ZNF34	0.139335288435728	0.771442370496019	0.573495614906506
51162	51162	EGFL7	-0.226729472605761	0.119912611925642	0.049235549926462
6391	6391	SDHC	0.146149294087244	0.129674175521121	0.0539651411488814
22955	22955	SCMH1	-0.3868602544653	0.000148442968832781	2.50287252266017e-05
57124	57124	CD248	0.212187030461469	0.8587128765626	0.70077295757285
257019	257019	FRMD3	-0.463587846983814	0.247294085843258	0.119196523379849
11060	11060	WWP2	0.487152092068193	0.000227782974358345	4.01752501577953e-05
8631	8631	SKAP1	-2.56696196671523	0.604368414978481	0.393174003925026
79768	79768	KATNBL1	-0.113406581736767	0.526733924967508	0.320778609495949
90668	90668	CARMIL3	0.207888888463448	0.604553934094383	0.393385325485615
90780	90780	PYGO2	-0.058212026139571	0.729345680445296	0.524572569909331
23235	23235	SIK2	-0.473978621382479	2.3078150001067e-07	2.28333635030553e-08
221264	221264	AK9	-0.441202510352976	0.00294672320778532	0.000695647343958131
4201	4201	MEA1	-0.260343375532911	0.00355909689826491	0.000863317713976621
3257	3257	HPS1	0.0302686319666894	0.86235900238613	0.705461946309502
29072	29072	SETD2	-0.462820164970931	3.56294030912438e-05	5.25359575531506e-06
441250	441250	TYW1B	0.631894780095923	0.202899052892241	0.0928554609347264
29990	29990	PILRB	0.31636621647849	0.415526767557443	0.232654528175094
84888	84888	SPPL2A	0.474780720686121	2.93196455356773e-09	2.04776982962332e-10
401541	401541	CENPP	0.741772999951739	0.390200338754455	0.213681796107163
100526664	100526664	LY75-CD302	-0.764390073645068	0.679152881484684	0.470299640974827
51321	51321	AMZ2	-0.431303561551295	0.000240624883005194	4.2649446022714e-05
192669	192669	AGO3	-0.279864865097505	0.00638462650016293	0.00166822559918475
54814	54814	QPCTL	-0.489355725481448	0.000397722627340936	7.43900143991886e-05
158405	158405	KIAA1958	-0.249601517706236	0.113494062846668	0.0462251654566473
55827	55827	DCAF6	0.0881642171087755	0.594421302368304	0.383877711179948
23331	23331	TTC28	-0.293965750542268	0.00822082815369307	0.00222757616753696
9762	9762	LZTS3	-0.466956039564264	0.0161930162095232	0.00480356210284238
10687	10687	PNMA2	0.149304781719762	0.731840538615503	0.526833564574541
23607	23607	CD2AP	-0.422460684972713	0.000109040205455128	1.79110845800633e-05
29906	29906	ST8SIA5	0.25357538223286	0.452386694782518	0.260319660685147
203054	203054	ADCK5	0.290115020902974	0.528954689394121	0.3230542407396
56128	56128	PCDHB8	0.19632942649734	0.956926415292271	0.913220508189141
403	403	ARL3	0.00461998069628187	0.987652865067549	0.981470374519395
4356	4356	MPP3	0.0476919825386892	0.967604339386509	0.929812354110538
6638	6638	SNRPN	0.084198522432316	0.545956367084262	0.339699855135313
1117	1117	CHI3L2	-0.337665024872994	0.368603060406391	0.198434198403441
51773	51773	RSF1	-0.0279391205452787	0.891915282936681	0.750422665455797
5948	5948	RBP2	-1.01434721383611	0.874675058242539	0.723442824100511
23590	23590	PDSS1	0.831460531929016	0.0390422866407107	0.0131503920195576
127294	127294	MYOM3	1.35640988490351	0.791403709424023	0.602882814639127
56922	56922	MCCC1	0.435555417034089	0.0127155320763929	0.0036577514458435
1277	1277	COL1A1	-0.109096280507469	0.735467836425533	0.531235157800672
100303755	100303755	PET117	-1.31967307000395	4.34903610611041e-05	6.52115945430223e-06
7791	7791	ZYX	0.118219772470225	0.127494355294756	0.0529397531636022
80831	80831	APOL5	-1.00992800246883	0.874819435831667	0.724833004997026
2525	2525	FUT3	-0.628854975201181	0.609320822131216	0.397816615180513
8360	8360	H4C4	0.772318770022611	0.899824496219282	0.789284490166655
8797	8797	TNFRSF10A	0.329389604140445	0.00161752626874997	0.000358418995272192
3034	3034	HAL	0.602028275165398	0.598538169136706	0.387785292680119
8148	8148	TAF15	0.235173148237278	0.0336256614846344	0.0110604317466702
1295	1295	COL8A1	-0.0828040551484321	0.941189939203389	0.888492467385707
92291	92291	CAPN13	-2.56028322163983	0.606880414330083	0.395562775442084
81889	81889	FAHD1	0.380117061310976	0.038349753672965	0.012867717151382
79414	79414	LRFN3	0.141769653598723	0.587516512125402	0.377409465245803
390036	390036	OR52K1	-0.731461896753956	0.531754365802701	0.325870220230219
285237	285237	C3orf38	-0.220120442850308	0.241927555770204	0.115964811118042
80312	80312	TET1	1.68827517559635	0.208660161480583	0.0962572436807489
79947	79947	DHDDS	0.00281828711641026	0.98643762288793	0.979805340719322
9196	9196	KCNAB3	1.20564643488473	0.73298442756873	0.527986029731116
23660	23660	ZKSCAN5	-0.354040832854894	0.008843285591271	0.00241725698999792
338382	338382	RAB7B	0.434638544891437	0.000473786117022561	9.04018951624802e-05
29988	29988	SLC2A8	-0.157597195394122	0.738589853748258	0.534646072188141
8897	8897	MTMR3	-0.993795655183936	7.38081087789694e-20	1.23206024044185e-21
10157	10157	AASS	1.26018877572771	0.497073632175529	0.297110819887135
9989	9989	PPP4R1	0.00997866748635958	0.955895976486162	0.911516872726502
8473	8473	OGT	0.565002220087717	1.35428314564568e-05	1.82737562340645e-06
124446	124446	TMEM219	-0.400233471367196	8.13470208523688e-05	1.30604096540348e-05
4942	4942	OAT	0.324037489680888	0.00126144502179004	0.000271547372105036
9522	9522	SCAMP1	-0.149214334798199	0.134055088457935	0.0561534877578099
9270	9270	ITGB1BP1	0.412542561825707	7.38243088865126e-07	7.86466583976179e-08
285588	285588	EFCAB9	0.536169348480759	0.823983600941064	0.652464044978351
9439	9439	MED23	0.0841088723371207	0.580316075549118	0.370473336837482
94	94	ACVRL1	1.3572206793217	2.86639008154981e-06	3.36929176687128e-07
84100	84100	ARL6	0.83693770532281	0.0550877303464499	0.0196429442468765
93185	93185	IGSF8	-0.410498003439388	3.38765253234619e-05	4.96965661587446e-06
10094	10094	ARPC3	-0.154052676311354	0.0768068180323957	0.029136538315762
339745	339745	SPOPL	-0.24813647794449	0.0120328986332827	0.00343000031753808
51621	51621	KLF13	0.120271564551533	0.19917038474322	0.0906904620960261
373509	373509	USP50	0.840889553047989	0.905847076307832	0.836731157297454
26136	26136	TES	0.35669669359525	0.000314141834967754	5.71094951514689e-05
102723502	102723502	LOC102723502	-0.725248900122153	0.899824496219282	0.779797069607184
26025	26025	PCDHGA12	0.625376425151147	0.0277379616016853	0.00884084222150743
440585	440585	FAM183A	-1.0826637985945	0.899824496219282	0.790756778159214
11258	11258	DCTN3	0.0332766795306668	0.891598422957172	0.749765163383851
113791	113791	PIK3IP1	-1.34510603147963	2.04177266480831e-05	2.86271841196968e-06
1780	1780	DYNC1I1	1.46843643286848	0.640264965159955	0.426917530817836
57127	57127	RHBG	0.479233279135578	0.899824496219282	0.779891117904598
26095	26095	PTPN20	1.19771638699593	0.602573126775127	0.391132930316736
2782	2782	GNB1	-0.0245511907864811	0.873681170089567	0.721003448660248
51390	51390	AIG1	-0.0674116357737253	0.786478500193362	0.594519944329788
6382	6382	SDC1	-1.21181399482759	0.0123533087732411	0.00353303234127194
65992	65992	DDRGK1	0.154759549625785	0.278456238664394	0.13830009326582
60592	60592	SCOC	-0.27058631848872	0.0122978183954951	0.00351335691597955
11152	11152	WDR45	-0.250547785690956	0.0129795313452525	0.00374347348136419
11083	11083	DIDO1	0.0980154710946936	0.429756144147187	0.243486136268403
150248	150248	C22orf15	2.58101666028955	0.355650686608878	0.189461859422837
89845	89845	ABCC10	0.00371096153395386	0.983250914442821	0.975329284748997
51301	51301	GCNT4	1.08903560116234	0.00145667737361633	0.000319146842419853
6242	6242	RTKN	1.03910205827053	0.011832801238075	0.0033619887363962
3310	3310	HSPA6	-1.30548292737328	6.091746194169e-05	9.47322496896507e-06
11010	11010	GLIPR1	0.586375741749445	1.57281263604736e-11	7.55730409368379e-13
26245	26245	OR2M4	-0.995808754179028	0.444919918751938	0.255146216665605
2055	2055	CLN8	0.420251895627028	0.00010317462252892	1.68818153016369e-05
57228	57228	SMAGP	0.232260703690098	0.809473681978882	0.633268655447877
54587	54587	MXRA8	-0.227247546557964	0.744306998359499	0.542596075370715
5118	5118	PCOLCE	0.194782128213169	0.861300780663237	0.70403975132703
619189	619189	SERINC4	0.645787450095335	0.327573057218183	0.170275119541575
26253	26253	CLEC4E	0.30148362957695	0.899824496219282	0.790153065076456
726	726	CAPN5	-0.466959903883541	0.0280610690393376	0.00894870468060253
254428	254428	SLC41A1	-0.280050469870404	0.00187490102558683	0.000422078223113619
81631	81631	MAP1LC3B	-0.146156912279805	0.116237275450295	0.0474569853516418
163081	163081	ZNF567	-0.474200884035357	0.0467150549932641	0.0161944440917355
10212	10212	DDX39A	1.04439795037733	1.09595144888458e-17	2.32491874046112e-19
79672	79672	FN3KRP	0.623685934175212	2.15894143471608e-05	3.04326526936156e-06
405	405	ARNT	-0.538058213449485	2.95122881553609e-08	2.45537949339483e-09
79191	79191	IRX3	-0.69456450095818	4.65732338834367e-12	2.06506253525932e-13
128387	128387	TATDN3	-0.344822137804827	0.0250316409113743	0.00785784310995208
343035	343035	RD3	-0.388741607825871	0.875484478510219	0.72584339907152
7040	7040	TGFB1	-0.680923801972792	2.96171839675916e-21	4.06843598233305e-23
54901	54901	CDKAL1	-0.197521102711218	0.404269085447634	0.224172163709356
150709	150709	ANKAR	0.128394034319353	0.896643549169588	0.75746709147086
5799	5799	PTPRN2	0.714845296634435	3.50939365880308e-07	3.56166944680009e-08
100101268	100101268	SPDYE12P	3.05668830889744	0.0906092708417533	0.035475895469544
477	477	ATP1A2	-0.18778720939302	0.73715772667716	0.532851478000724
116113	116113	FOXP4	-0.213883352574699	0.0802547466713415	0.0307147795902665
22938	22938	SNW1	-0.116744775987327	0.264262782320498	0.129443272091261
29118	29118	DDX25	-0.894257949855065	0.686180129562659	0.47745855534688
54815	54815	GATAD2A	-0.159333536364455	0.0687233138667731	0.0255446943620017
10058	10058	ABCB6	1.05157288828452	0.078999372341207	0.0301198557503309
9986	9986	RCE1	-0.643469590486773	0.000652936632246724	0.0001291937086581
3429	3429	IFI27	-0.704068120815669	0.82973025446545	0.660260467170619
85236	85236	H2BC12	0.667222120124307	3.59334693832123e-11	1.85988455104669e-12
10775	10775	POP4	0.291867347720449	0.00482292527414946	0.00121712262468248
196294	196294	IMMP1L	0.607320030005438	0.279628721088798	0.139157955095834
8313	8313	AXIN2	1.13924405453251	0.597721313462527	0.386736394956366
80167	80167	ABHD18	-0.305212232511515	0.0901780924597134	0.035254809809353
23094	23094	SIPA1L3	0.0183497309466627	0.942302830348222	0.890388877516776
116033993	116033993	FOXL3	0.840889553047989	0.905847076307832	0.836731157297454
11044	11044	TENT4A	0.368336777921259	0.00180130663563389	0.000403944553020779
51582	51582	AZIN1	-0.762626559719226	3.62667184502577e-16	9.37515587365383e-18
154141	154141	MBOAT1	-0.038977928771557	0.905847076307832	0.828221120378816
51074	51074	APIP	-0.257779892055779	0.0678712728242284	0.0251650456301275
10609	10609	P3H4	0.240184357576067	0.370464839783159	0.199737085704686
200879	200879	LIPH	0.689372973730154	0.292979778095516	0.148196517906426
10105	10105	PPIF	0.8739362297298	1.06618105338847e-18	1.97131951562581e-20
133619	133619	PRRC1	-0.380527887081989	3.0096459459213e-06	3.55163690134804e-07
1572	1572	CYP2F1	0.15871064606575	0.903368767394703	0.796135287094213
4317	4317	MMP8	0.69718724780252	0.541022522635125	0.334979323330963
55624	55624	POMGNT1	-0.165331602937168	0.159206124453849	0.068995780011675
254295	254295	PHYHD1	0.448316105222455	0.551421209826423	0.34441053481073
90060	90060	CCDC120	-0.0761111323825718	0.899824496219282	0.786895220538002
57758	57758	SCUBE2	1.21234043967622	0.772007597249127	0.576141621325694
3948	3948	LDHC	-1.98451630570571	0.797771743108314	0.61167023487972
92170	92170	MTG1	1.07234382386345	0.00108060909070605	0.000226925596320855
284958	284958	NT5DC4	1.52017552931815	0.206571709159628	0.0950663287965832
5339	5339	PLEC	0.5450719762536	5.82719302520406e-10	3.65107265996962e-11
55188	55188	RIC8B	0.728021698383745	0.0216545462477343	0.0066709507509829
376267	376267	RAB15	0.267553782689114	0.691803197122152	0.483553460191529
283229	283229	CRACR2B	0.171550788308706	0.713574954460913	0.50913508893606
729857	729857	RGPD2	0.159127104932052	0.812322045944581	0.637550154995397
3595	3595	IL12RB2	-0.794474624126341	6.33533373814391e-17	1.49451158142037e-18
6652	6652	SORD	0.488687192534538	0.00661260347886009	0.00173533198243989
7253	7253	TSHR	2.7396305339502	0.528845350943033	0.322830767758188
6474	6474	SHOX2	-0.0318453684103182	0.811940607764038	0.636874296926374
9695	9695	EDEM1	0.213067973510376	0.0258288480113576	0.00815301143394503
131669	131669	UROC1	0.895350985816914	0.834502312160802	0.670732925596109
767558	767558	LUZP6	-0.15437223510375	0.0575304523072079	0.0206806854001799
2322	2322	FLT3	0.200264674890797	0.858926584407329	0.701160494684566
8825	8825	LIN7A	-0.413780446319125	0.0240661826582043	0.0075157127550226
85508	85508	SCRT2	-1.0826637985945	0.899824496219282	0.790756778159214
7252	7252	TSHB	-1.61010322101469	0.735479551718316	0.531328878028001
57153	57153	SLC44A2	-1.11611987319305	1.91607397098933e-50	3.55383800334195e-53
6502	6502	SKP2	0.208147535470052	0.493450518284249	0.293959568012839
55230	55230	USP40	0.0156291593111464	0.955989857829379	0.911661805533344
57509	57509	MTUS1	0.0871676313438396	0.54290665846087	0.336481451872827
152100	152100	CMC1	-0.0928009183098718	0.491023706564623	0.291688516117824
54495	54495	TMX3	0.549077194457421	4.58511343836243e-08	3.98454784413091e-09
2967	2967	GTF2H3	0.097763672187098	0.506204372709214	0.304285953130891
254427	254427	PROSER2	-0.58826675942759	0.704738077166772	0.49805085346864
27131	27131	SNX5	-0.0470399287434539	0.753594281309613	0.553020181745842
10057	10057	ABCC5	1.39135465710809	1.14543650892398e-06	1.25212615535306e-07
4282	4282	MIF	0.0785548209624852	0.515787781740781	0.311989873659467
63920	63920	ZBED8	0.0466380214119112	0.973933867123647	0.94362015434063
4040	4040	LRP6	-0.0891839788507816	0.712626667265874	0.507715005739994
670	670	BPHL	-0.0202251236326669	0.987919245215975	0.981964130076437
3122	3122	HLA-DRA	0.454777549804539	0.832636660060489	0.667643501484272
683	683	BST1	0.351987804545876	0.198218576211214	0.0901249379731178
2176	2176	FANCC	1.08213198466985	8.88974605245029e-05	1.43883332941015e-05
7373	7373	COL14A1	0.729175067646353	0.76928571711012	0.570677172176059
1815	1815	DRD4	0.659175153438832	0.763654701923211	0.564119835213656
100529261	100529261	CHURC1-FNTB	-0.416684793393296	0.0121859100874066	0.00347997328004708
47	47	ACLY	-0.195666217322357	0.00885135408464569	0.00241997549511817
51208	51208	CLDN18	0.118215623256535	0.951758906045391	0.903986158544359
114885	114885	OSBPL11	-0.568799025144892	2.78947055495311e-09	1.94178063901854e-10
338557	338557	FFAR4	0.980687442936121	0.62211475455061	0.409731058712026
25938	25938	HEATR5A	-0.0649143162273521	0.723154833595193	0.518252587672402
84300	84300	UQCC2	0.0329626483393266	0.905847076307832	0.826939226964755
160857	160857	CCDC122	0.025067301662376	0.963721049300518	0.923066088004416
8874	8874	ARHGEF7	0.27615013845164	0.0142662827504218	0.0041708184195866
4478	4478	MSN	-0.198504908719428	0.00195072472426997	0.000441182859450614
441381	441381	LRRC24	1.03636972535016	0.649114169123728	0.43631111335984
2920	2920	CXCL2	1.88123262119113	0.0529540171694992	0.0186938949713433
147949	147949	ZNF583	-0.11596609291443	0.80923030307807	0.626680929660122
2352	2352	FOLR3	1.39398163011908	0.304101512921566	0.155108868817584
51619	51619	UBE2D4	-0.254752693322527	0.194295583554363	0.0878063330999461
1108	1108	CHD4	0.631074448269757	3.10931719287652e-16	7.87556722475535e-18
3060	3060	HCRT	0.632119696852458	0.896950962400187	0.757934740673062
7733	7733	ZNF180	-0.40750482305708	0.0703557046701875	0.0262493288681387
22884	22884	WDR37	0.417941635240956	0.000132740940715793	2.21427245916682e-05
51097	51097	SCCPDH	0.185280537570033	0.187476682516625	0.0841379442836739
1362	1362	CPD	-0.293758759751611	4.35630878373057e-05	6.53963933800625e-06
7871	7871	SLMAP	-0.31266407056732	0.000662683802191985	0.000131323011632435
8623	8623	ASMTL	-0.128736967942223	0.573646214899444	0.364077322966957
5518	5518	PPP2R1A	0.0832186134472958	0.370368040472709	0.199663429226028
2969	2969	GTF2I	0.113156168387797	0.184047979668736	0.0822809936710865
285172	285172	FAM126B	-0.723939005558024	5.28658792861867e-14	1.78946696244903e-15
2590	2590	GALNT2	0.0710922063289101	0.45784939894198	0.264683817599682
221184	221184	CPNE2	0.417755579052856	2.09601040904599e-05	2.95091246946776e-06
92196	92196	DAPL1	0.127060343545705	0.905847076307832	0.830792693660339
84935	84935	MEDAG	-1.61315089247584	0.734483816025692	0.530311534007537
150946	150946	GAREM2	-0.337543445723505	0.479946717573647	0.282576871101438
23506	23506	BICRAL	-0.516398713198919	0.000191668137364414	3.32944651759779e-05
84498	84498	FAM120B	0.463834474836123	0.00135356606738973	0.000294202327288674
84071	84071	ARMC2	-0.594637937777455	0.221789509082033	0.104049399322435
64771	64771	ILRUN	-0.689654676096632	5.55473556569408e-17	1.30070895991445e-18
2670	2670	GFAP	0.100894857660138	0.971412548253491	0.938273680120762
5116	5116	PCNT	1.06975740537284	8.27900946673007e-19	1.49716046694475e-20
54905	54905	CYP2W1	-0.855544971101421	0.537208646222099	0.331672549675871
53371	53371	NUP54	0.103665426613175	0.529011857353478	0.323208368884427
114795	114795	TMEM132B	1.45761289786443	0.661527495307887	0.448840251554751
23551	23551	RASD2	1.18997621076202	0.128041404075731	0.0531965909937308
388630	388630	TRABD2B	3.09627358238501	0.184047979668736	0.0822922905051268
2005	2005	ELK4	-0.316118611965799	4.52299103691757e-05	6.83230839514237e-06
27000	27000	DNAJC2	0.0818952627161796	0.748561607860446	0.547125916125693
28970	28970	C11orf54	0.520721707503319	7.35886372012078e-05	1.16953598334036e-05
23228	23228	PLCL2	-0.309741870490103	0.400375671793641	0.221409858261353
54796	54796	BNC2	-2.57262063692136	0.602984909412756	0.391609917693731
6629	6629	SNRPB2	-0.0789287231355135	0.612857295941471	0.401396130767902
30001	30001	ERO1A	-0.270084846356824	0.00274714872902504	0.000643756002518301
952	952	CD38	-0.148314046171379	0.833768814866231	0.669719873389746
2140	2140	EYA3	-0.0427365870818873	0.82643479614301	0.656578087911217
29887	29887	SNX10	-0.987784661852832	9.45133037950968e-22	1.23804594318043e-23
126917	126917	IFFO2	0.32480405055716	0.0265109603450243	0.00840366557276636
8365	8365	H4C8	1.48087978727547	0.0118778049821629	0.0033768407487109
93343	93343	MVB12A	-0.324749123029602	0.00738278331607743	0.0019692557132434
131474	131474	CHCHD4	-0.244309898759534	0.111499041721563	0.0452187326798687
3078	3078	CFHR1	-0.120880987773314	0.982074299407846	0.973309365802383
23053	23053	ZSWIM8	0.068682648353681	0.591257548076252	0.381286238908965
55276	55276	PGM2	0.00555303643192167	0.981393884042974	0.957682904098245
155	155	ADRB3	0.840889553047989	0.905847076307832	0.836731157297454
253559	253559	CADM2	-0.0686887240898726	0.905847076307832	0.829758792332003
3598	3598	IL13RA2	1.14612954438778	0.569110740616788	0.36007725291676
27301	27301	APEX2	-0.554484201889894	6.32553181043308e-06	7.98528272365574e-07
84285	84285	EIF1AD	-0.248529400911726	0.0204654977209398	0.00627024986685722
311	311	ANXA11	-0.0218641479927645	0.864979707164985	0.708458137248502
7818	7818	DAP3	0.0525188215298045	0.670939266872123	0.461059291023932
23659	23659	PLA2G15	0.0139279245025876	0.937393939828913	0.883550701298196
60386	60386	SLC25A19	0.459973369154859	0.00814677466377077	0.00220562130959678
10124	10124	ARL4A	0.373220909841361	0.0162238737626892	0.0048145965145174
283971	283971	CLEC18C	2.73369898892427	0.53031112499987	0.324616924078341
10598	10598	AHSA1	0.115394530348351	0.255687918760049	0.124353870417642
10873	10873	ME3	-1.04064016204316	1.46509115709019e-07	1.40199704419864e-08
9284	9284	NPIPA1	0.95617770417505	4.70527021434965e-06	5.76854908844627e-07
64428	64428	CIAO3	0.481743170057267	0.0027370231465725	0.00064106593260879
51704	51704	GPRC5B	0.967756151595795	0.559248761351721	0.350660934347819
84984	84984	CEP19	1.32704661197489	9.10351274099678e-05	1.47688704353156e-05
2588	2588	GALNS	-0.732301755013682	3.50130841697554e-16	9.01049636084819e-18
118442	118442	GPR62	1.77644957680208	0.645195910205208	0.431752522756341
10110	10110	SGK2	0.680388476755291	0.564003899304849	0.35560088620159
79864	79864	JHY	-0.192795021246905	0.634628083455609	0.421908312596988
203245	203245	NAIF1	-0.249404985864622	0.127343860124977	0.052862161314452
23	23	ABCF1	0.0140300431253279	0.927122286090452	0.86685539655053
3632	3632	INPP5A	0.148072203853544	0.414086231663785	0.23139195267319
51004	51004	COQ6	0.310535064232752	0.392337063853785	0.215258948961916
147923	147923	ZNF420	-0.406742001784678	0.128111123150313	0.053232982198145
199704	199704	ZNF585A	-0.476385592676303	0.0246677698718121	0.00773503941381228
57096	57096	RPGRIP1	0.294620182367358	0.874819435831667	0.724746682782431
553	553	AVPR1B	0.84088955304799	0.905847076307832	0.836731157297454
84627	84627	ZNF469	0.294376396490911	0.0516873147005025	0.0181698931074092
4059	4059	BCAM	-0.668852023962482	0.0436536714009495	0.0149568462040838
3487	3487	IGFBP4	0.645679950025553	0.0011124090915564	0.000234242290014746
10434	10434	LYPLA1	0.0915195462087432	0.444287180363649	0.254551601338589
10215	10215	OLIG2	-0.284301774395773	0.000172436052887891	2.96238602422598e-05
50	50	ACO2	0.102211791150067	0.242396295261549	0.116245693328352
387103	387103	CENPW	-0.0700871668136519	0.915003883173469	0.850020766363346
50808	50808	AK3	-0.421762948290072	1.936501278045e-06	2.19319741337734e-07
2299	2299	FOXI1	-1.0826637985945	0.899824496219282	0.790756778159214
255394	255394	TCP11L2	-0.023640974584594	0.943924881479448	0.893184974261378
6992	6992	PPP1R11	-0.568193516829886	3.31029247958223e-09	2.33886659283066e-10
369	369	ARAF	-0.294841068108508	0.00567326010756795	0.00145834976972491
9901	9901	SRGAP3	0.280082561421518	0.458153700587204	0.264939400148295
3126	3126	HLA-DRB4	-0.460986978185162	0.814190817555779	0.640119100866552
834	834	CASP1	-0.294892108496941	0.144574406060445	0.0614145842472034
3096	3096	HIVEP1	-0.0210758453266504	0.911335949749506	0.84430698325024
85444	85444	LRRCC1	-0.987530170590101	0.00102315664690886	0.000213313305450134
7355	7355	SLC35A2	-0.068245014671064	0.737214175949067	0.533137499177912
54676	54676	GTPBP2	-1.34167074459746	2.46075775077425e-66	2.28204509432493e-69
55289	55289	ACOXL	-0.089942623426268	0.899824496219282	0.76240289584716
84275	84275	SLC25A33	-0.841812158483521	2.55941192224979e-09	1.77125012181432e-10
79845	79845	RNF122	-0.229899474900647	0.286613797925576	0.143778700297922
54766	54766	BTG4	0.212871540584895	0.927782584005	0.86814594772948
64924	64924	SLC30A5	-0.14233051051126	0.0696541720173268	0.025931069777273
91851	91851	CHRDL1	1.35640393509698	0.791518710133013	0.603789355130156
116135	116135	LRRC3B	1.00013753892193	3.10696644189308e-06	3.68629241671312e-07
2999	2999	GZMH	0.84088955304799	0.905847076307832	0.836731157297454
25961	25961	NUDT13	0.328861820727666	0.645372721465004	0.432175725112142
54887	54887	UHRF1BP1	0.0551753612860865	0.651927108501176	0.439015190248182
7417	7417	VDAC2	-0.325183349892965	0.000752614846977581	0.000151325618974395
1545	1545	CYP1B1	0.22234352971087	0.0490896403808805	0.0171627375399914
9722	9722	NOS1AP	-0.603371081389061	1.11802279427876e-06	1.21891895672541e-07
55638	55638	SYBU	0.484477640056118	0.908573107972445	0.840218161345874
29789	29789	OLA1	-0.105193361441462	0.322058790765877	0.166414775382704
7419	7419	VDAC3	0.252237490176851	0.0167544880413117	0.00499342592641423
503835	503835	DUXA	0.907342587937724	0.235119273722825	0.112006335751921
728537	728537	C2orf92	1.90797139517439	6.70224202062611e-38	2.29196243677587e-40
7520	7520	XRCC5	0.109009538340166	0.207627610913526	0.0956365051834341
4107	4107	MAGEA8	1.73372592276211	0.809473681978882	0.633505956934151
57819	57819	LSM2	-0.327860965799519	0.00982160808798138	0.00272046613845601
5253	5253	PHF2	-0.0421886926287228	0.830388147928032	0.661078943207213
6364	6364	CCL20	0.809938199731229	0.195219701381208	0.0884050035872822
5830	5830	PEX5	0.186802117192007	0.0973365129344638	0.0385836904862226
100287482	100287482	SMKR1	0.919817245367319	0.332026524216397	0.173374309202198
123016	123016	TTC8	0.133095990811842	0.517443523469054	0.313231331311123
10673	10673	TNFSF13B	-0.693855321160448	0.0669908927097732	0.0247687303422966
85315	85315	PAQR8	-0.523600515835129	1.91645561608179e-07	1.86946896300102e-08
356	356	FASLG	1.73107118804883	0.832636660060489	0.668165221036195
4139	4139	MARK1	-0.387131994419248	0.899824496219282	0.790769084314423
100288413	100288413	ERVMER34-1	-0.978520072013586	0.504198707183316	0.302758859700873
151393	151393	RMDN2	1.3487079903004	2.04892002531973e-06	2.33358131904785e-07
2906	2906	GRIN2D	-0.146691795826389	0.208212653179879	0.0960025303452117
6895	6895	TARBP2	0.00120250631423166	0.995127348481613	0.993454671665641
5122	5122	PCSK1	0.552855152041213	0.844060812421453	0.682846283508522
2220	2220	FCN2	1.84177303539224	0.059578679833562	0.0215516455596859
80824	80824	DUSP16	-0.673229865785929	3.02267950330927e-06	3.57227352184988e-07
80856	80856	LNPK	-0.527594989851356	5.6765792923911e-07	5.96512969170872e-08
50509	50509	COL5A3	-0.896231848315241	3.81974976552053e-11	1.99035242520313e-12
10257	10257	ABCC4	1.28114356451318	3.35419422092564e-18	6.59057462988346e-20
6124	6124	RPL4	-0.396687605171009	9.76162636014555e-10	6.34253935531395e-11
55534	55534	MAML3	0.0725536444538732	0.899824496219282	0.786498861821971
126208	126208	ZNF787	-0.131688455061781	0.353142158469636	0.187818492211058
255809	255809	C19orf38	-0.140439724089785	0.822786257162798	0.650799520445654
9373	9373	PLAA	-0.11818726461669	0.435089370591262	0.247950026654261
146330	146330	FBXL16	-0.166528760616088	0.857931691690519	0.699602444235432
23384	23384	SPECC1L	0.268460417310001	0.00743197633072607	0.00198496185776304
54923	54923	LIME1	0.290190789059135	0.681411314059839	0.472387379775627
5292	5292	PIM1	0.192113327353305	0.0401996776814642	0.0136142535612818
112267876	112267876	LOC112267876	-3.19569911660812	0.216213417111652	0.100699862271062
189	189	AGXT	0.502379839064174	0.794296607346633	0.607243508427641
8383	8383	OR1A1	1.04546376290253	4.48791478421538e-08	3.89405229929312e-09
84958	84958	SYTL1	0.805085571841668	0.0665855679420091	0.0245802748636559
201501	201501	ZBTB7C	0.727570800863976	5.10782591403132e-15	1.48323235549162e-16
6418	6418	SET	-0.302006175833027	4.59028256488592e-05	6.95178633927455e-06
132299	132299	OCIAD2	0.921237494363115	8.39213688640761e-07	9.01329023967617e-08
57158	57158	JPH2	0.380626904180604	0.78571873285313	0.593763452091758
200162	200162	SPAG17	-0.116651668317989	0.971412548253491	0.938208900891696
3838	3838	KPNA2	0.781524918571939	8.86592641254726e-19	1.60843619493844e-20
4312	4312	MMP1	-0.275112906134655	0.343787553733145	0.181428486451068
91749	91749	MFSD4B	-0.254910081077928	0.045833628918703	0.015857006376615
63827	63827	BCAN	0.610938511132634	0.00251080007879085	0.000582549858888297
708	708	C1QBP	-0.100936665272637	0.584213119981279	0.374169998017338
2207	2207	FCER1G	0.822849023004373	1.50976705213929e-09	1.00808650325419e-10
151295	151295	SLC23A3	1.68257746411495	0.364904881870531	0.195808809850889
2786	2786	GNG4	-0.00564054254115763	0.987652865067549	0.981461503258289
57134	57134	MAN1C1	0.67700610528617	2.0210121685369e-08	1.62941397231486e-09
202018	202018	TAPT1	0.647060071032185	3.33138432909238e-08	2.80366895371364e-09
27346	27346	TMEM97	0.477992242470018	0.44968438125093	0.258451882251447
11227	11227	GALNT5	0.801689677590604	0.608303862598656	0.396862474781805
5724	5724	PTAFR	-0.288387599188304	0.673294636565894	0.463575435446952
3191	3191	HNRNPL	-0.465776550534636	2.70739552303209e-08	2.23772446290138e-09
78997	78997	GDAP1L1	-1.73860034085786	0.00154993895804856	0.000341825638171608
79609	79609	VCPKMT	-0.0976577023692733	0.783079221655854	0.590316371463284
64005	64005	MYO1G	1.5832130067205	0.00307420734911062	0.000730554114145571
1588	1588	CYP19A1	1.93305827418156	1.68556522501729e-52	2.83321112418139e-55
6331	6331	SCN5A	-0.711575606272505	0.830362017147131	0.660949491768478
8338	8338	H2AC20	1.2990110307201	0.612571927726754	0.401102710689686
25858	25858	CATSPERZ	0.212648147022822	0.922984067663099	0.860316369173742
1894	1894	ECT2	0.0651197955464717	0.892914517194172	0.751722660500904
1901	1901	S1PR1	0.883023671100021	0.828025150705254	0.658282018290867
255349	255349	TMEM211	0.840889553047989	0.905847076307832	0.836731157297454
1595	1595	CYP51A1	-0.682580347127423	9.95512036183488e-12	4.63914494343896e-13
27329	27329	ANGPTL3	0.84088955304799	0.905847076307832	0.836731157297454
256006	256006	ANKRD31	-0.120881080152011	0.982074299407846	0.973467267546124
79616	79616	CCNJL	-0.019403060733799	0.989495228762598	0.984104134373003
9032	9032	TM4SF5	-1.0826637985945	0.899824496219282	0.790756778159214
80728	80728	ARHGAP39	-0.0831048973298198	0.8681043451431	0.712879056511183
286234	286234	SPATA31E1	2.73099929739632	0.589642536035517	0.379902998352217
578	578	BAK1	-0.0534753521501843	0.666118729494399	0.456226904552801
23383	23383	MAU2	0.191460215154258	0.0580241313730034	0.020898507642256
205860	205860	TRIML2	1.8246578049086	0.175121016921753	0.0773646548992989
23592	23592	LEMD3	0.339444453912722	0.00275973103390789	0.000647024403417227
[truncated: 15,254 more rows]
